# Supplementary material for: Formulaic language identification model based on GCN fusing associated information
Source: PeerJ Comput Sci. 2022 Jun 3;8:e984. doi: 10.7717/peerj-cs.984 (PMC9202615; doi:10.7717/peerj-cs.984)
Supplement: Supplemental Information 1 [file peerj-cs-08-984-s001.zip]

Archive with 43 entries (40 files):
- Syntax_analysis-main/
- Syntax_analysis-main/README.md
- Syntax_analysis-main/train_model_3/
- Syntax_analysis-main/train_model_3/GCN.py
- Syntax_analysis-main/train_model_3/PMI.py
- Syntax_analysis-main/train_model_3/PMI_dict.pkl
- Syntax_analysis-main/train_model_3/Test_model.py
- Syntax_analysis-main/train_model_3/__pycache__/
- Syntax_analysis-main/train_model_3/__pycache__/GCN.cpython-36.pyc
- Syntax_analysis-main/train_model_3/__pycache__/Test_model.cpython-36.pyc
- Syntax_analysis-main/train_model_3/__pycache__/dataloader.cpython-36.pyc
- Syntax_analysis-main/train_model_3/__pycache__/dataloader_mul.cpython-36.pyc
- Syntax_analysis-main/train_model_3/__pycache__/dataloader_other.cpython-36.pyc
- Syntax_analysis-main/train_model_3/__pycache__/other_sem_CNN1_LSTM.cpython-36.pyc
- Syntax_analysis-main/train_model_3/__pycache__/other_sempossd_LSTM.cpython-36.pyc
- Syntax_analysis-main/train_model_3/__pycache__/save_speech.cpython-36.pyc
- Syntax_analysis-main/train_model_3/__pycache__/train_model.cpython-36.pyc
- Syntax_analysis-main/train_model_3/__pycache__/train_model_CRF.cpython-36.pyc
- Syntax_analysis-main/train_model_3/__pycache__/train_model_CRF_mul.cpython-36.pyc
- Syntax_analysis-main/train_model_3/__pycache__/train_model_mul.cpython-36.pyc
- Syntax_analysis-main/train_model_3/analysis_model3_logs.py
- Syntax_analysis-main/train_model_3/ceshi.py
- Syntax_analysis-main/train_model_3/ceshi_CRF.py
- Syntax_analysis-main/train_model_3/data_label.csv
- Syntax_analysis-main/train_model_3/data_label.py
- Syntax_analysis-main/train_model_3/data_label_0.csv
- Syntax_analysis-main/train_model_3/data_label_be.csv
- Syntax_analysis-main/train_model_3/dataloader.py
- Syntax_analysis-main/train_model_3/dataloader_mul.py
- Syntax_analysis-main/train_model_3/dataloader_other.py
- Syntax_analysis-main/train_model_3/main.py
- Syntax_analysis-main/train_model_3/main_mul.py
- Syntax_analysis-main/train_model_3/nnot.py
- Syntax_analysis-main/train_model_3/null_text.txt
- Syntax_analysis-main/train_model_3/other_sem_CNN1_LSTM.py
- Syntax_analysis-main/train_model_3/other_sempossd_LSTM.py
- Syntax_analysis-main/train_model_3/paper50_all2.csv
- Syntax_analysis-main/train_model_3/save_speech.py
- Syntax_analysis-main/train_model_3/train_model.py
- Syntax_analysis-main/train_model_3/train_model_CRF.py
- Syntax_analysis-main/train_model_3/train_model_CRF_mul.py
- Syntax_analysis-main/train_model_3/train_model_mul.py
- Syntax_analysis-main/train_model_3/热力图.py
