# Supplementary material for: Formulaic language identification model based on GCN fusing associated information
Source: PeerJ Comput Sci. 2022 Jun 3;8:e984. doi: 10.7717/peerj-cs.984 (PMC9202615; doi:10.7717/peerj-cs.984)
Supplement: Supplemental Information 1 [file peerj-cs-08-984-s001.zip › Syntax_analysis-main/train_model_3/GCN.py]

import math
import torch
from torch.nn.parameter import Parameter
from torch.nn.modules.module import Module
import torch.nn as nn
import torch.nn.functional as F

class GraphConvolution(Module):
    """
    Simple GCN layer, similar to https://arxiv.org/abs/1609.02907
    图卷积层
    """

    def __init__(self, in_features, out_features, bias=True):
        super(GraphConvolution, self).__init__()
        self.in_features = in_features
        self.out_features = out_features
        self.weight = Parameter(torch.FloatTensor(in_features, out_features))       #in_feature=D
        if bias:
            self.bias = Parameter(torch.FloatTensor(out_features))
        else:
            self.register_parameter('bias', None)
        self.reset_parameters()

    def reset_parameters(self):
        stdv = 1. / math.sqrt(self.weight.size(1))
        self.weight.data.uniform_(-stdv, stdv)
        if self.bias is not None:
            self.bias.data.uniform_(-stdv, stdv)

    def forward(self, input, adj):                  #input:[N,D],adj:[N,N]
        support = torch.mm(input, self.weight)      #support:[N,out_feature]
        output = torch.spmm(adj, support)           #output:[N,out_feature]
        if self.bias is not None:
            return output + self.bias
        else:
            return output                           #output:[N,out_feature]

    def __repr__(self):     #显示属性
        return self.__class__.__name__ + ' (' \
               + str(self.in_features) + ' -> ' \
               + str(self.out_features) + ')'


class GCN(nn.Module):
    def __init__(self, nfeat, nhid, nclass, dropout):
        super(GCN, self).__init__()

        self.gc1 = GraphConvolution(nfeat, nhid)
        self.gc2 = GraphConvolution(nhid, nclass)
        self.dropout = dropout

    def forward(self, x, adj):
        x = F.relu(self.gc1(x, adj))
        x = F.dropout(x, self.dropout, training=self.training)
        x = self.gc2(x, adj)
        return x
