# Supplementary material for: Formulaic language identification model based on GCN fusing associated information
Source: PeerJ Comput Sci. 2022 Jun 3;8:e984. doi: 10.7717/peerj-cs.984 (PMC9202615; doi:10.7717/peerj-cs.984)
Supplement: Supplemental Information 1 [file peerj-cs-08-984-s001.zip › Syntax_analysis-main/train_model_3/data_label.csv]

0	with an eye toward	we revisit the model with an eye toward studying disinformation campaigns which have been much in the news of late	O O O O B I I I O O O O O O O O O O O O	PRP VBP DT NN IN DT NN IN VBG NN NNS WDT VBP VBN RB IN DT NN IN RB
1	to that end	to that end we introduce typed agents into the model specifically agents who can be irresponsible in different ways most notably by being deceitful but also by being reluctant to try and obtain information from the world directly	B I I O O O O O O O O O O O O O O O O O O O O O O O O O O O O O O O O O O O	TO DT NN PRP VBP VBN NNS IN DT NN RB NNS WP MD VB JJ IN JJ NNS RBS RB IN VBG JJ CC RB IN VBG JJ TO VB CC VB NN IN DT NN RB
2	this will be used to,the effectiveness of	this will be used to study the effectiveness of possible defense mechanisms against disinformation efforts	B I I I I O B I I O O O O O O	DT MD VB VBN TO VB DT NN IN JJ NN NNS IN NN NNS
3	there is much recent work on	there is much recent work on how best to organize communities of interacting agents if such communities are to achieve some fixed goal	B I I I I I O O O O O O O O O O O O O O O O O	EX VBZ RB JJ NN IN WRB JJS TO VB NNS IN VBG NNS IN JJ NNS VBP TO VB DT JJ NN
4	for instance,the efficacy of	for instance researchers have looked into whether putting in place certain types of communication structures enables us to improve the efficacy of our beliefforming practices	B I O O O O O O O O O O O O O O O O O B I I O O O	IN NN NNS VBP VBN IN IN VBG IN NN JJ NNS IN NN NNS VBZ PRP TO VB DT NN IN PRP$ VBG NNS
5	consist of,contribute to	most of this work assumes communities to consist of strictly benevolent agents all of whom are willing to contribute to the common goal	O O O O O O O B I O O O O O O O O O B I O O O	JJS IN DT NN VBZ NNS TO VB IN RB JJ NNS DT IN WP VBP JJ TO VB TO DT JJ NN
6	our main focus will be on	our main focus will be on whether certain kinds of communication structures certain sets of rules for determining who to talk and listen to and for how to take their opinions into account offer better protection against such campaigns than others	B I I I I I O O O O O O O O O O O O O O O O O O O O O O O O O O O O O O O O O O O	PRP$ JJ NN MD VB IN IN JJ NNS IN NN NNS JJ NNS IN NNS IN VBG WP TO VB CC VB TO CC IN WRB TO VB PRP$ NNS IN NN NN JJR NN IN JJ NNS IN NNS
7	the importance of	we trust that the importance of our research topic needs little stressing	O O O B I I O O O O O O	PRP VBP IN DT NN IN PRP$ NN NN VBZ RB VBG
8	it is generally recognized	at least since the campaigns preceding the vote on brexit and the 2016 presidential election in the united states it is generally recognized how dangerous this trend is jeopardizing the foundations of western democracies and possibly even the future of our planet as a habitable place	O O O O O O O O O O O O O O O O O O O B I I I O O O O O O O O O O O O O O O O O O O O O O O	IN JJS IN DT NNS VBG DT NN IN NN CC DT CD JJ NN IN DT JJ NNS PRP VBZ RB VBN WRB JJ DT NN VBZ VBG DT NNS IN JJ NNS CC RB RB DT NN IN PRP$ NN IN DT JJ NN
9	come from	these publications have come from academic researchers but also from think tanks and governmental and nongovernmental bodies	O O O B I O O O O O O O O O O O O	DT NNS VBP VBN IN JJ NNS CC RB IN NN NNS CC JJ CC JJ NNS
10	led to	much of this research has led to valuable new insights and many of the suggested fixes are causes worth fighting for	O O O O O B I O O O O O O O O O O O O O O	RB IN DT NN VBZ VBN TO JJ JJ NNS CC JJ IN DT JJ NNS VBP VBZ JJ VBG IN
11	aims to	this paper aims to address these and related questions with the help of agent based computational models	O O B I O O O O O O O O O O O O O	DT NN VBZ TO VB DT CC JJ NNS IN DT NN IN NN VBN JJ NNS
12	there is undeniable evidence that,on the basis of,the results of	more specifically our methodological starting point is the so called bounded confidence model if not introspectively clear there is undeniable evidence that we do form our opinions on the basis of both the opinions of others and the results of our probing the world directly	O O O O O O O O O O O O O O O O O B I I I I O O O O O B I I I O O O O O O B I I O O O O O	RBR RB PRP$ JJ NN NN VBZ DT RB VBN VBD NN NN IN RB RB JJ EX VBZ JJ NN IN PRP VBP VB PRP$ NNS IN DT NN IN CC DT NNS IN NNS CC DT NNS IN PRP$ VBG DT NN RB
13	aims to,take some first steps toward	this paper aims to take some first steps toward mending that situation by proposing two extensions to the model	O O B I B I I I I O O O O O O O O O O	DT NN VBZ TO VB DT JJ NNS IN VBG DT NN IN VBG CD NNS TO DT NN
14	we extend the model by introducing	specifically we extend the model by introducing taken to be the same for all agents in a community	O B I I I I I O O O O O O O O O O O	RB PRP VBP DT NN IN VBG VBN TO VB DT JJ IN DT NNS IN DT NN
15	aiming at	what we are aiming at instead is to achieve a deeper understanding of why these problems have proven so recalcitrant and to get at least some sense of the direction or directions in which progress may lie	O O O B I O O O O O O O O O O O O O O O O O O O O O O O O O O O O O O O O	WP PRP VBP VBG IN RB VBZ TO VB DT JJR NN IN WRB DT NNS VBP VBN RB JJ CC TO VB IN JJS DT NN IN DT NN CC NNS IN WDT NN MD VB
16	in its original form	we start in section 2 1 by summarizing the bc model in its original form and by highlighting some important limitations	O O O O O O O O O O O B I I I O O O O O O	PRP VBP IN NN CD CD IN VBG DT NN NN IN PRP$ JJ NN CC IN VBG DT JJ NNS
17	the concept of	section 4 adds the second extension introducing the concept of confidence dynamics	O O O O O O O B I I O O	NN CD VBZ DT JJ NN VBG DT NN IN NN NNS
18	used to,address questions concerning	in both sections we also show how the new machinery can be used to address questions concerning the degrees to which evildoers are able to exploit different settings of the parameters of the model	O O O O O O O O O O O O B I B I I O O O O O O O O O O O O O O O O O	IN DT NNS PRP RB VBP WRB DT JJ NN MD VB VBN TO VB NNS VBG DT NNS TO WDT NNS VBP JJ TO VB JJ NNS IN DT NNS IN DT NN
19	are difficult or even impossible to	the broad availability of fast and powerful computers has made agent based computational modeling a popular tool for studying complex social phenomena that are difficult or even impossible to investigate analytically	O O O O O O O O O O O O O O O O O O O O O O O B I I I I I O O	DT JJ NN IN JJ CC JJ NNS VBZ VBN NN VBN JJ NN DT JJ NN IN VBG JJ JJ NNS WDT VBP JJ CC RB JJ TO VB RB
20	focuses on	a relatively recent branch of this program focuses on socio epistemic phenomena specifically aspects of knowledge and belief acquisition to which the interaction among agents is central	O O O O O O O B I O O O O O O O O O O O O O O O O O O	DT RB JJ NN IN DT NN VBZ IN NN JJ NNS RB NNS IN NN CC NN NN TO WDT DT NN IN NNS VBZ JJ
21	for example,it is nowadays regarded as	for example it is nowadays regarded as a truism that most successes of modern science could not have been achieved by researchers working in complete isolation of one another	B I B I I I I O O O O O O O O O O O O O O O O O O O O O O	IN NN PRP VBZ RB VBN IN DT NN IN JJS NNS IN JJ NN MD RB VB VBN VBN IN NNS VBG IN JJ NN IN CD DT
22	presented in,close to	a widely used agent based computational model is the one first presented in krause and hegselmann and krause in which agents change their opinions by averaging over the opinions of those epistemically close to them	O O O O O O O O O O O B I O O O O O O O O O O O O O O O O O O O B I O	DT RB VBN NN VBN JJ NN VBZ DT NN RB VBN IN NN CC NN CC NN IN WDT NNS VBP PRP$ NNS IN VBG IN DT NNS IN DT RB JJ TO PRP
23	at the same time	thereby the model covers in a highly idealized way the fundamental structure of our epistemic situation learning from others and at the same time learning from the world	O O O O O O O O O O O O O O O O O O O O B I I I O O O O	RB DT NN VBZ IN DT RB JJ NN DT JJ NN IN PRP$ JJ NN VBG IN NNS CC IN DT JJ NN VBG IN DT NN
24	used the model for	many publications have used the model for investigating descriptive questions	O O O B I I I O O O	JJ NNS VBP VBN DT NN IN VBG JJ NNS
25	due to many open questions still lies a major focus of studies lay on	due to many open questions still lies a major focus of studies lay on the time that it takes to reach a stable final pattern	B I I I I I I I I I I I I I O O O O O O O O O O O	JJ TO JJ JJ NNS RB VBZ DT JJ NN IN NNS VBP IN DT NN IN PRP VBZ TO VB DT JJ JJ NN
26	a number of,for instance	other work has recruited the model to shed light on a number of normative issues of interest mostly to philosophers for instance concerning the practice of assertion the resolution of disagreement amongst peers and efficient truth approximation	O O O O O O O O O O B I I O O O O O O O B I O O O O O O O O O O O O O O O	JJ NN VBZ VBN DT NN TO VB NN IN DT NN IN JJ NNS IN NN RB TO NNS IN NN VBG DT NN IN NN DT NN IN NN IN NNS CC JJ NN NN
27	interested in,consist of,rather than	crosscombe and lawry are interested in the issue of vagueness and present a further extension of the bc model which is populated by agents whose beliefs can consist of intervals rather than point estimates	O O O O B I O O O O O O O O O O O O O O O O O O O O O B I O B I O O	NN CC NN VBP JJ IN DT NN IN NN CC VB DT JJ NN IN DT NN NN WDT VBZ VBN IN NNS WP$ NNS MD VB IN NNS RB IN NN NNS
28	hold beliefs about,at the same time,rather than	in these extensions agents hold beliefs about multiple issues at the same time rather than about a single parameter	O O O O B I I O O B I I I B I O O O O	IN DT NNS NNS VBP NNS IN JJ NNS IN DT JJ NN RB IN IN DT JJ NN
29	hold many beliefs on	while these extensions are still restricted to agents having numerical beliefs on unconnected issues riegler and douven propose an extension of the bc model populated by agents who can hold many beliefs on issues that are not necessarily numerical and that can be logically interconnected	O O O O O O O O O O O O O O O O O O O O O O O O O O O O O B I I I O O O O O O O O O O O O	IN DT NNS VBP RB JJ TO NNS VBG JJ NNS IN JJ NNS NN CC NN VBP DT NN IN DT NN NN VBN IN NNS WP MD VB JJ NNS IN NNS WDT VBP RB RB JJ CC WDT MD VB RB VBN
30	in the spirit of	they let the agents in the model interact by pooling the probabilities of those within their bci where this notion is redefined in probabilistic terms but entirely in the spirit of the original model	O O O O O O O O O O O O O O O O O O O O O O O O O O O B I I I O O O	PRP VBP DT NNS IN DT NN NN IN VBG DT NNS IN DT IN PRP$ NN WRB DT NN VBZ VBN IN JJ NNS CC RB IN DT NN IN DT JJ NN
31	in particular,a number of	in particular they unpack it in two different ways one a version of bayes rule the other a formalization of so called inference to the best explanation and compare their behaviors along a number of epistemically important dimensions	B I O O O O O O O O O O O O O O O O O O O O O O O O O O O O O O B I I O O O	IN JJ PRP VBP PRP IN CD JJ NNS CD DT NN IN NNS VBP DT JJ DT NN IN RB VBN NN TO DT JJS NN CC VB PRP$ NNS IN DT NN IN RB JJ NNS
32	presented in,this is a topic for future research in the present paper	the extensions to be presented in the following could be combined with douven and wenmackers model but this is a topic for future research in the present paper we stick to treating the updating on worldly evidence as a black box as is done in bc	O O O O B I O O O O O O O O O O O B I I I I I I I I I I O O O O O O O O O O O O O O O O O O	DT NNS TO VB VBN IN DT NN MD VB VBN IN NN CC NNS NN CC DT VBZ DT NN IN JJ NN IN DT JJ NN PRP VBP TO VBG DT VBG IN JJ NN IN DT JJ NN IN VBZ VBN IN NN
33	it is natural to suppose that,aim to	it is natural to suppose that liars aim to have us believe whatever it is they falsely assert	B I I I I I O B I O O O O O O O O O	PRP VBZ JJ TO VB IN NNS VBP TO VB PRP VB WDT PRP VBZ PRP RB VBP
34	that is not necessarily the case	that is not necessarily the case however	B I I I I I I	DT VBZ RB RB DT NN RB
35	depending on what their purpose is	depending on what their purpose is converting us to a view they falsely profess or diverting us from a view we tend to endorse they may want to follow different strategies of deceit	B I I I I I O O O O O O O O O O O O O O O O O O O O O O O O O O O	VBG IN WP PRP$ NN VBZ VBG PRP TO DT NN PRP RB VBP CC VBG PRP IN DT NN PRP VBP TO VB PRP MD VB TO VB JJ NNS IN NN
36	have a noticeable effect on	a politician in this kind of situation if cynical enough may reason that a subtle lie on x will not succeed in creating enough doubt about climate science to have a noticeable effect on the turn out for their opponent	O O O O O O O O O O O O O O O O O O O O O O O O O O O O O B I I I I O O O O O O	DT NN IN DT NN IN NN IN JJ RB MD VB IN DT JJ NN IN NN MD RB VB IN VBG JJ NN IN NN NN TO VB DT JJ NN IN DT NN RP IN PRP$ NN
37	by contrast	by contrast a blatant lie may work in that it will result in just enough doubt about the opponents view on x to curb some of the publics erstwhile enthusiasm for the candidate which in turn may be just enough to make them stay home on election day	B I O O O O O O O O O O O O O O O O O O O O O O O O O O O O O O O O O O O O O O O O O O O O O O	IN NN DT JJ NN MD VB IN IN PRP MD VB IN RB JJ NN IN DT NNS VBP IN NN TO VB DT IN DT NNS VBP NN IN DT NN WDT IN NN MD VB RB RB TO VB PRP VB NN IN NN NN
38	as well as	this possibility is far from academic as we have all been able to read in reports about the brexit campaign as well as the trump campaign for the 2016 presidential election	O O O O O O O O O O O O O O O O O O O O B I I O O O O O O O O	DT NN VBZ RB IN JJ IN PRP VBP DT VBN JJ TO VB IN NNS IN DT NN NN RB RB IN DT NN NN IN DT CD JJ NN
39	depend on	whether a disinformation campaign is enough will depend on the situation	O O O O O O O B I O O	IN DT NN NN VBZ RB MD VB IN DT NN
40	for example,from the perspective of	for example from the perspective of tobacco producers all that matters may be that people do not believe that smoking is detrimental to their health	B I B I I I O O O O O O O O O O O O O O O O O O O	IN NN IN DT NN IN NN NNS DT IN NNS MD VB IN NNS VBP RB VB DT NN VBZ JJ TO PRP$ NN
41	similarly to,it may be enough to	similarly to win an election it may be enough to suppress voter enthusiasm among potential voters for your opponent	B I O O O B I I I I O O O O O O O O O	RB TO VB DT NN PRP MD VB JJ TO VB NN NN IN JJ NNS IN PRP$ NN
42	it may be enough to	and to diminish this kind of enthusiasm it may be enough to divert the public from the truth not necessarily to make them believe whatever lies you are spreading	O O O O O O O B I I I I O O O O O O O O O O O O O O O O O	CC TO VB DT NN IN NN PRP MD VB JJ TO VB DT NN IN DT NN RB RB TO VB PRP VB WDT VBZ PRP VBP VBG
43	on the other hand,made a serious effort to	on the other hand most brexiteers seem to have made a serious effort to convince their countrymen that leave was the right choice to make in the referendum	B I I I O O O O O B I I I I O O O O O O O O O O O O O O	IN DT JJ NN JJS NNS VBP TO VB VBN DT JJ NN TO VB PRP$ NNS WDT VBP VBD DT JJ NN TO VB IN DT NN
44	as mentioned in the introduction	as mentioned in the introduction the question whether there is anything we can do to protect ourselves against these kinds of campaigns has been much in the limelight both in academic and non academic publications	B I I I I O O O O O O O O O O O O O O O O O O O O O O O O O O O O O O	IN VBN IN DT NN DT NN IN EX VBZ NN PRP MD VB TO VB PRP IN DT NNS IN NNS VBZ VBN RB IN DT NN CC IN JJ CC JJ JJ NNS
45	it could help to	against the background of the mathematical model of communication we are considering here we may ask whether it could help to be selective in counting others as our peers	O O O O O O O O O O O O O O O O O B I I I O O O O O O O O	IN DT NN IN DT JJ NN IN NN PRP VBP VBG RB PRP MD VB IN PRP MD VB TO VB JJ IN VBG NNS IN PRP$ NNS
46	more generally	more generally are there combinations of and values that minimize the likelihood for a misinformation campaign to succeed	B I O O O O O O O O O O O O O O O O	RBR RB VBP EX NNS IN CC NNS WDT VBP DT NN IN DT NN NN TO VB
47	have any influence on	if you only go by the evidence you get directly from the world none of the other community members will have any influence on how you form your opinions	O O O O O O O O O O O O O O O O O O O O B I I I O O O O O	IN PRP RB VB IN DT NN PRP VBP RB IN DT NN NN IN DT JJ NN NNS MD VB DT NN IN WRB PRP VBP PRP$ NNS
48	it is certainly correct that	but even if not it is certainly correct that as schurz points out individual learning tends to be much more costly than social learnin	O O O O B I I I I O O O O O O O O O O O O O O O	CC RB IN RB PRP VBZ RB JJ IN IN NN VBZ RP JJ NN VBZ TO VB RB RBR JJ IN JJ NN
49	influenced by,it is something we ought to do,in addition to,rather than	allowing ourselves to be influenced by the views of others is not just something we happen to do it is something we ought to do in addition to investigating the world ourselves rather than as a replacement for that	O O O O B I O O O O O O O O O O O O B I I I I I I B I I O O O O B I O O O O O	VBG PRP TO VB VBN IN DT NNS IN NNS VBZ RB RB NN PRP VBP TO VB PRP VBZ NN PRP MD TO VB IN NN TO VBG DT NN PRP RB IN IN DT NN IN DT
50	at the same time	hence what we should be looking for is a possibility to be at the same time somewhat sensitive to the opinions of others and still relatively safe from misand disinformation campaigns	O O O O O O O O O O O O B I I I O O O O O O O O O O O O O O O	RB WP PRP MD VB VBG IN VBZ DT NN TO VB IN DT JJ NN RB JJ TO DT NNS IN NNS CC RB RB JJ IN JJ NN NNS
51	it appears eminently suitable to	it appears eminently suitable to investigate the above kind of questions	B I I I I O O O O O O	PRP VBZ RB JJ TO VB DT JJ NN IN NNS
52	makes no provision for	unfortunately however and as indicated already in its present form the model makes no provision for representing untruthful agents the kind of agents running mis or disinformation campaigns	O O O O O O O O O O O O B I I I O O O O O O O O O O O O	RB RB CC RB VBN RB IN PRP$ JJ NN DT NN VBZ DT NN IN VBG JJ NNS DT NN IN NNS VBG NN CC NN NNS
53	it makes the model unusable as a tool for	the assumption that all agents are truthful may for many purposes be a harmless and perhaps even useful idealization but it makes the model unusable as a tool for answering questions about mis and disinformation campaigns	O O O O O O O O O O O O O O O O O O O O B I I I I I I I I O O O O O O O	DT NN IN DT NNS VBP JJ MD IN JJ NNS VB DT JJ CC RB RB JJ NN CC PRP VBZ DT NN JJ IN DT NN IN VBG NNS IN NN CC NN NNS
54	one reason why the bc model has gained popularity is	as we mentioned however one reason why the bc model has gained popularity is its great flexibility	O O O O B I I I I I I I I I O O O	IN PRP VBD RB CD NN WRB DT NN NN VBZ VBN NN VBZ PRP$ JJ NN
55	aim to,because of	in the following we aim to show that because of this flexibility the above questions do not motivate a radical rethinking of the computational modeling of epistemically interacting agents	O O O O B I O O B I O O O O O O O O O O O O O O O O O O O	IN DT NN PRP VBP TO VB IN IN IN DT NN DT JJ NNS VBP RB VB DT NN VBG IN DT JJ NN IN RB VBG NNS
56	to the contrary,it is relatively easy to,with an eye toward,are truthful or willing to,make a serious effort of	to the contrary it is relatively easy to concretize or deidealize the bc model with an eye toward modeling interactions among agents not all of whom are truthful or willing to make a serious effort of informing themselves	B I I B I I I I O O O O O O B I I I O O O O O O O O B I I I I B I I I I O O	TO DT NN PRP VBZ RB JJ TO VB CC VB DT NN NN IN DT NN IN NN NNS IN NNS RB DT IN WP VBP JJ CC JJ TO VB DT JJ NN IN VBG PRP
57	take a first step toward	in the next section we take a first step toward this concretization by extending the bc model to one that covers communities with non truthful agents	O O O O O B I I I I O O O O O O O O O O O O O O O O	IN DT JJ NN PRP VBP DT JJ NN IN DT NN IN VBG DT NN NN TO CD WDT VBZ NNS IN JJ JJ NNS
58	address another limitation of,instead of	in section 4 we address another limitation of the bc model to wit that it treats the level of open mindedness in the sense of willingness to take others opinions into account as being fixed instead of being itself open to change	O O O O B I I I O O O O O O O O O O O O O O O O O O O O O O O O O O O B I O O O O O	IN NN CD PRP VBP DT NN IN DT NN NN TO NN IN PRP VBZ DT NN IN JJ NN IN DT NN IN NN TO VB NNS NNS IN NN IN VBG VBN RB IN VBG PRP JJ TO VB
59	introduced in,according to	in the extension to the bc model to be introduced in this section agents are typed according to how epistemically responsible they are	O O O O O O O O O B I O O O O O B I O O O O O	IN DT NN TO DT NN NN TO VB VBN IN DT NN NNS VBP VBN VBG TO WRB RB JJ PRP VBP
60	the effects of	we look at the effects of irresponsible agents on the truth seeking endeavors of the responsible agents where the latter are the agents that already populated the original bc model	O O O B I I O O O O O O O O O O O O O O O O O O O O O O O O	PRP VBP IN DT NNS IN JJ NNS IN DT NN VBG NNS IN DT JJ NNS WRB DT JJ VBP DT NNS WDT RB VBD DT JJ NN NN
61	in a first step	in a first step we introduce only one new type of agents to be calledcampaigners	B I I I O O O O O O O O O O O	IN DT JJ NN PRP VBP RB CD JJ NN IN NNS TO VB NNS
62	in fact	in fact in a clear sense they do not update at all but rather stick to a fixed opinion 0 1] about the value of	B I O O O O O O O O O O O O O O O O O O O O O O O	IN NN IN DT JJ NN PRP VBP RB VB IN DT CC RB NN TO DT JJ NN CD CD IN DT NN IN
63	it will hold that	in all situations to be considered it will hold that though important questions will concern how far removed is from	O O O O O O B I I I O O O O O O O O O O	IN DT NNS TO VB VBN PRP MD VB IN IN JJ NNS MD VB WRB RB VBN VBZ IN
64	as a further extension	as a further extension we also want to introduce a type of agent unwilling to gather or even listen to worldly evidence but only updating by averaging the opinions of those within her bci	B I I I O O O O O O O O O O O O O O O O O O O O O O O O O O O O O O	IN DT JJ NN PRP RB VBP TO VB DT NN IN NN JJ TO VB CC RB VB TO JJ NN CC RB VBG IN VBG DT NNS IN DT IN PRP$ NN
65	refer to	we refer to such agents as free riders	O B I O O O O O	PRP VBP TO JJ NNS IN JJ NNS
66	make a serious effort to	but their unwillingness to make a serious effort to inform themselves other than by listening to their epistemic neighbors may nonetheless make them complicit in mis or disinformation efforts	O O O O B I I I I O O O O O O O O O O O O O O O O O O O O	CC PRP$ NN TO VB DT JJ NN TO VB PRP JJ IN IN VBG TO PRP$ JJ NNS MD RB VB PRP NN IN NN CC NN NNS
67	there is nothing to know about	needless to say our focus will be only on the truth seekers and when present the free riders as for the campaigners there is nothing to know about them that we do not know already from their definition they simply stick to their fixed opinion under all circumstances no matter how many updates we consider	O O O O O O O O O O O O O O O O O O O O O O B I I I I I O O O O O O O O O O O O O O O O O O O O O O O O O O O	JJ TO VB PRP$ NN MD VB RB IN DT NN NNS CC WRB JJ DT JJ NNS IN IN DT NNS EX VBZ NN TO VB IN PRP IN PRP VBP RB VB RB IN PRP$ NN PRP RB VBP TO PRP$ JJ NN IN DT NNS DT NN WRB JJ NNS PRP VBP
68	have any influence on	thus whatever the value of may be does not have any influence on the dynamics	O O O O O O O O O B I I I O O	RB WDT DT NN IN MD VB VBZ RB VB DT NN IN DT NNS
69	it is clearly seen that,depends on	it is clearly seen that how many others get converted on average depends on the number of campaigners present in the community and on how liberal the others are in counting others as their peers	B I I I I O O O O O O O B I O O O O O O O O O O O O O O O O O O O O O	PRP VBZ RB VBN IN WRB JJ NNS VBP VBN IN NN VBZ IN DT NN IN NNS JJ IN DT NN CC IN WRB JJ DT NNS VBP IN VBG NNS IN PRP$ NNS
70	it is due to the fact that	it is due to the fact that the more campaigners there are the greater the pull their opinion exerts on the truth seekers in their vicinity and the greater the chance there will occur an early split among the truth seekers	B I I I I I I O O O O O O O O O O O O O O O O O O O O O O O O O O O O O O O O O O	PRP VBZ JJ TO DT NN IN DT JJR NNS EX VBP DT JJR DT NN PRP$ NN VBZ IN DT NN NNS IN PRP$ NN CC DT JJR DT NN RB MD VB DT JJ NN IN DT NN NNS
71	it is easier for	with fewer campaigners truth seekers in their vicinity are also pulled in their direction but not as strongly it is easier for other truth seekers to catch on	O O O O O O O O O O O O O O O O O O B I I I O O O O O O	IN JJR NNS NN NNS IN PRP$ NN VBP RB VBN IN PRP$ NN CC RB RB RB PRP VBZ JJR IN JJ NN NNS TO VB IN
72	by contrast	by contrast if an early split occurs some truth seekers may forever remain out of the reach of the campaigners	B I O O O O O O O O O O O O O O O O O O	IN NN IN DT JJ NN VBZ DT NN NNS MD RB VB IN IN DT NN IN DT NNS
73	equal to	now let us have a look at the more interesting kind of case in which is not equal to 0 and so the truth seekers also base their updates on evidence coming from the world	O O O O O O O O O O O O O O O O O B I O O O O O O O O O O O O O O O O	RB VB PRP VB DT NN IN DT RBR JJ NN IN NN IN WDT VBZ RB JJ TO CD CC RB DT NN NNS RB VBP PRP$ NNS IN NN VBG IN DT NN
74	depend on	the foregoing result indicates that this may depend on what that opinion is and also on how many campaigners there are in the community	O O O O O O O B I O O O O O O O O O O O O O O O	DT JJ NN VBZ IN DT MD VB IN WP DT NN VBZ CC RB IN WRB JJ NNS EX VBP IN DT NN
75	depends on,depends on	the rate at which truth seekers have been effectively disinformed in the fixed point depends on bothand the number of campaigners but most importantly it depends on how far from the truth the campaigners opinion is	O O O O O O O O O O O O O O B I O O O O O O O O O B I O O O O O O O O O	DT NN IN WDT NN NNS VBP VBN RB VBN IN DT JJ NN VBZ IN NN DT NN IN NNS CC RBS RB PRP VBZ IN WRB RB IN DT NN DT NNS NN VBZ
76	from the perspective of	we see that from the perspective of the campaigners supposing their goal is disinformation it pays to be subtle	O O O B I I I O O O O O O O O O O O O	PRP VBP IN IN DT NN IN DT NNS VBG PRP$ NN VBZ NN PRP VBZ TO VB JJ
77	there is not much of interest to be shown	we are not showing any figures related to the first question simply because there is not much of interest to be shown for the aforementioned parameter settings none of the truth seekers get converted to the campaigners opinion	O O O O O O O O O O O O O B I I I I I I I I O O O O O O O O O O O O O O O O	PRP VBP RB VBG DT NNS VBN TO DT JJ NN RB IN EX VBZ RB JJ IN NN TO VB VBN IN DT JJ NN NNS NN IN DT NN NNS VBP VBN TO DT NNS NN
78	in fact,for instance,holding an opinion of	it is in fact only when the campaigners get very subtle for instance by holding an opinion of 0 11 and when we lower quite a bit like to 0 05 that conversion starts to occur this may still only occur if the number of campaigners present in the community is near its maximum	O O B I O O O O O O O B I O B I I I O O O O O O O O O O O O O O O O O O O O O O O O O O O O O O O O O O O O	PRP VBZ IN NN RB WRB DT NNS VBP RB JJ IN NN IN VBG DT NN IN CD CD CC WRB PRP VBP RB DT NN IN TO CD CD DT NN VBZ TO VB DT MD RB RB VBP IN DT NN IN NNS JJ IN DT NN VBZ IN PRP$ NN
79	consisted of	so far we have only considered communities that consisted of truth seekers and campaigners	O O O O O O O O B I O O O O	RB RB PRP VBP RB VBN NNS WDT VBD IN NN NNS CC NNS
80	in addition	but in addition we ran simulations with communities that also featured fixed numbers of free riders agents who are not dogmatic but who update strictly by averaging the opinions of those within their bci	O B I O O O O O O O O O O O O O O O O O O O O O O O O O O O O O O O	CC IN NN PRP VBD NNS IN NNS WDT RB VBD JJ NNS IN JJ NNS NNS WP VBP RB JJ CC WP VBP RB IN VBG DT NNS IN DT IN PRP$ NN
81	interested in	the question we were interested in was what effect the presence of those numbers of free riders had on the number of truth seekers that ended up in the fixed point believing the truth	O O O O B I O O O O O O O O O O O O O O O O O O O O O O O O O O O O	DT NN PRP VBD JJ IN VBD WDT NN DT NN IN DT NNS IN JJ NNS VBD IN DT NN IN NN NNS WDT VBD RP IN DT JJ NN VBG DT NN
82	brings out the effects for	figure 5 brings out the effects for the nine kinds of situations by plotting the results for any combination of number of campaigners present and value	O O B I I I I O O O O O O O O O O O O O O O O O O O	NN CD VBZ RP DT NNS IN DT CD NNS IN NNS IN VBG DT NNS IN DT NN IN NN IN NNS JJ CC NN
83	in principle	note that in principle this can yield results from c50 to 50	O O B I O O O O O O O O	NN IN IN NN DT MD VB NNS IN NN TO CD
84	has a clear negative epistemic effect on	meaning that for various combinations of parameter settings the presence of free riders has a clear negative epistemic effect on the truth seekers	O O O O O O O O O O O O O B I I I I I I O O O	VBG IN IN JJ NNS IN NN NNS DT NN IN JJ NNS VBZ DT JJ JJ JJ NN IN DT NN NNS
85	it is remarkable that the results are largely insensitive to	it is remarkable that the results are largely insensitive to how many free riders there are the risk brought about by 50 free riders seems only slightly greater than that brought about by just 10	B I I I I I I I I I O O O O O O O O O O O O O O O O O O O O O O O O O	PRP VBZ JJ IN DT NNS VBP RB JJ TO WRB JJ JJ NNS EX VBP DT NN VBN RP IN CD JJ NNS VBZ RB RB JJR IN DT VBN RP IN RB CD
86	in other words	in other words in the yellow areas the presence of free riders helps to bring about the success of disinformation attempts that would otherwise have faltered	B I I O O O O O O O O O O O O O O O O O O O O O O O	IN JJ NNS IN DT JJ NNS DT NN IN JJ NNS VBZ TO VB IN DT NN IN NN NNS WDT MD RB VB VBN
87	in fact	the patterns in the various plots may at first appear mysterious but in fact they are easy to explain	O O O O O O O O O O O O B I O O O O O	DT NNS IN DT JJ NNS MD IN RB VB JJ CC IN NN PRP VBP JJ TO VB
88	depending on,the influence of	as figure 6 illustrates depending on the value of the campaigners may be able to hold all or some free riders hostage not necessarily in the sense that those free riders side with the campaigners but at least in the sense that their opinions remain under the influence of the campaigners fixed opinion	O O O O B I O O O O O O O O O O O O O O O O O O O O O O O O O O O O O O O O O O O O O O O O B I I O O O O	IN NN CD VBZ VBG IN DT NN IN DT NNS MD VB JJ TO VB DT CC DT JJ NNS NN RB RB IN DT NN IN DT JJ NNS VBP IN DT NNS CC IN JJS IN DT NN IN PRP$ NNS VBP IN DT NN IN DT NNS VBN NN
89	that is very different in	that is very different in the upper right panel	B I I I I O O O O	DT VBZ RB JJ IN DT JJ JJ NN
90	stuck with an opinion	unfortunately for the latter because the free riders remain within their bci they are stuck with an opinion that is not quite the truth	O O O O O O O O O O O O O O B I I I O O O O O O	RB IN DT JJ IN DT JJ NNS VBP IN PRP$ NN PRP VBP VBN IN DT NN WDT VBZ RB RB DT NN
91	have no interest in	this means that while they may have no interest in furthering the campaigners cause free riders at least take the risk of doing so	O O O O O O B I I I O O O O O O O O O O O O O O	DT VBZ IN IN PRP MD VB DT NN IN VBG DT NNS VBP JJ NNS IN JJS VB DT NN IN VBG RB
92	in view of,the results shown in figure 5,it seems reasonable to conclude that	hence in view of the results shown in figure 5 it seems reasonable to conclude that free riders are to some extent furthering the campaigners cause	O B I I B I I I I I B I I I I I O O O O O O O O O O	RB IN NN IN DT NNS VBN IN NN CD PRP VBZ JJ TO VB IN JJ NNS VBP TO DT NN VBG DT NNS VBP
93	be more precise about	below we will be more precise about what damage free riders can do	O O O B I I I O O O O O O	IN PRP MD VB RBR JJ IN WDT NN JJ NNS MD VB
94	so far	so far we kept one parameter constant number of truth seekers	B I O O O O O O O O O	RB RB PRP VBD CD NN JJ NN IN NN NNS
95	represented in,the proportion of	for any point represented in the plot the proportion of agents of the type associated with a given vertex is the shortest distance from the point to the edge opposite the vertex divided by the sum of the lengths of the shortest distances from the point to the various edges	O O O B I O O B I I O O O O O O O O O O O O O O O O O O O O O O O O O O O O O O O O O O O O O O O O	IN DT NN VBN IN DT NN DT NN IN NNS IN DT NN VBN IN DT VBN NN VBZ DT JJS NN IN DT NN TO DT NN IN DT NN VBN IN DT NN IN DT NNS IN DT JJS NNS IN DT NN TO DT JJ NNS
96	each point in the plot shows,the outcome of	each point in the plot shows the outcome of one simulation for the corresponding combination of agents	B I I I I I B I I O O O O O O O O	DT NN IN DT NN VBZ DT NN IN CD NN IN DT JJ NN IN NNS
97	at the same time,it is clear however that	at the same time it is clear however that the relative number of free riders in the population is decisive for whether the truth seekers reach their goal	B I I I B I I I I O O O O O O O O O O O O O O O O O O O	IN DT JJ NN PRP VBZ JJ RB IN DT JJ NN IN JJ NNS IN DT NN VBZ JJ IN IN DT NN NNS VBP PRP$ NN
98	by contrast,a sizable portion of	by contrast where free riders constitute a sizable portion of the population they keep the truth seekers away from the truth even if there are only very few campaigners in the population	B I O O O O B I I I O O O O O O O O O O O O O O O O O O O O O O	IN NN WRB JJ NNS VBP DT JJ NN IN DT NN PRP VBP DT NN NNS RB IN DT NN RB IN EX VBP RB RB JJ NNS IN DT NN
99	more generally,it is still worth noting,the negative role of	while we leave a further analysis of this result and more generally the pursuit of this variant of our previous simulations for future research it is still worth noting how even these preliminary results underscore the above conclusion about the negative role of free riders	O O O O O O O O O O B I O O O O O O O O O O O O B I I I I O O O O O O O O O O B I I I O O	IN PRP VBP DT JJ NN IN DT NN CC RBR RB DT NN IN DT NN IN PRP$ JJ NNS IN JJ NN PRP VBZ RB JJ VBG WRB RB DT JJ NNS VBP DT JJ NN IN DT JJ NN IN JJ NNS
100	have a clear goal to	the truth seekers have a clear goal to wit finding out the truth	O O O B I I I I O O O O O	DT NN NNS VBP DT JJ NN TO NN VBG RP DT NN
101	make it harder or even impossible for	if campaigners can make it harder or even impossible for truth seekers to reach that goal that could be said to constitute societal damage	O O O B I I I I I I O O O O O O O O O O O O O O	IN NNS MD VB PRP RB CC RB JJ IN NN NNS TO VB DT NN WDT MD VB VBN TO VB JJ NN
102	propose to,the amount of,in terms of,the accuracy of	we propose to measure the amount of damage being done by campaigners in terms of the accuracy of the opinions of the truth seekers more specifically by asking how much less accurate	O B I O B I I O O O O O B I I B I I O O O O O O O O O O O O O O	PRP VBP TO VB DT NN IN NN VBG VBN IN NNS IN NNS IN DT NN IN DT NNS IN DT NN NNS RBR RB IN VBG WRB RB RBR JJ
103	makes a difference to,the accuracy of	the two questions now are whether the presence of campaigners makes a difference to the accuracy of the truth seekers and whether it matters how far from the truth the campaigners opinion is	O O O O O O O O O O B I I I B I I O O O O O O O O O O O O O O O O	DT CD NNS RB VBP IN DT NN IN NNS VBZ DT NN TO DT NN IN DT NN NNS CC IN PRP VBZ WRB RB IN DT NN DT NNS NN VBZ
104	it is not guaranteed to do	thus the answer to our first question is that the presence of campaigners can come at a significant societal cost even if it is not guaranteed to do so	O O O O O O O O O O O O O O O O O O O O O O B I I I I I O	RB DT NN TO PRP$ JJ NN VBZ IN DT NN IN NNS MD VB IN DT JJ JJ NN RB IN PRP VBZ RB VBN TO VB RB
105	it makes a lot of sense that	on more careful consideration however it makes a lot of sense that blatant lying or at least spreading blatant falsehoods is going to be ineffective simply because the blatancy of the falsehoods makes those spreading them more easily identifiable as agents whose opinions are to be discounted	O O O O O B I I I I I I O O O O O O O O O O O O O O O O O O O O O O O O O O O O O O O O O O O	IN RBR JJ NN RB PRP VBZ DT NN IN NN IN JJ VBG CC IN JJS VBG JJ NNS VBZ VBG TO VB JJ RB IN DT NN IN DT NNS VBZ DT VBG PRP RBR RB JJ IN NNS WP$ NNS VBP TO VB VBN
106	associated with	let us also look if there is or may be any societal cost associated with their presence	O O O O O O O O O O O O O B I O O	VB PRP RB VBP IN EX VBZ CC MD VB DT JJ NN VBN IN PRP$ NN
107	had an effect on,a small minority of	for most combinations of number of campaigners and values if the presence of free riders had an effect on conversion it did so whether there were as many free riders as truth seekers or only a small minority of free riders	O O O O O O O O O O O O O O O B I I I O O O O O O O O O O O O O O O O B I I I O O	IN JJS NNS IN NN IN NNS CC NNS IN DT NN IN JJ NNS VBD DT NN IN NN PRP VBD RB IN EX VBD IN JJ JJ NNS IN NN NNS CC RB DT JJ NN IN JJ NNS
108	comparison of	a visual comparison of the results is given in figure 9	O O B I O O O O O O O	DT JJ NN IN DT NNS VBZ VBN IN NN CD
109	discern a slight upward trend,it is not immediately obvious from	we discern a slight upward trend in sses as the number of free riders increases although it is not immediately obvious from the figure whether the impact is significant	O B I I I I O O O O O O O O O O B I I I I I O O O O O O O	PRP VBP DT JJ JJ NN IN NNS IN DT NN IN JJ NNS VBZ IN PRP VBZ RB RB JJ IN DT NN IN DT NN VBZ JJ
110	it is f to differ significantly from	an anova reveals that it is f to differ significantly from each other	O O O O B I I I I I I O O	DT NN VBZ IN PRP VBZ FW TO VB RB IN DT JJ
111	it is equally unsurprising that	it is equally unsurprising that we find a large effect size	B I I I I O O O O O O	PRP VBZ RB JJ IN PRP VBP DT JJ NN NN
112	even if,the accuracy of,reap the benefits of,making any contribution from	free riders even if there were no chance that they impacted the accuracy of the truth seekers are morally blameworthy for the very general reason that they reap the benefits of the work done by others while not making any contribution from which others could benefit in return	O O B I O O O O O O O B I I O O O O O O O O O O O O O B I I I O O O O O O O B I I I O O O O O O	JJ NNS RB IN EX VBD DT NN IN PRP VBD DT NN IN DT NN NNS VBP RB JJ IN DT RB JJ NN IN PRP VBP DT NNS IN DT NN VBN IN NNS IN RB VBG DT NN IN WDT NNS MD VB IN NN
113	there is an additional reason,the accuracy of	there is an additional reason namely precisely the fact that free riders can significantly and greatly compromise the accuracy of the opinions of those willing to directly seek information about the world	B I I I I O O O O O O O O O O O O B I I O O O O O O O O O O O O	EX VBZ DT JJ NN RB RB DT NN IN JJ NNS MD RB CC RB VB DT NN IN DT NNS IN DT JJ TO RB VB NN IN DT NN
114	it is quite reasonable to assume that	it is quite reasonable to assume that people may want to adjust their broad or narrow mindedness in counting others as peers if perhaps just by imitation	B I I I I I I O O O O O O O O O O O O O O O O O O O O	PRP VBZ RB JJ TO VB IN NNS MD VB TO VB PRP$ JJ CC JJ NN IN VBG NNS IN NNS IN RB RB IN NN
115	a great variety of	being around broad minded or trusting people who are willing to take into account a great variety of opinions	O O O O O O O O O O O O O O B I I I O	VBG RB JJ VBN CC VBG NNS WP VBP JJ TO VB IN NN DT JJ NN IN NNS
116	we may all be uncertain to	indeed we may all be uncertain to some extent about how liberal we should be in listening to others and we may well let ourselves be guided in this respect by whoever we recognize as our current peers	O B I I I I I O O O O O O O O O O O O O O O O O O O O O O O O O O O O O O O	RB PRP MD DT VB JJ TO DT NN IN WRB JJ PRP MD VB IN VBG TO NNS CC PRP MD RB VB PRP VB VBN IN DT NN IN WP PRP VBP IN PRP$ JJ NNS
117	annihilate any positive effects	naturally for reasons already pointed out we must guard against becoming too selective as that would also annihilate any positive effects social learning can have	O O O O O O O O O O O O O O O O O B I I I O O O O	RB IN NNS RB VBD RP PRP MD VB IN VBG RB JJ IN DT MD RB VB DT JJ NNS JJ NN MD VB
118	it appears that consensus occurs	in the figure it appears that consensus occurs slightly faster without cd	O O O B I I I I O O O O	IN DT NN PRP VBZ IN NN VBZ RB RBR IN NN
119	there was a significant difference in	a grid search we conducted did not yield a single parameter setting for which there was a significant difference in accuracy between updating without and updating with cd	O O O O O O O O O O O O O O B I I I I I O O O O O O O O	DT NN NN PRP VBD VBD RB VB DT JJ NN NN IN WDT EX VBD DT JJ NN IN NN IN VBG IN CC VBG IN NN
120	what we really want to know is whether,there is any effect of	clearly however what we really want to know is whether there is any effect of cd in	O O B I I I I I I I B I I I I O O	RB RB WP PRP RB VBP TO VB VBZ IN EX VBZ DT NN IN NN IN
121	with regard to	we look at the difference cd may be able to make with regard to this	O O O O O O O O O O O B I I O	PRP VBP IN DT NN NN MD VB JJ TO VB IN NN TO DT
122	end up,close to	all truth seekers do end up believing something that could be said to be close to the truth but none of them exactly hits the mark which is especially disconcerting given that they attach three times as much weight in their updating to the worldly part as to the social part	O O O O B I O O O O O O O O B I O O O O O O O O O O O O O O O O O O O O O O O O O O O O O O O O O O O	DT NN NNS VBP VB RP VBG NN WDT MD VB VBN TO VB JJ TO DT NN CC NN IN PRP RB VBZ DT NN WDT VBZ RB VBG VBN IN PRP VBP CD NNS IN JJ NN IN PRP$ VBG TO DT JJ NN IN TO DT JJ NN
123	by contrast,end up,a majority of	by contrast in the right panel of the same figure where cd is assumed not only do all truth seekers end up believing the truth but so does a majority of the free riders	B I O O O O O O O O O O O O O O O O O O B I O O O O O O B I I O O O	IN NN IN DT JJ NN IN DT JJ NN WRB NN VBZ VBN RB RB VB DT NN NNS VBP RP VBG DT NN CC RB VBZ DT NN IN DT JJ NNS
124	it is also to be noted however that,end up	it is also to be noted however that in this situation there is a group of free riders who end up believing the falsehood spread by the campaigners	B I I I I I I I O O O O O O O O O O O B I O O O O O O O	PRP VBZ RB TO VB VBN RB IN IN DT NN EX VBZ DT NN IN JJ NNS WP VBP RP VBG DT NN VBN IN DT NNS
125	it is hard to	it is hard to give general recommendations concerning opinion dynamics	B I I I O O O O O O	PRP VBZ JJ TO VB JJ NNS VBG NN NNS
126	gave the example of	in section 2 we gave the example of a politician just trying to divert from the truth voters tending toward her opponent and not necessarily to make them believe whatever lies she is propagating	O O O O B I I I O O O O O O O O O O O O O O O O O O O O O O O O O O	IN NN CD PRP VBD DT NN IN DT NN RB VBG TO VB IN DT NN NNS VBG IN PRP$ NN CC RB RB TO VB PRP VB WDT VBZ PRP VBZ VBG
127	in view of	in view of example 4 1 such a politician might actually be happy with cd being operative	B I I O O O O O O O O O O O O O O	IN NN IN NN CD CD PDT DT NN MD RB VB JJ IN NN VBG JJ
128	on the other hand	on the other hand the brexiteers who seriously tried to convince the british electorate that leave was their best option may not have been helped by cd but let us look more systematically at the effects cd may have	B I I I O O O O O O O O O O O O O O O O O O O O O O O O O O O O O O O O O O O	IN DT JJ NN DT NNS WP RB VBD TO VB DT JJ NN WDT VBP VBD PRP$ JJS NN MD RB VB VBN VBN IN NN CC VB PRP VB RBR RB IN DT NNS NN MD VB
129	the proportions of,ending up	these figures show for various combinations of numbers of free riders and campaigners the proportions of truth seekers ending up believing the truth and proportions of free riders ending up believing the truth	O O O O O O O O O O O O O B I I O O O O O O O O O O O O B I O O O	DT NNS VBP IN JJ NNS IN NNS IN JJ NNS CC NNS DT NNS IN NN NNS VBG RP VBG DT NN CC NNS IN JJ NNS VBG RP VBG DT NN
130	depend on	the comparison suggests that which of lying a lot and lying a little is better may entirely depend on whether cd is operative	O O O O O O O O O O O O O O O O O B I O O O O	DT NN VBZ IN WDT IN VBG DT NN CC VBG DT JJ VBZ JJR MD RB VB IN IN NN VBZ JJ
131	as far as,ending up	if it is not then by being more moderate one will keep more truth seekers and free riders from believing the truth while if cd is present then as far as truth seekers ending up believing the truth is concerned	O O O O O O O O O O O O O O O O O O O O O O O O O O O O B I I O O B I O O O O O	IN PRP VBZ RB RB IN VBG RBR JJ CD MD VB JJR NN NNS CC JJ NNS IN VBG DT NN IN IN NN VBZ JJ RB RB RB IN NN NNS VBG RP VBG DT NN VBZ VBN
132	as far as	as far as free riders are concerned lying a little seems to be more effective although the difference it makes is small	B I I O O O O O O O O O O O O O O O O O O O	RB RB IN JJ NNS VBP VBN VBG DT JJ VBZ TO VB RBR JJ IN DT NN PRP VBZ VBZ JJ
133	from the perspective of	now let us look at the situation from the perspective of the truth seekers	O O O O O O O B I I I O O O	RB VB PRP VB IN DT NN IN DT NN IN DT NN NNS
134	by contrast,depending on	by contrast cd can make all the difference depending on how far from the truth the misinformation being spread is	B I O O O O O O B I O O O O O O O O O O	IN NN NN MD VB PDT DT NN VBG IN WRB RB IN DT NN DT NN VBG VBN VBZ
135	close to,end up,ends up	indeed figure 13 shows just how dramatic the difference can be when the misinformation is relatively close to the truth then virtually all truth seekers end up believing the truth if cd is assumed while virtually no one ends up believing the truth if there is no cd	O O O O O O O O O O O O O O O O B I O O O O O O O B I O O O O O O O O O O O B I O O O O O O O O	RB NN CD NNS RB WRB JJ DT NN MD VB WRB DT NN VBZ RB JJ TO DT NN RB RB DT NN NNS VBP RP VBG DT NN IN NN VBZ VBN IN RB DT NN VBZ RP VBG DT NN IN EX VBZ DT NN
136	there is a relatively wide gap between,makes a difference	when there is a relatively wide gap between and cd hardly makes a difference as figure 14 shows here the community appears to be even slightly better off without cd	O B I I I I I I O O O B I I O O O O O O O O O O O O O O O O	WRB EX VBZ DT RB JJ NN IN CC NN RB VBZ DT NN IN NN CD NNS RB DT NN VBZ TO VB RB RB JJR RP IN NN
137	is similar to,in general	as for misinformation campaigns the situation for truth seekers is similar to the one described on page 11 where we found that although campaigners were under certain circumstances able to block the truth seekers from reaching the truth they were in general unable to convince the truth seekers of their fixed opinion	O O O O O O O O O B I I O O O O O O O O O O O O O O O O O O O O O O O O O O O O B I O O O O O O O O O O	IN IN NN NNS DT NN IN NN NNS VBZ JJ TO DT NN VBN IN NN CD WRB PRP VBD IN IN NNS VBD IN JJ NNS JJ TO VB DT NN NNS IN VBG DT NN PRP VBD IN JJ JJ TO VB DT NN NNS IN PRP$ JJ NN
138	turns out to be true	the same turns out to be true here and this irrespective of whether cd is assumed	O O B I I I I O O O O O O O O O	DT JJ VBZ RP TO VB JJ RB CC DT JJ IN IN NN VBZ VBN
139	the effect of,the proportion of	figure 15 shows for three different parameter settings the effect of cd on the proportion of free riders that side with the campaigners in the fixed point	O O O O O O O O B I I O O B I I O O O O O O O O O O O	NN CD NNS IN CD JJ NN NNS DT NN IN NN IN DT NN IN JJ NNS WDT VBP IN DT NNS IN DT JJ NN
140	as is clear from the figure,end up with	as is clear from the figure for two of the three parameter settings there is a greater chance for free riders to end up with the campaigners in a community with cd than in one without it	B I I I I I O O O O O O O O O O O O O O O O B I I O O O O O O O O O O O O	IN VBZ JJ IN DT NN IN CD IN DT CD NN NNS EX VBZ DT JJR NN IN JJ NNS TO VB RP IN DT NNS IN DT NN IN NN IN IN CD IN PRP
141	having no hope of	so in a situation in which evildoers are helped enough if they can sway some free riders perhaps having no hope of diverting any truth seekers from the truth they may be more effective if they are operating in a community with cd	O O O O O O O O O O O O O O O O O O B I I I O O O O O O O O O O O O O O O O O O O O O	RB IN DT NN IN WDT NNS VBP VBN RB IN PRP MD VB DT JJ NNS RB VBG DT NN IN VBG DT NN NNS IN DT NN PRP MD VB RBR JJ IN PRP VBP VBG IN DT NN IN NN
142	rather than	by comparing the top and bottom row of figure 15 we also see that if this is what the campaigners are after they better lie blatantly rather than subtly	O O O O O O O O O O O O O O O O O O O O O O O O O O B I O	IN VBG DT JJ CC JJ NN IN NN CD PRP RB VBP IN IN DT VBZ WP DT NNS VBP IN PRP RB VBP RB RB IN RB
143	it is starting to appear again that	it is starting to appear again that once we admit non truthfulness in the bc model the only consistent message may be that there is no consistent message	B I I I I I I O O O O O O O O O O O O O O O O O O O O O	PRP VBZ VBG TO VB RB IN RB PRP VBP JJ NN IN DT NN NN DT JJ JJ NN MD VB IN EX VBZ DT JJ NN
144	what is best for us to	what is strategically best from the evildoers perspective and what is best for us to defend ourselves against them both appear to be highly context dependent	O O O O O O O O O B I I I I I O O O O O O O O O O O	WP VBZ RB RB IN DT NNS NN CC WP VBZ JJS IN PRP TO VB PRP IN PRP DT VBP TO VB RB NN JJ
145	the effect of	to show the effect of cd on accuracy we look at what difference it makes if this kind of dynamics is assumed in the situations studied in examples 3 1 and 3 2	O O B I I O O O O O O O O O O O O O O O O O O O O O O O O O O O O	TO VB DT NN IN NN IN NN PRP VBP IN WDT NN PRP VBZ IN DT NN IN NNS VBZ VBN IN DT NNS VBN IN NNS CD CD CC CD CD
146	in terms of	in the former we compared in terms of accuracy a community without campaigners with communities with campaigners	O O O O O B I I O O O O O O O O O	IN DT JJ PRP VBD IN NNS IN NN DT NN IN NNS IN NNS IN NNS
147	in terms of	in the latter example we compared also in terms of accuracy communities with different numbers of free riders	O O O O O O O B I I O O O O O O O O	IN DT JJ NN PRP VBD RB IN NNS IN NN NNS IN JJ NNS IN JJ NNS
148	in short,it appears that,the amount of	in short it appears that whether the campaigners lie blatantly or subtly they are in a community in which the truth seekers adjust their bcis by averaging in the way described in this section very limited in the amount of damage they can do	B I B I I O O O O O O O O O O O O O O O O O O O O O O O O O O O O O O O O B I I O O O O	IN JJ PRP VBZ IN IN DT NNS VBP RB CC RB PRP VBP IN DT NN IN WDT DT NN NNS VBP PRP$ NN IN VBG IN DT NN VBN IN DT NN RB JJ IN DT NN IN NN PRP MD VB
149	give a clear and unequivocal answer to the question of	we wish we could give a clear and unequivocal answer to the question of whether in a community which includes campaigners it helps when the other agents are open to becoming narrow minded themselves	O O O O B I I I I I I I I I O O O O O O O O O O O O O O O O O O O O	PRP VBP PRP MD VB DT JJ CC JJ NN TO DT NN IN IN IN DT NN WDT VBZ NNS PRP VBZ WRB DT JJ NNS VBP JJ TO VBG JJ VBD PRP
150	at the same time	but once again our results are a mixed bag indicating that under certain circumstances the answer is positive but that at the same time it would be unwise to recommend cd generally	O O O O O O O O O O O O O O O O O O O O B I I I O O O O O O O O	CC RB RB PRP$ NNS VBP DT JJ NN VBG IN IN JJ NNS DT NN VBZ JJ CC IN IN DT JJ NN PRP MD VB JJ TO VB NN RB
151	we would like to present an extension of	finally we would like to present an extension of the bc model that takes the idea of making bc updating more realistic one step further still	O B I I I I I I I O O O O O O O O O O O O O O O O O	RB PRP MD VB TO VB DT NN IN DT NN NN WDT VBZ DT NN IN VBG NN VBG RBR JJ CD NN RBR RB
152	for instance	for instance some of us may be much faster in following a trend than others	B I O O O O O O O O O O O O O	IN NN DT IN PRP MD VB RB RBR IN VBG DT NN IN NNS
153	attach great weight to	being around people who attach great weight to the opinions of their peers we may want to follow suit but at our own pace	O O O O B I I I O O O O O O O O O O O O O O O O	VBG IN NNS WP VBP JJ NN TO DT NNS IN PRP$ NNS PRP MD VB TO VB NN CC IN PRP$ JJ NN
154	in favor of	formally we may want to move our value for in the direction of the average of the values of our peers but in doing so we may not want to rush things and do not want to abandon our current value in favor of that average entirely	O O O O O O O O O O O O O O O O O O O O O O O O O O O O O O O O O O O O O O O O O B I I O O O	RB PRP MD VB TO VB PRP$ NN IN IN DT NN IN DT NN IN DT NNS IN PRP$ NNS CC IN VBG RB PRP MD RB VB TO VB NNS CC VBP RB VB TO VB PRP$ JJ NN IN NN IN DT NN RB
155	in fact,in the spirit of	note that this is in fact fully in the spirit of the original bc model which also gives one control over how fast ones opinion can change	O O O O B I O B I I I O O O O O O O O O O O O O O O O	NN IN DT VBZ IN NN RB IN DT NN IN DT JJ NN NN WDT RB VBZ CD NN IN WRB JJ NNS NN MD VB
156	for instance	for instance choosing very small values for and will guarantee that ones opinion changes only very slowly	B I O O O O O O O O O O O O O O O	IN NN VBG RB JJ NNS IN CC MD VB IN NNS NN NNS RB RB RB
157	in particular	in particular we add the assumption that for each agent i there are two further parameters we could add only free riders or only campaigners or both and we could experiment with adding different numbers of both much in the way we have done in the above	B I O O O O O O O O O O O O O O O O O O O O O O O O O O O O O O O O O O O O O O O O O O O O O	IN JJ PRP VBP DT NN IN IN DT NN FW EX VBP CD JJ NNS PRP MD VB RB JJ NNS CC JJ NNS CC DT CC PRP MD NN IN VBG JJ NNS IN CC JJ IN DT NN PRP VBP VBN IN DT JJ
158	it is shown that	it is shown that in a model that is exactly like the simplest version of the bc model except that it allows all agents to choose their individual and values those values are highly significant predictors of how accurate an agent is over the totality of updates	B I I I O O O O O O O O O O O O O O O O O O O O O O O O O O O O O O O O O O O O O O O O O O O	PRP VBZ VBN IN IN DT NN WDT VBZ RB IN DT JJS NN IN DT NN NN IN IN PRP VBZ DT NNS TO VB PRP$ NN CC NNS DT NNS VBP RB JJ NNS IN WRB JJ DT NN VBZ IN DT NN IN NNS
159	being more inclusive in	the result foris more interesting indicating that one also decreases ones inaccuracy by being more inclusive in counting others ones peers	O O O O O O O O O O O O O B I I I O O O O	DT NN VBZ RBR JJ VBG IN NN RB VBZ NNS NN IN VBG RBR JJ IN VBG NNS NNS NNS
160	interest to	this result is for a model without campaigners and free riders and so not of immediate interest to our current project	O O O O O O O O O O O O O O O O B I O O O	DT NN VBZ IN DT NN IN NNS CC JJ NNS CC RB RB IN JJ NN TO PRP$ JJ NN
161	at the beginning of,as well as	also at the beginning of each simulation truth seekers and free riders chose their initialvalues as well as their values for	O B I I I O O O O O O O O O O B I I O O O	RB IN DT NN IN DT NN NN NNS CC JJ NNS VBD PRP$ NNS RB RB IN PRP$ NNS IN
162	in addition to,interested in	in addition to this we were interested in the impact the absolute distance between and had on the dependent variable	B I I O O O B I O O O O O O O O O O O O	IN NN TO DT PRP VBD JJ IN DT NN DT JJ NN IN CC VBD IN DT JJ NN
163	for instance	while we have made the bc model more suitable to the study of large scale efforts at deceit we recognize that it still has limitations which can only be overcome by extending it in ways that go well beyond for instance the addition of confidence dynamics that we undertook	O O O O O O O O O O O O O O O O O O O O O O O O O O O O O O O O O O O O O O O B I O O O O O O O O	IN PRP VBP VBN DT NN NN RBR JJ TO DT NN IN JJ NN NNS IN NN PRP VBP IN PRP RB VBZ NNS WDT MD RB VB VBN IN VBG PRP IN NNS WDT VBP RB IN IN NN DT NN IN NN NNS IN PRP VBD
164	for example	for example the restriction of the agents opinions to a single issue appears rather serious to us	B I O O O O O O O O O O O O O O O	IN NN DT NN IN DT NNS NNS TO DT JJ NN VBZ RB JJ TO PRP
165	it is easily imaginable,with regard to,with regard to	after all it is easily imaginable how one and the same interest group might want to run a misinformation campaign with regard to one issue and a disinformation campaign with regard to another	O O B I I I O O O O O O O O O O O O O O B I I O O O O O O B I I O	IN DT PRP VBZ RB JJ WRB CD CC DT JJ NN NN MD VB TO VB DT NN NN IN NN TO CD NN CC DT NN NN IN NN TO DT
166	with regard to,even if	with regard to one issue they may have evidence suggesting that only a blatant lie will rally their own base even if blatantly lying is likely to alienate free riders let alone epistemically responsible agents	B I I O O O O O O O O O O O O O O O O O B I O O O O O O O O O O O O O	IN NN TO CD NN PRP MD VB NN VBG IN RB DT JJ NN MD VB PRP$ JJ NN RB IN RB VBG VBZ JJ TO VB JJ NNS VBP RB RB JJ NNS
167	but this is a step we mention only as an avenue for future	but this is a step we mention only as an avenue for future research	B I I I I I I I I I I I I I	CC DT VBZ DT NN PRP VBP RB IN DT NN IN JJ NN
168	the advantage of	this has the advantage of making the model both simple and general	O O B I I O O O O O O O	DT VBZ DT NN IN VBG DT NN CC JJ CC JJ
169	on the other hand,makes a difference to	on the other hand there is at least the possibility that the exact updating mechanism that people employ makes a difference to the degree to which they are susceptible to mis or disinformation	B I I I O O O O O O O O O O O O O O B I I I O O O O O O O O O O O	IN DT JJ NN EX VBZ IN JJS DT NN IN DT JJ VBG NN IN NNS VBP VBZ DT NN TO DT NN TO WDT PRP VBP JJ TO NN CC NN
170	was better able than	one notable finding of that work was that the explanation based update rule they considered was better able than bayes rule to detect the signal in the noise	O O O O O O O O O O O O O O O B I I I O O O O O O O O O	CD JJ NN IN DT NN VBD IN DT NN VBN VBP NN PRP VBD VBD RBR JJ IN NNS VBP TO VB DT NN IN DT NN
171	proposed in	further work on the extended model proposed in this paper should also look at issues of interpretation	O O O O O O B I O O O O O O O O O	JJ NN IN DT JJ NN VBN IN DT NN MD RB VB IN NNS IN NN
172	in particular,in terms of	in particular we have introduced a typology of agents in terms of epistemically responsible behavior	B I O O O O O O O B I I O O O	IN JJ PRP VBP VBN DT NN IN NNS IN NNS IN RB JJ NN
173	for instance	for instance think of those who stay with all the time as scientists who have found the truth and will never be dissuaded from it	B I O O O O O O O O O O O O O O O O O O O O O O O	IN NN NN IN DT WP VBP IN PDT DT NN IN NNS WP VBP VBN DT NN CC MD RB VB VBN IN PRP
174	influenced by	all others however are only influenced by the truth when it is already in their confidence interval	O O O O O B I O O O O O O O O O O	DT NNS RB VBP RB VBN IN DT NN WRB PRP VBZ RB IN PRP$ NN NN
175	as many people as possible to	the agents previously referred to as truth seekers are now epistemic villains namely members of a conspiratorial group who want to persuade as many people as possible to believe	O O O O O O O O O O O O O O O O O O O O O O B I I I I I O	DT NNS RB VBN TO IN NN NNS VBP RB JJ NNS RB NNS IN DT JJ NN WP VBP TO VB IN JJ NNS IN JJ TO VB
176	at the start of	at the start of the dynamics they distribute themselves randomly across the opinion space and they agree to move toward their favored opinion with a speed controlled by the value of	B I I I O O O O O O O O O O O O O O O O O O O O O O O O O O O	IN DT NN IN DT NNS PRP VBP PRP RB IN DT NN NN CC PRP VBP TO VB IN PRP$ JJ NN IN DT NN VBN IN DT NN IN
177	used in	in another interpretation the conspirators could simply be bots that are used in a computational propaganda campaign	O O O O O O O O O O O B I O O O O	IN DT NN DT NNS MD RB VB NNS WDT VBP VBN IN DT JJ NN NN
178	presented in,summarized in	finally hegselmann and krause systematically explored the parameter space for the basic bc model which they presented in that paper and which we summarized in section 2 1	O O O O O O O O O O O O O O O O B I O O O O O B I O O O	RB NN CC NN RB VBD DT NN NN IN DT JJ NN NN WDT PRP VBD IN DT NN CC WDT PRP VBD IN NN CD CD
179	our main interest in the current paper was to,in order to,a good deal of,in particular,related to	our main interest in the current paper was to extend that original model in order to shed some new light on the kind of epistemically irresponsible behavior that has lately been attracting a good deal of attention in particular behavior related to mis and disinformation campaigns	B I I I I I I I I O O O O B I I O O O O O O O O O O O O O O O O B I I I O B I O B I O O O O	PRP$ JJ NN IN DT JJ NN VBD TO VB IN JJ NN IN NN TO VB DT JJ NN IN DT NN IN RB JJ NN WDT VBZ RB VBN VBG DT JJ NN IN NN IN JJ NN JJ TO NN CC NN NNS
180	to that end	the extended bc model we developed to that end involves many more parameters than the original bc model too many to go through the whole parameter space in a systematic fashion	O O O O O O B I I O O O O O O O O O O O O O O O O O O O O O O	DT JJ NN NN PRP VBD TO DT NN VBZ JJ JJR NNS IN DT JJ NN NN RB JJ TO VB IN DT JJ NN NN IN DT JJ NN
181	in fact	in fact we did better than that by sampling parameter space and looking for statistically significant effects of centrally important parameters on a centrally important outcome variable	B I O O O O O O O O O O O O O O O O O O O O O O O O O	IN NN PRP VBD RBR IN DT IN NN NN NN CC VBG IN RB JJ NNS IN RB JJ NNS IN DT RB JJ NN NN
182	led to	current developments in artificial intelligence led to a resurgence of explainable ai	O O O O O B I O O O O O	JJ NNS IN JJ NN VBD TO DT NN IN JJ VBP
183	in order to	new methods are being researched to obtain information from ai systems in order to generate explanations for their output	O O O O O O O O O O O B I I O O O O O	JJ NNS VBP VBG VBN TO VB NN IN VBP NNS IN NN TO VB NNS IN PRP$ NN
184	there is an overall lack of,the effects on	however there is an overall lack of valid and reliable evaluations of the effects on users experience of and behavior in response to explanations	O B I I I I I O O O O O B I I O O O O O O O O O	RB EX VBZ DT JJ NN IN JJ CC JJ NNS IN DT NNS IN NNS NN IN CC NN IN NN TO NNS
185	based on	new xai methods are often based on an intuitive notion what an effective explanation should be	O O O O O B I O O O O O O O O O	JJ NN NNS VBP RB VBN IN DT JJ NN WP DT JJ NN MD VB
186	the effects of	in this study we evaluate the effects of these two explanation styles on system understanding persuasive power and task performance in the context of decision support in diabetes self management	O O O O O B I I O O O O O O O O O O O O O O O O O O O O O O	IN DT NN PRP VBP DT NNS IN DT CD NN NNS IN NN VBG JJ NN CC NN NN IN DT NN IN NN NN IN NN NN NN
187	based on	furthermore we provide three sets of recommendations based on our experience designing this evaluation to help improve future evaluations	O O O O O O O B I O O O O O O O O O O	RB PRP VBP CD NNS IN NNS VBN IN PRP$ NN VBG DT NN TO VB VB JJ NNS
188	have a small positive effect on	our results show that rule based explanations have a small positive effect on system understanding whereas both rule base and example based explanations seem to persuade users in following the advice even when incorrect	O O O O O O O B I I I I I O O O O O O O O O O O O O O O O O O O O O	PRP$ NNS VBP IN NN VBN NNS VBP DT JJ JJ NN IN NN NN IN CC NN NN CC NN JJ NNS VBP TO VB NNS IN VBG DT NN RB WRB JJ
189	improves task performance,compared to	neither explanation improves task performance compared to no explanation	O O B I I B I O O	DT NN VBZ NN NN VBN TO DT NN
190	the importance of	these results show the importance of user evaluations in assessing the current assumptions and intuitions on effective explanations	O O O B I I O O O O O O O O O O O O	DT NNS VBP DT NN IN NN NNS IN VBG DT JJ NNS CC NNS IN JJ NNS
191	have an impact on	humans expect others to comprehensibly explain decisions that have an impact on them	O O O O O O O O B I I I O	NNS VBP NNS TO RB VB NNS WDT VBP DT NN IN PRP
192	there is an overall lack of	aside from the numerous computational evaluations of implemented methods literature reviews show that there is an overall lack of high quality user evaluations that add a user centered focus to the field of xai	O O O O O O O O O O O O O B I I I I I O O O O O O O O O O O O O O O	RB IN DT JJ JJ NNS IN VBN NNS NN NNS VBP IN EX VBZ DT JJ NN IN JJ NN NN NNS WDT VBP DT NN JJ NN TO DT NN IN NN
193	in addition,used to	in addition evaluations can be used to benchmark xai methods to measure the research fields progress	B I O O O B I O O O O O O O O O	IN NN NNS MD VB VBN TO JJ NN NNS TO VB DT NN NNS NN
194	the contribution of	the contribution of this article is twofold	B I I O O O O	DT NN IN DT NN VBZ RB
195	in the field of	first we propose a set of recommendationson designing user evaluations in the field of xai	O O O O O O O O O O B I I I O	RB PRP VBP DT NN IN NN VBG NN NNS IN DT NN IN NN
196	the effects of	second we performed an extensive user evaluation on the effects of rule basedand example based contrastive explanations	O O O O O O O O B I I O O O O O O	RB PRP VBD DT JJ NN NN IN DT NNS IN NN NN NN VBN JJ NNS
197	intended as	these recommendations are intended as a reference for xai researchers unfamiliar to user evaluations	O O O B I O O O O O O O O O	DT NNS VBP VBN IN DT NN IN NN NNS JJ TO NN NNS
198	based on,such as	these recommendations are based on our experience designing a user evaluation and retread knowledge that is more common in fields such as cognitive psychology and human computer interaction	O O O B I O O O O O O O O O O O O O O O B I O O O O O O	DT NNS VBP VBN IN PRP$ NN VBG DT NN NN CC NN NN WDT VBZ RBR JJ IN NNS JJ IN JJ NN CC JJ NN NN
199	focused on	the present user study focused on two styles of contrastive explanations and their evaluation	O O O O B I O O O O O O O O	DT JJ NN NN VBD IN CD NNS IN JJ NNS CC PRP$ NN
200	defined by	an explanation style defines the way information is structured and is often defined by the algorithmic approach to generate explanations	O O O O O O O O O O O O B I O O O O O O	DT NN NN VBZ DT NN NN VBZ VBN CC VBZ RB VBN IN DT JJ NN TO VB NNS
201	prevent the negative effects of,associated with	insulin is a hormone that dmt1 patients have to administer to prevent the negative effects of the disturbed blood glucose regulation associated with this condition	O O O O O O O O O O O B I I I I O O O O O B I O O	NN VBZ DT NN IN NN NNS VBP TO VB TO VB DT JJ NNS IN DT JJ NN NN NN VBN IN DT NN
202	the purpose of	the purpose of the dsss advice is to minimize these adverse effects	B I I O O O O O O O O O	DT NN IN DT NN NN VBZ TO VB DT JJ NNS
203	used in	firstly ai is increasingly more often used in dmt1 self management	O O O O O O B I O O O	RB VBP VBZ RB RBR RB VBN IN NN NN NN
204	even if,in favor of	empathizing with a patient motivated them to make correct decisions even if this meant to ignore the dsss advice in favor of their own choice or vice versa	O O O O O O O O O O B I O O O O O O O B I I O O O O O O	VBG IN DT NN VBD PRP TO VB JJ NNS RB IN DT VBN TO VB DT NN NN IN NN IN PRP$ JJ NN CC NN RB
205	the paper is structured as	the paper is structured as follows	B I I I I I	DT NN VBZ VBN IN VBZ
206	based on,as well as	the subsequent section describes three sets of recommendations for user evaluations in xai based on our experience designing the evaluation as well as on relevant literature	O O O O O O O O O O O O O B I O O O O O B I I O O O	DT JJ NN VBZ CD NNS IN NNS IN NN NNS IN NN VBN IN PRP$ NN VBG DT NN RB RB IN IN JJ NN
207	this is followed by	this is followed by a detailed description of our methods analysis and results	B I I I O O O O O O O O O	DT VBZ VBN IN DT JJ NN IN PRP$ NNS NN CC NNS
208	conclude with a discussion on	we conclude with a discussion on the validity and reliability of the results and a brief discussion of future work	O B I I I I O O O O O O O O O O O O O O	PRP VBP IN DT NN IN DT NN CC NN IN DT NNS CC DT JJ NN IN JJ NN
209	the shortcomings of,a lack of	the former section illustrates the shortcomings of current user evaluations formed by either a lack of validity and reliability or the entire omission of an evaluation	O O O O B I I O O O O O O B I I O O O O O O O O O O	DT JJ NN VBZ DT NNS IN JJ NN NNS VBN IN CC DT NN IN NN CC NN CC DT JJ NN IN DT NN
210	used in,in the field of	the latter discusses the two explanation styles used in our evaluation in more detail and illustrates their prevalence in the field of xai	O O O O O O O B I O O O O O O O O O B I I I O	DT JJ VBZ DT CD NN NNS VBN IN PRP$ NN IN JJR NN CC VBZ PRP$ NN IN DT NN IN NN
211	the exact purpose of,result in	currently the exact purpose of explanation methods is often not defined or formalized even though these different purposes may result in profoundly different requirements for explanations	O B I I I O O O O O O O O O O O O O O B I O O O O O	RB DT JJ NN IN NN NNS VBZ RB RB VBN CC VBN RB IN DT JJ NNS MD VB IN RB JJ NNS IN NNS
212	makes it difficult for,the field of	this makes it difficult for the field of xai to progress and to evaluate developed methods	O B I I I B I I O O O O O O O O	DT VBZ PRP JJ IN DT NN IN NN TO NN CC TO VB JJ NNS
213	the difficulties in	the difficulties in xai user evaluations are reflected in recent surveys from anjomshoae adadi and doshi velez and kim that summarize current efforts of user evaluations in the field	B I I O O O O O O O O O O O O O O O O O O O O O O O O O O	DT NNS FW FW NN NNS VBP VBN IN JJ NNS IN FW FW CC NN NN CC NN WDT VBP JJ NNS IN NN NNS IN DT NN
214	in addition	in addition of those papers that performed a user evaluation relatively few provided a good discussion of the context results and limitations of their experiment	B I O O O O O O O O O O O O O O O O O O O O O O O	IN NN IN DT NNS WDT VBD DT NN NN RB JJ VBD DT JJ NN IN DT NN NNS CC NNS IN PRP$ NN
215	focus on	the second survey from x evaluated 381 papers and found that only 5 had an explicit focus on the evaluation of the xai methods	O O O O O O O O O O O O O O O O B I O O O O O O	DT JJ NN IN NN VBN CD NNS CC VBD IN RB CD VBD DT JJ NN IN DT NN IN DT NN NNS
216	provide limited conclusions for	these two surveys show that although user evaluations are being conducted many of them provide limited conclusions for other xai researchers to build on	O O O O O O O O O O O O O O B I I I O O O O O O	DT CD NNS VBP IN IN NN NNS VBP VBG VBN JJ IN PRP VBP JJ NNS IN JJ NN NNS TO VB IN
217	lacking in	the authors argue to systematically start evaluating different explanations styles and forms in various domains a rigor that is currently lacking in xai user evaluations	O O O O O O O O O O O O O O O O O O O O B I O O O	DT NNS VBP TO RB VB VBG JJ NNS NNS CC NNS IN JJ NNS DT NN WDT VBZ RB VBG FW FW NN NNS
218	the shortcomings of	together these three surveys illustrate the shortcomings of current xai user evaluations	O O O O O B I I O O O O	RB DT CD NNS VBP DT NNS IN JJ NN NN NNS
219	focus on,focuses on	from several studies that do focus on evaluating user effects we note that the majority focuses on subjective measurement	O O O O O B I O O O O O O O O B I O O	IN JJ NNS WDT VBP VB IN VBG NN NNS PRP VBP IN DT NN VBZ IN JJ NN
220	used to	surveys and interviews are used to measure user satisfaction the goodness of an explanation acceptance of the systems advice and trust in the system	O O O O B I O O O O O O O O O O O O O O O O O O	NNS CC NNS VBP VBN TO VB NN NN DT NN IN DT NN NN IN DT NNS NN CC NN IN DT NN
221	provide a valuable insight in	such subjective measurements can provide a valuable insight in the users perspective on the explanation	O O O O B I I I I O O O O O O	JJ JJ NNS MD VB DT JJ NN IN DT NNS NN IN DT NN
222	relate to	however these results do not necessarily relate to the behavioral effects an explanation could cause	O O O O O O B I O O O O O O O	RB DT NNS VBP RB RB VB TO DT JJ NNS DT NN MD VB
223	require further investigation to	therefore these subjective measurements require further investigation to see if they correlate with a behavioral effect	O O O O B I I I O O O O O O O O	RB DT JJ NNS VBP JJ NN TO VB IN PRP VBP IN DT JJ NN
224	on the other hand,a lack of	reliability on the other hand refers to the evaluations internal consistency and reproducibility and may be harmed by a lack of documentation an unsuitable use case or noisy measurements	O B I I I O O O O O O O O O O O O O B I I O O O O O O O O	NN IN DT JJ NN VBZ TO DT NNS JJ NN CC NN CC MD VB VBN IN DT NN IN NN DT JJ NN NN CC JJ NNS
225	this can be obtained by	this can be obtained by developing different types of measurements for common constructs	B I I I I O O O O O O O O	DT MD VB VBN IN VBG JJ NNS IN NNS IN JJ NNS
226	for example,such as	for example self reported subjective measurements such as ratings and surveys can be supplemented by behavioral measurements to gather data on the performance in a specific task	B I O O O O B I O O O O O O O O O O O O O O O O O O O	IN NN NN VBD JJ NNS JJ IN NNS CC NNS MD VB VBN IN JJ NNS TO VB NNS IN DT NN IN DT JJ NN
227	in the case of	in the case of a decision support systems a natural question to ask is why this advice	B I I I O O O O O O O O O O O O O	IN DT NN IN DT NN NN NNS DT JJ NN TO VB VBZ WRB DT NN
228	in other words	in other words the implicit question is why this advice and not that advice the specific contrast allows the explanation to be limited to the differences between fact and foil	B I I O O O O O O O O O O O O O O O O O O O O O O O O O O O	IN JJ NNS DT JJ NN VBZ WRB DT NN CC RB DT NN DT JJ NN VBZ DT NN TO VB VBN TO DT NNS IN NN CC NN
229	applies to,difference between	this advantage also applies to systems contrastive explanations narrow down the available information to a concrete difference between two outputs	O O O B I O O O O O O O O O O O B I O O	DT NN RB VBZ TO NNS JJ NNS JJ IN DT JJ NN TO DT JJ NN IN CD NNS
230	depending on,for example	contrastive explanations can vary depending on the way the advice is contrasted with a different advice for example using rules or examples	O O O O B I O O O O O O O O O O B I O O O O	JJ NNS MD VB VBG IN DT NN DT NN VBZ VBN IN DT JJ NN IN NN VBG NNS CC NNS
231	refers to	an example based explanation refers to historical situations in which the advice was found to be true or false the temperature is currently 8 degrees and a lower insulin dose is advised	O O O O B I O O O O O O O O O O O O O O O O O O O O O O O O O O	DT NN JJ NN VBZ TO JJ NNS IN WDT DT NN VBD VBN TO VB JJ CC JJ DT NN VBZ RB CD NNS CC DT JJR NN NN VBZ VBN
232	for example	several xai methods try to identify examples to generate such explanations for example those from x	O O O O O O O O O O O B I O O O	JJ NN NNS VBP TO VB NNS TO VB JJ NNS IN NN DT IN NN
233	for example	for example users prefer an example based spamfilter over a rule based while they prefer spam filter explanations to be rule based	B I O O O O O O O O O O O O O O O O O O O O	IN NN NNS VBP DT NN JJ NN IN DT NN VBN IN PRP VBP NN NN NNS TO VB NN VBN
234	had an effect on	another evaluation showed that the number of rule factors in an explanation had an effect on task performance by either promoting system over reliance or self reliance	O O O O O O O O O O O O B I I I O O O O O O O O O O O	DT NN VBD IN DT NN IN NN NNS IN DT NN VBD DT NN IN NN NN IN CC VBG NN IN NN CC NN NN
235	as opposed to	work by lim shows that rule based explanations cause users to understand system behavior especially if those rules explain why the system behaves in a certain way as opposed to why it does not behave in a different way	O O O O O O O O O O O O O O O O O O O O O O O O O O O B I I O O O O O O O O O	NN IN NN NNS WDT VBP VBN NNS VBP NNS TO VB NN NN RB IN DT NNS VBP WRB DT NN VBZ IN DT JJ NN IN VBN TO WRB PRP VBZ RB VB IN DT JJ NN
236	such as,depending on	studies such as these tend to evaluate either rules or examples depending on the research field but few compare rules with examples	O B I O O O O O O O O B I O O O O O O O O O	NNS JJ IN DT VBP TO VB CC NNS CC NNS VBG IN DT NN NN CC JJ VBP NNS IN NNS
237	as discussed in,play an invaluable role in	as discussed in section2 1 user evaluations play an invaluable role in xai but are often omitted or of insufficient quality	B I I O O O O B I I I I O O O O O O O O O	IN VBN IN NN CD NN NNS VBP DT JJ NN IN NN CC VBP RB VBN CC IN JJ NN
238	in addition	in addition we believe that the experience and lessons learned in designing this evaluation can be valuable for other researchers	B I O O O O O O O O O O O O O O O O O O	IN NN PRP VBP IN DT NN CC NNS VBN IN VBG DT NN MD VB JJ IN JJ NNS
239	in the field of	especially researchers in the field of xai that are less familiar with user evaluations can benefit from guidance in the design of user studies incorporating knowledge from different disciplines	O O B I I I O O O O O O O O O O O O O O O O O O O O O O O	RB NNS IN DT NN IN NNS WDT VBP RBR JJ IN NN NNS MD VB IN NN IN DT NN IN NN NNS VBG NN IN JJ NNS
240	to that end	to that end we propose three sets of recommendations with practical methods to help improve user evaluations	B I I O O O O O O O O O O O O O O	TO DT NN PRP VBP CD NNS IN NNS IN JJ NNS TO VB VB NN NNS
241	is provided in	an overview is provided in fig 1	O O B I I O O	DT NN VBZ VBN IN NN CD
242	the contribution of	through clear definitions and motivation the contribution of the evaluation becomes more apparent	O O O O O B I I O O O O O	IN JJ NNS CC NN DT NN IN DT NN VBZ RBR JJ
243	the intended purposes of	our first recommendation is to clearly define the intended purposes of an explanation in the form of a construct	O O O O O O O B I I I O O O O O O O O	PRP$ JJ NN VBZ TO RB VB DT JJ NNS IN DT NN IN DT NN IN DT NN
244	for the purpose	a construct is either the intended purpose an intermediate requirement for the purpose or a potential confound to your purpose	O O O O O O O O O O B I I O O O O O O O	DT NN VBZ CC DT JJ NN DT JJ NN IN DT NN CC DT JJ NN TO PRP$ NN
245	it becomes easier to	by defining a construct it becomes easier to develop measurements	O O O O B I I I O O	IN VBG DT NN PRP VBZ JJR TO VB NNS
246	recommend to	second we recommend to clearly define the relations expected between the constructs	O O B I O O O O O O O O	RB PRP VBP TO RB VB DT NNS VBN IN DT NNS
247	in terms of	these relations form your hypotheses and make sure they are formulated in terms of your constructs	O O O O O O O O O O O B I I O O	DT NNS VBP PRP$ NNS CC VB JJ PRP VBP VBN IN NNS IN PRP$ NNS
248	such as	our final recommendation regarding constructs is to adopt existing theories such as from philosophy psychology and from human computer interaction	O O O O O O O O O O B I O O O O O O O O	PRP$ JJ NN VBG NNS VBZ TO VB VBG NNS JJ IN IN NN NN CC IN JJ NN NN
249	contribute to	these three recommendations to define constructs and their relations and grounding them in other research disciplines can contribute to more valid and reliable user evaluations	O O O O O O O O O O O O O O O O O B I O O O O O O	DT CD NNS TO VB NNS CC PRP$ NNS CC VBG PRP IN JJ NN NNS MD VB TO RBR JJ CC JJ NN NNS
250	in addition,even if	in addition this practice allows results to be meaningful even if hypotheses are rejected as they falsify a scientific theory that may have been accepted as true	B I O O O O O O O B I O O O O O O O O O O O O O O O O	IN NN DT NN VBZ NNS TO VB JJ RB IN NNS VBP VBN IN PRP VBP DT JJ NN WDT MD VB VBN VBN IN JJ
251	recommend to,the intended purpose of	hence we recommend to invest in both understanding the use case domain and reflecting on the intended purpose of the evaluation	O O B I O O O O O O O O O O O B I I I O O	RB PRP VBP TO VB IN DT VBG DT NN NN NN CC VBG IN DT JJ NN IN DT NN
252	with respect to	these considerations should be consolidated in inclusion criteria to ensure that the results are meaningful with respect to the studys aim	O O O O O O O O O O O O O O O B I I O O O	DT NNS MD VB VBN IN NN NNS TO VB IN DT NNS VBP JJ IN NN TO DT NNS VBP
253	recommend to	if circumstances allow we recommend to use a controlled setting	O O O O B I O O O O	IN NNS VBP PRP VBP TO VB DT JJ NN
254	a critical perspective on	numerous measurements exist for computational experiments on suggested xai methods but also recommend a critical perspective on whether the measures indeed address the intended constructs	O O O O O O O O O O O O O B I I I O O O O O O O O	JJ NNS VBP IN JJ NNS IN JJ NN NNS CC RB VB DT JJ NN IN IN DT NNS RB VBP DT JJ NNS
255	used to	behavioral measures have a more observational nature and are used to measure actual behavioral effects	O O O O O O O O O B I O O O O	JJ NNS VBP DT RBR JJ NN CC VBP VBN TO VB JJ JJ NNS
256	used to,assess effects on	ideally a combination of both measurement types should be used to assess effects on both the users perception and behavior	O O O O O O O O O B I B I I O O O O O O	RB DT NN IN DT NN NNS MD VB VBN TO VB NNS IN DT DT NNS NN CC NN
257	in practice,for example	in practice some constructs lend themselves more for self reported measurements for example a users perception on trust or understanding	B I O O O O O O O O O B I O O O O O O O	IN NN DT NNS VBP PRP RBR IN NN VBD NNS IN NN DT NNS NN IN NN CC NN
258	are more suitable for,such as	other constructs are more suitable for behavioral measurements such as task performance simulatability predictability and persuasive power	O O B I I I O O B I O O O O O O O	JJ NNS VBP RBR JJ IN JJ NNS JJ IN NN NN NN NN CC JJ NN
259	recommend to,rather than	furthermore we recommend to measure explanation effects implicitly rather than explicitly	O O B I O O O O B I O	RB PRP VBP TO VB NN NNS RB RB IN RB
260	focus on	also when measuring understanding or similar constructs the participants explicit focus on the explanations may cause skewed results not present in a real world application	O O O O O O O O O O B I O O O O O O O O O O O O O	RB WRB VBG NN CC JJ NNS DT NNS JJ NN IN DT NNS MD VB JJ NNS RB JJ IN DT JJ NN NN
261	leads to	this leads to our third recommendation to measure potential biases	O B I O O O O O O O	DT VBZ TO PRP$ JJ NN TO VB JJ NNS
262	introduced by	however biases can also be introduced by the researchers themselves	O O O O O B I O O O	RB NNS MD RB VB VBN IN DT NNS PRP
263	for example	for example one xai method can be presented more attractively or reliably than another	B I O O O O O O O O O O O O	IN NN CD NN NN MD VB VBN RBR RB CC RB IN DT
264	it can be difficult to	it can be difficult to prevent such biases	B I I I I O O O	PRP MD VB JJ TO VB JJ NNS
265	in addition	in addition one can measure these biases nonetheless if possible and reasonable	B I O O O O O O O O O O	IN NN CD NN NN DT NNS RB IN JJ CC JJ
266	for example,used to,measure potential differences between,presented in	for example a usability questionnaire can be used to measure potential differences between the way explanations are presented in the different conditions	B I O O O O O B I B I I I O O O O B I O O O	IN NN DT NN NN MD VB VBN TO VB JJ NNS IN DT NN NNS VBP VBN IN DT JJ NNS
267	focused on,are essential for	in this study we focused on personalized healthcare an area in which machine learning is promising and explanations are essential for realistic applications	O O O O B I O O O O O O O O O O O O B I I O O	IN DT NN PRP VBD IN JJ NN DT NN IN WDT NN NN VBZ JJ CC NNS VBP JJ IN JJ NNS
268	influenced by,it is often difficult to	since blood glucose levels are influenced by both environmental and personal factors it is often difficult to find the adequate dose of insulin that stabilizes blood glucose levels	O O O O O B I O O O O O B I I I I O O O O O O O O O O O	IN NN NN NNS VBP VBN IN CC JJ CC JJ NNS PRP VBZ RB JJ TO VB DT JJ NN IN NN WDT VBZ NN NN NNS
269	finds it difficult to	in our context a dmt1 patient finds it difficult to find the optimal insulin dose for a meal in a given situation	O O O O O O B I I I O O O O O O O O O O O O	IN PRP$ NN DT NN NN VBZ PRP JJ TO VB DT JJ NN NN IN DT NN IN DT VBN NN
270	based on	based on different internal and external factors the system may advise to take a normal insulin dose or a higher or lower dose than usual	B I O O O O O O O O O O O O O O O O O O O O O O O	VBN IN JJ JJ CC JJ NNS DT NN MD VB TO VB DT JJ NN NN CC DT JJR CC JJR NN IN JJ
271	for example,based on	for example the system could advise a lower insulin dose based on the current temperature	B I O O O O O O O O B I O O O	IN NN DT NN MD VB DT JJR NN NN VBN IN DT JJ NN
272	is an interesting topic regarding	although the selection of the foil either by system or user is an interesting topic regarding contrastive explanations	O O O O O O O O O O O B I I I I O O	IN DT NN IN DT NN CC IN NN CC NN VBZ DT JJ NN VBG JJ NNS
273	the effects of	since the explanations were not generated by a specific xai method we were able to explore the effects of more prototypical rule and example based explanations inspired by multiple xai methods that generate similar explanations	O O O O O O O O O O O O O O O O B I I O O O O O O O O O O O O O O O O	IN DT NNS VBD RB VBN IN DT JJ NN NN PRP VBD JJ TO VB DT NNS IN RBR JJ NN CC NN JJ NNS VBN IN JJ NN NNS WDT VBP JJ NNS
274	there are several limitations caused by	there are several limitations caused by these two simplifications	B I I I I I O O O	EX VBP JJ NNS VBN IN DT CD NNS
275	it is a reasonable assumption	although this assumes a potentially complex requirement for the xai method it is a reasonable assumption as humans prefer a selective explanation over a complete one	O O O O O O O O O O O B I I I I O O O O O O O O O O	IN DT VBZ DT RB JJ NN IN DT NN NN PRP VBZ DT JJ NN IN NNS VBP DT JJ NN IN DT JJ CD
276	an important goal of,is difficult to	athough an important goal of offering explanations is to allow users to arrive at the appropriate level of trust in the system the construct of trust is difficult to define and measure	O B I I I O O O O O O O O O O O O O O O O O O O O O B I I O O O	VB DT JJ NN IN VBG NNS VBZ TO VB NNS TO VB IN DT JJ NN IN NN IN DT NN DT NN IN NN VBZ JJ TO VB CC VB
277	were more suitable to	as such our focus was on constructs influencing trust that were more suitable to translate into measurable constructs the intermediate construct of system understanding and the final construct of task performance of the entire user system combination	O O O O O O O O O O B I I I O O O O O O O O O O O O O O O O O O O O O O O	IN JJ PRP$ NN VBD IN NNS VBG NN WDT VBD RBR JJ TO VB IN JJ NNS DT JJ NN IN NN NN CC DT JJ NN IN NN NN IN DT JJ NN NN NN
278	the effect of	as such the persuasive power of an explanation confounds to the effect of understanding on task performance	O O O O O O O O O O B I I O O O O	IN JJ DT JJ NN IN DT NN VBZ TO DT NN IN NN IN NN NN
279	compared to	both contrastive rule and example based explanations were compared to each other with no explanationas a control	O O O O O O O O B I O O O O O O O	DT JJ NN CC NN VBN NNS VBD VBN TO DT JJ IN DT NNS DT NN
280	gain a better understanding of	from rule based explanations we expected participants to gain a better understanding of when and how the system arrives at a specific advice	O O O O O O O O B I I I I O O O O O O O O O O	IN NN VBN NNS PRP VBD NNS TO VB DT JJR NN IN WRB CC WRB DT NN VBZ IN DT JJ NN
281	have an effect on	third we hypothesized that both system understanding and persuasive power have an effect on task performance	O O O O O O O O O O B I I I O O	RB PRP VBD IN CC NN NN CC JJ NN VBP DT NN IN NN NN
282	the effects of	note that we conducted two separate experiments to measure the effects of an explanation type on understanding and persuasion	O O O O O O O O O B I I O O O O O O O	NN IN PRP VBD CD JJ NNS TO VB DT NNS IN DT NN NN IN NN CC NN
283	the effect of	this allowed us to measure the effect of each construct separately on task performance but not their combined effect	O O O O O B I I O O O O O O O O O O O	DT VBD PRP TO VB DT NN IN DT NN RB IN NN NN CC RB PRP$ JJ NN
284	be important for	this measured to what extent the participant recalled what factor the system believed to be important for a specific advice and situation	O O O O O O O O O O O O O O B I I O O O O O	DT VBN TO WDT NN DT NN VBD WP NN DT NN VBN TO VB JJ IN DT JJ NN CC NN
285	compared to	this provided insight in whether participants over or underestimated their understanding of the system compared to what their behavior told us	O O O O O O O O O O O O O O B I O O O O O	DT VBN NN IN IN NNS IN CC VBD PRP$ NN IN DT NN VBN TO WP PRP$ NN VBD PRP
286	added to	finally two self reported measurements were added to check for potential confounds	O O O O O O B I O O O O	RB CD NN VBD NNS VBD VBN TO VB IN JJ NNS
287	better than	this could reveal whether one explanation style was designed and visualized better than the other which would be a confounding variable	O O O O O O O O O O O B I O O O O O O O O	DT MD VB IN CD NN NN VBD VBN CC VBN JJR IN DT JJ WDT MD VB DT JJ NN
288	the usefulness of,affected to	this could help identify a potential overor underestimation of the usefulness of the system that could have affected to what extent participants attended to the systems advice and explanation	O O O O O O O O O B I I O O O O O B I O O O O O O O O O O	DT MD VB VB DT JJ JJ NN IN DT NN IN DT NN WDT MD VB VBN TO WP NN NNS VBD TO DT NNS NN CC NN
289	focused on	experiment i focused on the construct of system understanding	O O B I O O O O O	NN FW VBN IN DT NN IN NN NN
290	focused on	experiment ii focused on the constructs of persuasive power and task performance	O O B I O O O O O O O O	NN LS VBN IN DT NNS IN JJ NN CC NN NN
291	for an example of	see fig 1 for an example of each explanation style	O O O B I I I O O O	VB NN CD IN DT NN IN DT NN NN
292	was similar in,as well as,presented with	the experimental procedure was similar in both experiments participants were informed about the study use case and task as well as presented with a brief narrative about a dmt1 patient for immersive purposes	O O O B I I O O O O O O O O O O O O B I I B I O O O O O O O O O O	DT JJ NN VBD JJ IN DT NNS NNS VBD VBN IN DT NN NN NN CC NN RB RB IN VBN IN DT JJ NN IN DT NN NN IN JJ NNS
293	completed to	a questionnaire was completed to obtain self reported measurements	O O O B I O O O O	DT NN VBD VBN TO VB NN VBD NNS
294	the purpose of	the experimental procedure concluded with several questions to assess whether the purpose of the study was suspected and to measure perceived system accuracyto identify over or under trust in the system	O O O O O O O O O O B I I O O O O O O O O O O O O O O O O O O	DT JJ NN VBD IN JJ NNS TO VB IN DT NN IN DT NN VBD VBN CC TO VB VBN NN NNS VBP IN CC IN NN IN DT NN
295	for an overview of	see fig 4 for an overview of both the learning and testing blocks	O O O B I I I O O O O O O	VB NN CD IN DT NN IN CC DT NN CC NN NNS
296	consisted of	the learning block consisted of 18 randomly ordered trials each trial describing a single situation with three factors and values from table1	O O O B I O O O O O O O O O O O O O O O O O	DT NN NN VBD IN CD RB VBN NNS DT NN VBG DT JJ NN IN CD NNS CC NNS IN NN
297	in turn	the situation description was followed by the systems advice in turn followed by an explanation	O O O O O O O O O B I O O O O	DT NN NN VBD VBN IN DT NNS NN IN NN VBN IN DT NN
298	make a decision on	finally the participant was asked to make a decision on administering a higher or lower insulin dose than usual	O O O O O O B I I I O O O O O O O O O	RB DT NN VBD VBN TO VB DT NN IN VBG DT JJR CC JJR NN NN IN JJ
299	focus on,the purpose of	participants were not instructed to focus on the explanations in the learning block nor were they informed of the purpose of the two blocks	O O O O O B I O O O O O O O O O O O B I I O O O	NNS VBD RB VBN TO VB IN DT NNS IN DT NN NN CC VBD PRP VBD IN DT NN IN DT CD NNS
300	used to	in the testing block two behavioral measures were used to test the construct of understanding advice predictionand decisive factor identification	O O O O O O O O B I O O O O O O O O O O	IN DT NN NN CD JJ NNS VBD VBN TO VB DT NN IN VBG NN NN JJ NN NN
301	consisted of	the testing block consisted of 30 randomized trials each with a novel situation description	O O O B I O O O O O O O O O	DT NN NN VBD IN CD VBN NNS DT IN DT JJ NN NN
302	based on	this formed the a third self reported measurement was conducted in the post questionnaire which contained an eight item question naire based on a 7 point likert scale	O O O O O O O O O O O O O O O O O O O O O B I O O O O O	DT VBD DT DT JJ NN VBD NN VBD VBN IN DT NN NN WDT VBD DT CD NN NN NN VBN IN DT CD NN NN NN
303	was similar to	the learning block was similar to that of the first experiment a situation was shown containing three factors from table1	O O O B I I O O O O O O O O O O O O O O	DT NN NN VBD JJ TO DT IN DT JJ NN DT NN VBD VBN VBG CD NNS IN NN
304	as shown in	in 12 of the 18 randomly ordered trials of this learning block this system followed a second partially correct set of rules as shown in table1	O O O O O O O O O O O O O O O O O O O O O O B I I O	IN CD IN DT CD RB VBN NNS IN DT VBG NN DT NN VBD DT JJ RB JJ NN IN NNS IN VBN IN NN
305	a total of	a total of 16 participants reported a close relative or friend with diabetes and one participant had experience with diabetes through work despite clear inclusion instructions beforehand	B I I O O O O O O O O O O O O O O O O O O O O O O O O	DT NN IN CD NNS VBD DT JJ NN CC NN IN NN CC CD NN VBD NN IN NN IN NN IN JJ NN NNS RB
306	used for	an alpha level of 0 05 was used for all statistical tests	O O O O O O O B I O O O	DT NN NN IN CD CD VBD VBN IN DT JJ NNS
307	the purpose of,provides a rule or example	the purpose of experiment ii was to measure a participants ability to use a decision support system appropriately when it provides a rule or example based explanation compared with no explanation	B I I O O O O O O O O O O O O O O O O O B I I I I O O O O O O	DT NN IN NN LS VBD TO VB DT NNS NN TO VB DT NN NN NN RB WRB PRP VBZ DT NN CC NN JJ NN VBN IN DT NN
308	in addition,compared to	in addition we measured the persuasiveness of the system for each explanation style compared to no explanations	B I O O O O O O O O O O O B I O O	IN NN PRP VBD DT NN IN DT NN IN DT NN NN VBN TO DT NNS
309	the results of,as reflected by	fig 9 shows the results of the behavioral measure for task performance as reflected by the users decision accuracy	O O O B I I O O O O O O B I I O O O O	NN CD VBZ DT NNS IN DT JJ NN IN NN NN IN VBN IN DT NNS NN NN
310	is shown in	the accompanying scatter plot is shown in fig 11	O O O O B I I O O	DT VBG NN NN VBZ VBN IN NN CD
311	revealed no significant correlation	a pearsons product moment correlation revealed no significant correlation between the self reported and behavioral measure	O O O O O B I I I O O O O O O O	DT NNS NN NN NN VBD DT JJ NN IN DT NN VBD CC JJ NN
312	used to,there were differences in	a usability questionnaire was used to evaluate whether there were differences in usability between the two explanation styles as this could influence the results	O O O O B I O O B I I I O O O O O O O O O O O O	DT NN NN VBD VBN TO VB IN EX VBD NNS IN NN IN DT CD NN NNS IN DT MD VB DT NNS
313	as revealed by	the consistency between the five questions was relatively high as revealed by a cronbachs alpha test	O O O O O O O O O B I I O O O O	DT NN IN DT CD NNS VBD RB JJ IN VBN IN DT NN NN NN
314	in addition to	in addition to the ratings participants were asked about the positive and negative usability aspects of the system in two open questions	B I I O O O O O O O O O O O O O O O O O O O	IN NN TO DT NNS NNS VBD VBN IN DT JJ CC JJ NN NNS IN DT NN IN CD JJ NNS
315	due to	although not many participants had negative remarks most addressed insufficient visual contrast due to the colors used	O O O O O O O O O O O O B I O O O	IN RB JJ NNS VBD JJ NNS RBS VBN JJ JJ NN JJ TO DT NNS VBD
316	a lack of	unique to the example based explanations participant group were remarks about a lack of concise and well arranged information	O O O O O O O O O O O B I I O O O O O	JJ TO DT NN VBN NNS NN NN VBD NNS IN DT NN IN JJ CC RB VBN NN
317	give an estimate of	in the control questionnaire we asked participants to give an estimate of the overall systems accuracy	O O O O O O O O B I I I O O O O	IN DT NN NN PRP VBD NNS TO VB DT NN IN DT JJ NNS NN
318	based on	this meant that all participants believed the system to make errors based on no information	O O O O O O O O O O O B I O O	DT VBD IN DT NNS VBD DT NN TO VB NNS VBN IN DT NN
319	due to	participants experienced this due to the feedback on made decisions in the learning block	O O O B I O O O O O O O O O	NNS VBD DT JJ TO DT NN IN VBN NNS IN DT NN NN
320	give an explanation for	several participants from the no explanation group wished the system could give an explanation for its advice	O O O O O O O O O O O B I I I O O	JJ NNS IN DT DT NN NN VBD DT NN MD VB DT NN IN PRP$ NN
321	viewed as	rules were valued for there explicitness whereas examples were viewed as inciting trust	O O O O O O O O O B I O O	NNS VBD VBN IN EX NN IN NNS VBD VBN IN VBG NN
322	presented in	below we discuss the results from both experiments in detail and relate them to our theory presented in section5	O O O O O O O O O O O O O O O O B I O	IN PRP VBP DT NNS IN DT NNS IN NN CC VB PRP TO PRP$ NN VBN IN NN
323	more than	contrastive example based explanationswere only expected to improve understanding slightly more than no explanations	O O O O O O O O O O B I O O	JJ NN VBN RB RB VBN TO VB VBG RB JJR IN DT NNS
324	compared to	the rule based explanations however did cause to participants to think that they better understood the system compared to example basedand no explanations	O O O O O O O O O O O O O O O O O B I O O O O	DT NN VBN NNS RB VBD VB TO NNS TO VB IN PRP RB VBD DT NN VBN TO NN NN DT NNS
325	it is important to,there was no correlation between	it is important to note that there was no correlation between the self reported measurement of understanding and the behavioral measurements of understanding	B I I I O O B I I I I O O O O O O O O O O O O	PRP VBZ JJ TO VB IN EX VBD DT NN IN DT NN VBD NN IN NN CC DT JJ NNS IN NN
326	had a perception of,differed from	this shows that participants had a perception of understanding that differed from the understanding as measured with factor identificationand advice prediction	O O O O B I I I O O B I O O O O O O O O O	DT VBZ IN NNS VBD DT NN IN NN WDT VBD IN DT NN IN VBN IN NN NN NN NN
327	the lack of	close inspection of the results showed two potential causes for the lack of support for our hypotheses	O O O O O O O O O O B I I O O O O	JJ NN IN DT NNS VBD CD JJ NNS IN DT NN IN NN IN PRP$ NNS
328	obtained from,instead of	this is in line with the theory that explanations should convey specific causal relations obtained from an overall causal model describing the behavior of the system instead of just factual correlations between system input and output	O O O O O O O O O O O O O O B I O O O O O O O O O O B I O O O O O O O O	DT VBZ IN NN IN DT NN IN NNS MD VB JJ JJ NNS VBN IN DT JJ JJ NN VBG DT NN IN DT NN RB IN RB JJ NNS IN NN NN CC NN
329	play a decisive role in	however such explanations are capable of educating a user to identify which factors would play a decisive role in system advice given a specific situation	O O O O O O O O O O O O O O B I I I I O O O O O O	RB JJ NNS VBP JJ IN VBG DT NN TO VB WDT NNS MD VB DT JJ NN IN NN NN VBN DT JJ NN
330	as well as	in experiment ii we investigated the extent to which an explanation increases the persuasiveness of an advice as well as the explanations effect on task performance	O O O O O O O O O O O O O O O O O B I I O O O O O O	IN NN LS PRP VBD DT NN TO WDT DT NN VBZ DT NN IN DT NN RB RB IN DT NNS NN IN NN NN
331	in turn	we hypothesized that especially contrastive example based explanations would increase persuasive power while these in turn would lower actual task performance	O O O O O O O O O O O O O O B I O O O O O	PRP VBD IN RB JJ NN VBN NNS MD VB JJ NN IN DT IN NN MD VB JJ NN NN
332	due to,a lack of	due to a lack of statistical evidence not much can be inferred from this and further evaluation is required	B I B I I O O O O O O O O O O O O O O	JJ TO DT NN IN JJ NN RB RB MD VB VBN IN DT CC JJ NN VBZ VBN
333	in other words	in other words these measures do not seem to measure the same construct	B I I O O O O O O O O O O	IN JJ NNS DT NNS VBP RB VB TO VB DT JJ NN
334	the correctness of	an explanation could be that participants were unable to estimate their own capacity of predicting the correctness of advice	O O O O O O O O O O O O O O O B I I O	DT NN MD VB IN NNS VBD JJ TO VB PRP$ JJ NN IN VBG DT NN IN NN
335	results in	we have shown that providing an explanation with an advice results in users following that advice more often even when incorrect	O O O O O O O O O O B I O O O O O O O O O	PRP VBP VBN IN VBG DT NN IN DT NN VBZ IN NNS VBG DT NN RBR RB RB WRB JJ
336	in addition,there was a suggestion that,improve task performance	in addition there was a suggestion that explanations also improve task performance especially contrastive example based explanations	B I B I I I I O O B I I O O O O O	IN NN EX VBD DT NN IN NNS RB VBP NN NN RB JJ NN VBN NNS
337	in the field of,take a different stance on	these results underline the need in the field of xai to take a different stance on which explanations should be generated	O O O O O B I I I O O B I I I I O O O O O	DT NNS VBP DT NN IN DT NN IN NN TO VB DT JJ NN IN WDT NNS MD VB VBN
338	increase task performance,attributed to	two common styles of explanations answering a contrasting question did not appear to increase task performance an effect often attributed to such explanations within the field	O O O O O O O O O O O O O B I I O O O B I O O O O O	CD JJ NNS IN NNS VBG DT VBG NN VBD RB VB TO VB NN NN DT NN RB VBN TO JJ NNS IN DT NN
339	has several limitations,the field of,in	this study has several limitations that warrant caution in generalizing the results to other use cases or to the field of xai in general	O O B I I O O O O O O O O O O O O O B I I O B I	DT NN VBZ JJ NNS WDT VBP NN IN VBG DT NNS TO JJ NN NNS CC TO DT NN IN NN IN JJ
340	related to	the first set of limitations is related to the selected use case of aided dmt1 self management	O O O O O O B I O O O O O O O O O	DT JJ NN IN NNS VBZ JJ TO DT VBN NN NN IN VBN NN NN NN
341	falls into	this use case falls into the category simplified from doshi velez and kim as it approximates a realistic use case	O O O B I O O O O O O O O O O O O O O O	DT NN NN VBZ IN DT NN VBD IN NN NN CC NN IN PRP VBZ DT JJ NN NN
342	differ from	however two major aspects differ from the reallife situation	O O O O B I O O O	RB CD JJ NNS VBP IN DT NN NN
343	instead of	first we recruited healthy participants who had to empathize with a dmt1 patient instead of actual dmt1 patients	O O O O O O O O O O O O O B I O O O	RB PRP VBD JJ NNS WP VBD TO VB IN DT NN NN RB IN JJ NN NNS
344	resulting in,a wide variety of	nevertheless participants were sampled from the entire dutch population resulting in a wide variety of ages and education levels	O O O O O O O O O B I B I I I O O O O	RB NNS VBD VBN IN DT JJ JJ NN VBG IN DT JJ NN IN NNS CC NN NNS
345	the effects of,focusing on	these choices allowed us to measure the effects of the explanation types without focusing on a specific demographic or having to compensate for varying domain knowledge in dmt1 participants	O O O O O O B I I O O O O B I O O O O O O O O O O O O O O	DT NNS VBD PRP TO VB DT NNS IN DT NN NNS IN VBG IN DT JJ JJ CC VBG TO VB IN VBG NN NN IN NN NNS
346	rather than	second the system itself was fictitious and followed a predetermined set of rules rather than comprising the full complexity of a realistic system	O O O O O O O O O O O O O B I O O O O O O O O	RB DT NN PRP VBD JJ CC VBD DT JJ NN IN NNS RB IN VBG DT JJ NN IN DT JJ NN
347	the purpose of	however this was not the purpose of this study	O O O O B I I O O	RB DT VBD RB DT NN IN DT NN
348	aimed to,the supposed effects of	instead we aimed to evaluate whether the supposed effects of two often cited explanations styles were warranted	O O B I O O B I I I O O O O O O O	RB PRP VBD TO VB IN DT JJ NNS IN CD RB VBN NNS NNS VBD VBN
349	as well as	we believe the selected use case allowed us to do so as it gave both context as well as motivation for the users to understand explanations	O O O O O O O O O O O O O O O O B I I O O O O O O O	PRP VBP DT VBN NN NN VBD PRP TO VB RB IN PRP VBD DT NN RB RB IN NN IN DT NNS TO VB NNS
350	opposed to,mitigate any difference in	also laymen were chosen opposed to dmt1 patients to mitigate any difference in diabetes knowledge and misconceptions which can vary greatly between patients	O O O O B I O O O B I I I O O O O O O O O O O	RB NNS VBD VBN VBN TO NN NNS TO VB DT NN IN NN NN CC NNS WDT MD VB RB IN NNS
351	targeted at	of course future research specifically targeted at the development of a dss for dmt1 self management should include dmt1 patients as participants	O O O O O B I O O O O O O O O O O O O O O O	IN NN JJ NN RB VBN IN DT NN IN DT NN IN NN NN NN MD VB NN NNS IN NNS
352	related to	the second set of limitations is related to suspected confounds in the experiment	O O O O O O B I O O O O O	DT JJ NN IN NNS VBZ JJ TO JJ NNS IN DT NN
353	held an overall positive bias towards	a brief usability questionnaire showed that participants held an overall positive bias towards the system whether an explanation was provided or not	O O O O O O O B I I I I I O O O O O O O O O	DT JJ NN NN VBD IN NNS VBD DT JJ JJ NN IN DT NN IN DT NN VBD VBN CC RB
354	in addition	in addition this questionnaire showed that participants perception of the organization of the information was not always positive	B I O O O O O O O O O O O O O O O O	IN NN DT NN VBD IN NNS NN IN DT NN IN DT NN VBD RB RB JJ
355	lies in	hence a potential limitation lies in the way the explanations were presented	O O O O B I O O O O O O	RB DT JJ NN VBZ IN DT NN DT NNS VBD VBN
356	attributed a low performance to,had no information to do	also surprisingly in experiment iparticipants attributed a low performance to the system while they had no information to do so	O O O O O B I I I I O O O O B I I I I O	RB RB IN NN NNS VBD DT JJ NN TO DT NN IN PRP VBD DT NN TO VB RB
357	had a natural tendency to	this shows that the participants could have had a natural tendency to distrust the systems advice	O O O O O O O B I I I I O O O O	DT VBZ IN DT NNS MD VB VBD DT JJ NN TO VB DT NNS NN
358	arose from	finally a few limitations arose from the design of both experiments	O O O O B I O O O O O	RB DT JJ NNS VBD IN DT NN IN DT NNS
359	been different with	the results for the example based explanations could have been different with a longer learning block as it takes time to infer decision boundaries from examples	O O O O O O O O O B I I O O O O O O O O O O O O O O	DT NNS IN DT NN VBN NNS MD VB VBN JJ IN DT JJR NN NN IN PRP VBZ NN TO VB NN NNS IN NNS
360	resulted in	however if this was the case we believe that prolonging the learning block would have resulted in even stronger effects	O O O O O O O O O O O O O O O B I O O O	RB IN DT VBD DT NN PRP VBP IN VBG DT NN NN MD VB VBD IN RB JJR NNS
361	due to	lastly due to the choice of different participant groups for both experiments	O B I O O O O O O O O O	RB JJ TO DT NN IN JJ NN NNS IN DT NNS
362	instead of	however we selected this approach instead of combining the constructs in a single experiment with a within subject design to avoid learning effects not sufficiently compensated through randomizing the understanding and task performance persuasion blocks	O O O O O B I O O O O O O O O O O O O O O O O O O O O O O O O O O O O	RB PRP VBD DT NN RB IN VBG DT NNS IN DT JJ NN IN DT IN JJ NN TO VB NN NNS RB RB VBN IN VBG DT NN CC NN NN NN NNS
363	a lack of,the field of	a lack of user evaluations characterizes the field of explainable artificial intelligence	B I I O O O B I I O O O	DT NN IN NN NNS VBZ DT NN IN JJ JJ NN
364	a contribution of this paper was to	a contribution of this paper was to provide a set of recommendations for future user evaluations	B I I I I I I O O O O O O O O O	DT NN IN DT NN VBD TO VB DT NN IN NNS IN JJ NN NNS
365	our second contribution was to,the effects of	our second contribution was to evaluate the effects of contrastive rule based and contrastive example based explanationson the participants understanding of system behavior persuasive power of the systems advice when combined with an explanation and task performance	B I I I I O B I I O O O O O O O O O O O O O O O O O O O O O O O O O O O O	PRP$ JJ NN VBD TO VB DT NNS IN JJ NN VBN CC JJ NN JJ NN DT NNS NN IN NN NN JJ NN IN DT NNS NN WRB VBN IN DT NN CC NN NN
366	the effects of	the evaluation took place in a decision support context where users were aided in choosing the appropriate dose of insulin to mitigate the effects of diabetes mellitus type 1	O O O O O O O O O O O O O O O O O O O O O O B I I O O O O	DT NN VBD NN IN DT NN NN NN WRB NNS VBD VBN IN VBG DT JJ NN IN NN TO VB DT NNS IN NN NN NN CD
367	played a decisive role in	results showed that contrastive rule based explanations allowed participants to correctly identify the situational factor that played a decisive role in a systems advice	O O O O O O O O O O O O O O O O B I I I I O O O	NNS VBD IN JJ NN VBN NNS VBD NNS TO RB VB DT JJ NN WDT VBD DT JJ NN IN DT NNS NN
368	improve task	neither example based or rule based explanations enabled participants to correctly predict the systems advice in novel situations nor did they improve task performance	O O O O O O O O O O O O O O O O O O O O O B I I	DT NN VBN CC VB VBN NNS VBD NNS TO RB VB DT NNS NN IN JJ NNS CC VBD PRP VB NN NN
369	we believe that the main reason for this is that	we believe that the main reason for this is that these explanations lack a clarification of the underlying rationale of system behavior	B I I I I I I I I I O O O O O O O O O O O O	PRP VBP IN DT JJ NN IN DT VBZ IN DT NNS VBP DT NN IN DT JJ NN IN NN NN
370	focus on,provided in	future work will focus on the evaluation of a combined explanation style provided in interactive form to assess whether this interactive form helps users to learn a systems underlying rationale	O O O B I O O O O O O O B I O O O O O O O O O O O O O O O O	JJ NN MD VB IN DT NN IN DT JJ NN NN VBN IN JJ NN TO VB IN DT JJ NN VBZ NNS TO VB DT NNS VBG NN
371	rather than	as an extension potential methods will be researched that can generate causal reasoning traces rather than decision boundaries to expose the behavior rationale directly	O O O O O O O O O O O O O O B I O O O O O O O O	IN DT NN JJ NNS MD VB VBN WDT MD VB JJ NN NNS RB IN NN NNS TO VB DT NN NN RB
372	in addition,focus on	in addition future research may focus on similar studies with actual diabetes patients to study explanation effects in potentially homogeneous groups	B I O O O B I O O O O O O O O O O O O O O	IN NN JJ NN MD VB IN JJ NNS IN JJ NN NNS TO VB NN NNS IN RB JJ NNS
373	it has the property that	it has the property that it always terminates on or before the forward search meets the backward search	B I I I I O O O O O O O O O O O O O	PRP VBZ DT NN IN PRP RB VBZ IN CC IN DT JJ NN VBZ DT RB NN
374	such as	computational experiments on the pancake problem the sliding tile puzzle and the topspin problem demonstrate that it is capable of solving problems using signicantly fewer node expansions than a or state of the art bidirectional algorithms such as mm and gbfhs	O O O O O O O O O O O O O O O O O O O O O O O O O O O O O O O O O O O O B I O O O	JJ NNS IN DT NN NN DT VBG NN NN CC DT NN NN VBP IN PRP VBZ JJ IN VBG NNS VBG RB JJR NN NNS IN DT CC NN IN DT NN JJ NNS JJ IN NN CC NNS
375	a number of,comparison with	while there have been a number of success stories for bhs overall the computational results have been disappointing in comparison with unidirectional search	O O O O B I I O O O O O O O O O O O O B I O O	IN EX VBP VBN DT NN IN NN NNS IN NNS RB DT JJ NNS VBP VBN JJ IN NN IN JJ NN
376	because of	kaindl and kainz proved that because of this shortcoming bhpa may need to expand nearly all of the nodes that are expanded by fa and by ba	O O O O O B I O O O O O O O O O O O O O O O O O O O O	NN CC NN VBD IN IN IN DT VBG NN MD VB TO VB RB DT IN DT NNS WDT VBP VBN IN NN CC IN NN
377	is inferior to	in such cases bhpa is inferior to a	O O O O B I I O	IN JJ NNS NN VBZ JJ TO DT
378	is quite different than	holte recently introduced a family of meet in the middle algorithms which also are capable of breaking through this theoretical barrier but their approach is quite different than the approach taken here	O O O O O O O O O O O O O O O O O O O O O O O O B I I I O O O O	NN RB VBD DT NN IN VB IN DT JJ NNS WDT RB VBP JJ IN VBG IN DT JJ NN CC PRP$ NN VBZ RB JJ IN DT NN VBN RB
379	the necessity of	in 1989 kwa presented bs which improved upon bhpa by eliminating the necessity of expanding any nodes in both directions	O O O O O O O O O O O B I I O O O O O O	IN CD NN VBN IN WDT VBD IN NN IN VBG DT NN IN VBG DT NNS IN DT NNS
380	in fact	in fact dibbs goes one step better it terminates before the first node is eligible to be expanded in both directions	B I O O O O O O O O O O O O O O O O O O O	IN NN NNS VBZ CD NN JJR PRP VBZ IN DT JJ NN VBZ JJ TO VB VBN IN DT NNS
381	is quite different than	the meet in the middle algorithms by holte mentioned above when using a consistent heuristic also have this property but again their approach is quite different than the approach taken here	O O O O O O O O O O O O O O O O O O O O O O O B I I I O O O O	DT VBP IN DT JJ NNS IN NN VBN IN WRB VBG DT JJ NN RB VBP DT NN CC RB PRP$ NN VBZ RB JJ IN DT NN VBN RB
382	the shortcomings of,laid the foundation for	in the same paper where kaindl and kainz demonstrated some of the shortcomings of bhpa they also laid the foundation for improving bhs algorithms	O O O O O O O O O O O B I I O O O B I I I O O O	IN DT JJ NN WRB NN CC NN VBD DT IN DT NNS IN NN PRP RB VBD DT NN IN VBG NN NNS
383	based on	in 2004 auer and kaindl built two bhs algorithms based on this foundation	O O O O O O O O O B I O O	IN CD NN CC NN VBD CD NNS NNS VBN IN DT NN
384	builds on the foundation laid by	our work further builds on the foundation laid by kaindl and kainz	O O O B I I I I I O O O	PRP$ NN RB VBZ IN DT NN VBN IN NN CC NN
385	arrived at two main	they arrived at two main conclusions	O B I I I I	PRP VBD IN CD JJ NNS
386	in addition,the possible contribution of,equal to	in addition they conjectured that the possible contribution of kaindl and kainz s bhs algorithm was to avoid generating nodes with f equal to the cost of an optimal path	B I O O O B I I I O O O O O O O O O O O O O B I O O O O O O	IN NN PRP VBD IN DT JJ NN IN NN CC NN NN NN NN VBD TO VB VBG NNS IN LS JJ TO DT NN IN DT JJ NN
387	have stifled further research on,had the opposite	one might guess that barker and korf s pessimistic pronouncements might have stifled further research on bhs algorithms but it actually had the opposite effect	O O O O O O O O O O O B I I I I O O O O O B I I I	CD NN NN IN NN CC NN NN JJ NNS MD VB VBN JJ NN IN NN NNS CC PRP RB VBD DT JJ NN
388	even though	in their paper they postulated the existence of a balanced bhs algorithm that never expands nodes deeper than the solution midpoint even though such an algorithm did not exist at the time	O O O O O O O O O O O O O O O O O O O O O B I O O O O O O O O O	IN PRP$ NN PRP VBD DT NN IN DT JJ NN NN WDT RB VBZ NNS JJR IN DT NN NN RB IN PDT DT NN VBD RB VB IN DT NN
389	presented in	a detailed analysis of both algorithms is presented in holte	O O O O O O O B I O	DT JJ NN IN DT NNS VBZ VBN IN NN
390	presented in,it is possible for	computational results presented in these papers established that it is possible for bhs algorithms to expand fewer nodes than either bidirectional bruteforce search or unidirectional heuristic search	O O B I O O O O B I I I O O O O O O O O O O O O O O O	JJ NNS VBN IN DT NNS VBD IN PRP VBZ JJ IN NN NNS TO VB JJR NNS IN CC JJ NN NN CC JJ NN NN
391	resulting in	mm and mm spawned a flurry of research resulting in several new bhs algorithms and a deeper understanding of the minimum number of nodes that must be expanded by a bhs algorithm	O O O O O O O O B I O O O O O O O O O O O O O O O O O O O O O O	NN CC NN VBD DT NN IN NN VBG IN JJ JJ NN NNS CC DT JJR NN IN DT JJ NN IN NNS WDT MD VB VBN IN DT NN NN
392	makes use of	they also developed a bhs algorithm named near optimal bidirectional search that makes use of this knowledge	O O O O O O O O O O O O B I I O O	PRP RB VBD DT NN NN VBN IN JJ JJ NN WDT VBZ NN IN DT NN
393	similar to,have a theoretical guarantee about	shperberg created the dynamic vertex cover bidirectional search algorithm which similar to nbs uses information about gmx to guide the search but unlike nbs does not have a theoretical guarantee about its worst case performance	O O O O O O O O O O B I O O O O O O O O O O O O O O B I I I I O O O O	NN VBD DT JJ NN NN JJ NN NN WDT JJ TO NNS VBZ NN IN NN TO VB DT NN CC IN NN VBZ RB VB DT JJ NN IN PRP$ JJS NN NN
394	has great flexibility in	barley created an algorithm named generalized breadth first heuristic search which has great flexibility in controlling where the forward and backward searches	O O O O O O O O O O O B I I I O O O O O O O	NN VBD DT NN VBN JJ NN JJ NN NN WDT VBZ JJ NN IN VBG WRB DT RB CC RB NNS
395	provided by	dibbs does not satisfy these assumptions so it is not subject to the theoretical minimum number of node expansions provided by the mvc of gmx	O O O O O O O O O O O O O O O O O O O B I O O O O	NNS VBZ RB VB DT NNS IN PRP VBZ RB JJ TO DT JJ JJ NN IN NN NNS VBN IN DT NN IN NN
396	in fact,it is shown that	in fact in sections 5 and 6 it is shown that dibbs often is capable of solving problems while expanding fewer nodes than in a mvc of gmx	B I O O O O O B I I I O O O O O O O O O O O O O O O O O	IN NN IN NNS CD CC CD PRP VBZ VBN IN NNS RB VBZ JJ IN VBG NNS IN VBG JJR NNS IN IN DT NN IN NN
397	it should be emphasized that	it should be emphasized that while dibbs shares information between the forward and backward searches it is a front to end algorithm which means that the heuristics are only evaluated from a node to either the start node or the goal node	B I I I I O O O O O O O O O O O O O O O O O O O O O O O O O O O O O O O O O O O O O	PRP MD VB VBN IN IN JJ NNS NN IN DT RB CC RB VBZ PRP VBZ DT NN TO VB NN WDT VBZ IN DT NNS VBP RB VBN IN DT NN TO CC DT NN NN CC DT NN NN
398	in contrast with	this is in contrast with front to front algorithms where the heuristcs are evaluated from a node to every other node in the frontier of the opposite search direction	O O B I I O O O O O O O O O O O O O O O O O O O O O O O O	DT VBZ IN NN IN NN TO JJ NNS WRB DT NNS VBP VBN IN DT NN TO DT JJ NN IN DT NN IN DT JJ NN NN
399	made aware of	after this paper was accepted for publication the authors were made aware of a paper by sadhukhan in which a similar algorithm was presented	O O O O O O O O O O B I I O O O O O O O O O O O	IN DT NN VBD VBN IN NN DT NNS VBD VBN JJ IN DT NN IN NN IN WDT DT JJ NN VBD VBN
400	the sum of	given an undirected graph with nonnegative edge costs a start node s and a goal node t the problem is to find a lowest cost path from s to t where the cost of a path is the sum of the cost of the edges on the path	O O O O O O O O O O O O O O O O O O O O O O O O O O O O O O O O O O O O O B I I O O O O O O O O	VBN DT JJ NN IN JJ NN VBZ DT NN NN NN CC DT NN NN NN DT NN VBZ TO VB DT JJS NN NN IN NN TO NN WRB DT NN IN DT NN VBZ DT NN IN DT NN IN DT NNS IN DT NN
401	in order to	in order to simplify the presentation and analysis of the algorithm we assume that there is at least one path from s to t	B I I O O O O O O O O O O O O O O O O O O O O O	IN NN TO VB DT NN CC NN IN DT NN PRP VBP IN EX VBZ IN JJS CD NN IN NN TO NN
402	for example,compared to	for example gf is the extra cost of the path p compared to the lower bound	B I O O O O O O O O O B I O O O	IN NN NN VBZ DT JJ NN IN DT NN NN VBN TO DT JJR VBD
403	used in,used to,shown in	however when ff is used in conjunction with fb within a bhs algorithm they can be used to prune nodes and to terminate the algorithm as will be shown in the next two sections	O O O O B I O O O O O O O O O O B I O O O O O O O O O O B I O O O O	RB WRB NN VBZ VBN IN NN IN NN IN DT NN NN PRP MD VB VBN TO VB NNS CC TO VB DT NN IN MD VB VBN IN DT JJ CD NNS
404	used in,instead of,in order to	capital letters gd and fd are used in the algorithm instead of gd and fd respectively in order to distinguish between values computed by the algorithm and values computed by the original mathematical denition	O O O O O O B I O O B I O O O O B I I O O O O O O O O O O O O O O O	NN NNS NN CC NN VBP VBN IN DT NN RB IN NN CC NN RB IN NN TO VB IN NNS VBN IN DT NN CC NNS VBN IN DT JJ JJ NN
405	is analogous to	the expand backward function which is analogous to the expand forward function is not shown here	O O O O O B I I O O O O O O O O	DT VBP RB NN WDT VBZ JJ TO DT VB JJ NN VBZ RB VBN RB
406	is similar to	the overall approach of dibbs is similar to many other bhs algorithms that have appeared in the literature	O O O O O B I I O O O O O O O O O O	DT JJ NN IN NNS VBZ JJ TO JJ JJ NNS NNS WDT VBP VBN IN DT NN
407	as opposed to,used by	dibbs diers from other bhs algorithms in that it uses fd as the priority function as opposed to fd which is used by many other bhs algorithms	O O O O O O O O O O O O O O O B I I O O O B I O O O O	VBZ NNS IN JJ NN NNS IN IN PRP VBZ RB IN DT NN NN IN VBN TO NN WDT VBZ VBN IN JJ JJ NNS NNS
408	similar to,rather than	the expansion of a node is done similar to other bhs algorithms with the exception that fd rather than fd is updated	O O O O O O O B I O O O O O O O O B I O O O	DT NN IN DT NN VBZ VBN JJ TO JJ NN NNS IN DT NN IN NN RB IN NN VBZ VBN
409	as demonstrated in	if the heuristics are inconsistent then dibbs may return a suboptimal path as demonstrated in an example in section 6	O O O O O O O O O O O O B I I O O O O O	IN DT NNS VBP JJ RB NNS MD VB DT JJ NN IN VBN IN DT NN IN NN CD
410	in particular	in particular the data structures must be able to choose the open node with the minimum fd value must maintain a list of both open and closed nodes and must be able to recognize if a node is in either of those sets	B I O O O O O O O O O O O O O O O O O O O O O O O O O O O O O O O O O O O O O O O O O	IN JJ DT NNS NNS MD VB JJ TO VB DT JJ NN IN DT JJ NN NN MD VB DT NN IN CC JJ CC JJ NNS CC MD VB JJ TO VB IN DT NN VBZ IN DT IN DT NNS
411	is similar to	sadhukhan developed an algorithm named bae that is similar to dibbs although he used dierent notation	O O O O O O O B I I O O O O O O	NN VBD DT NN VBN NN WDT VBZ JJ TO NNS IN PRP VBD JJ NN
412	it is to be understood that	it is to be understood that an analogous property can be stated and proved for the backward search	B I I I I I O O O O O O O O O O O O	PRP VBZ TO VB VBN IN DT JJ NN MD VB VBN CC VBN IN DT RB NN
413	begin with	we begin with the observation that dibbs correctly computes the functions	O B I O O O O O O O O	PRP VBP IN DT NN WDT VBZ RB VBZ DT NNS
414	the primary purpose of	the primary purpose of these experiments is a proof of concept to demonstrate the following claims in practice	B I I I O O O O O O O O O O O O O O	DT JJ NN IN DT NNS VBZ DT NN IN NN TO VB DT JJ NNS IN NN
415	solving certain problems	dibbs is capable of solving certain problems while expanding fewer nodes than either fa or ba	O O O O B I I O O O O O O O O O	NNS VBZ JJ IN VBG JJ NNS IN VBG JJR NNS IN CC NN CC NN
416	better than	kainld and kainz s algorithm performed better than a merely because it had a better tie breaking rule which permitted it to find the optimal path sooner	O O O O O O B I O O O O O O O O O O O O O O O O O O O	NN CC NN NN NN VBD RBR IN DT RB IN PRP VBD DT JJR NN NN NN WDT VBD PRP TO VB DT JJ NN RB
417	such as	hence for certain problems it is capable of outperforming any dxbb algorithm such as mm mm gbfhs nbs mt dvcbsf and dvcbsfa	O O O O O O O O O O O O B I O O O O O O O O	RB IN JJ NNS PRP VBZ JJ IN VBG DT JJ NN JJ IN NN NN NNS FW FW NN CC NN
418	the goal of	given a stack of n pancakes of distinct diameters the goal of the pancake problem is to sort them from the smallest to the largest	O O O O O O O O O B I I O O O O O O O O O O O O O	VBN DT VB IN NN NNS IN JJ NNS DT NN IN DT NN NN VBZ TO VB PRP IN DT JJS TO DT JJS
419	the objective is to	the objective is to minimize the number of flips needed to sort the pancakes	B I I I O O O O O O O O O O	DT NN VBZ TO VB DT NN IN VBZ VBN TO VB DT NNS
420	is directly equivalent to	the pancake problem which is np hard is directly equivalent to the prefix reversal sorting problem	O O O O O O O B I I I O O O O O	DT NN NN WDT VBZ NN RB VBZ RB JJ TO DT NN NN NN NN
421	the same as	the resulting heuristic is called gap x where gap 0 is the same as the original gap heuristic	O O O O O O O O O O O B I I O O O O	DT VBG NN VBZ VBN NN NN WRB NN CD VBZ DT JJ IN DT JJ NN NN
422	obtained by,in	the min algorithm is the algorithm obtained by running both fa and ba and choosing the better one for each problem it is the algorithm obtained if we had an oracle that could choose the better direction in advance	O O O O O O B I O O O O O O O O O O O O O O O O O O O O O O O O O O O O O B I	DT NN NN VBZ DT NN VBN IN VBG CC NN CC NN CC VBG DT JJR CD IN DT NN PRP VBZ DT NN VBN IN PRP VBD DT NN WDT MD VB DT JJR NN IN NN
423	divided into,based on	the table is divided into sections based on which heuristic was used	O O O B I O B I O O O O	DT NN VBZ VBN IN NNS VBN IN WDT NN VBD VBN
424	presented in	the computational results are presented in table 3	O O O O B I O O	DT JJ NNS VBP VBN IN NN CD
425	as reported in,as reported in,as reported in	the results for mm and nbs are as reported in x the results for gbfhs are as reported in x and the results for dvcbsf and dvcbsa are as reported in x	O O O O O O O B I I O O O O O O B I I O O O O O O O O O B I I O	DT NNS IN NN CC NNS VBP IN VBN IN NN DT NNS IN NNS VBP IN VBN IN NN CC DT NNS IN NN CC NN VBP IN VBN IN NN
426	as many as	for unidirectional search ida expanded 115 times as many as nodes as dibbs	O O O O O O O B I I O O O	IN JJ NN NN VBD CD NNS RB JJ IN NNS IN NNS
427	counted as	g only the second operation is counted as a move for these experiments a single pattern database of m consecutive positions was used	O O O O O O B I O O O O O O O O O O O O O O O	NN RB DT JJ NN VBZ VBN IN DT NN IN DT NNS DT JJ NN NN IN NN JJ NNS VBD VBN
428	the percentage of	if the entry is a percentage then this is the percentage of the 100 instances that were successively solved before running out of memory	O O O O O O O O O B I I O O O O O O O O O O O O	IN DT NN VBZ DT NN RB DT VBZ DT NN IN DT CD NNS WDT VBD RB VBN IN VBG IN IN NN
429	presented in,the percentage of	the computational results for the pancake problem are presented in table 5 it is the percentage of nodes needed to verify optimality relative to the number of nodes needed to find and verify optimality	O O O O O O O O B I O O O O B I I O O O O O O O O O O O O O O O O O	DT JJ NNS IN DT NN NN VBP VBN IN NN CD PRP VBZ DT NN IN NNS VBN TO VB NN JJ TO DT NN IN NNS VBN TO VB CC VB NN
430	discussed in	this is discussed in greater detail in section 7	O O B I O O O O O	DT VBZ VBN IN JJR NN IN NN CD
431	this can be seen in the computational results	this can be seen in the computational results as both mm and gbfhs expand fewer nodes than min fa ba for both verifying optimality	B I I I I I I I O O O O O O O O O O O O O O O O	DT MD VB VBN IN DT JJ NNS IN CC NN CC NNS VBP JJR NNS IN NN FW FW IN DT VBG NN
432	presented in	the computational results for the topspin problem are presented in table 7	O O O O O O O O B I O O	DT JJ NNS IN DT NN NN VBP VBN IN NN CD
433	there are several ways that	there are several ways that bhs algorithms can improve upon fa or ba	B I I I I O O O O O O O O	EX VBP JJ NNS WDT VBP NNS MD VB IN NN CC NN
434	replaced by	one larger search replaced by two smaller searches	O O O B I O O O	CD JJR NN VBN IN CD JJR NNS
435	in fact	in fact this observation was the initial source of optimism that bidirectional heuristic search could outperform unidirectional heuristic search in a similar manner	B I O O O O O O O O O O O O O O O O O O O O O	IN NN DT NN VBD DT JJ NN IN NN IN JJ NN NN MD VB JJ NN NN IN DT JJ NN
436	at the beginning of,in practice	as mentioned at the beginning of this paper the anticipated improvement from two smaller searches by and large did not materialize in practice for earlier bhs algorithms	O O B I I I O O O O O O O O O O O O O O O B I O O O O	IN VBN IN DT NN IN DT NN DT JJ NN IN CD JJR NNS IN CC JJ VBD RB VB IN NN IN JJR NNS NNS
437	achieved the long sought goal of	hence it has achieved the long sought goal of replacing one larger search by two smaller searches	O O O B I I I I I O O O O O O O O	RB PRP VBZ VBN DT RB VBN NN IN VBG CD JJR NN IN CD JJR NNS
438	compared to	the results for the 15 puzzle are even more striking where table 3 shows that dibbs reduces the number of node expansions by a factor of 115 compared to ida	O O O O O O O O O O O O O O O O O O O O O O O O O O O B I O	DT NNS IN DT CD NN VBP RB RBR JJ WRB NN CD VBZ IN NNS VBZ DT NN IN NN NNS IN DT NN IN CD VBN TO VB
439	it is an area of future research to	it is an area of future research to explore whether or not the two approaches can be successfully combined into a single algorithm	B I I I I I I I O O O O O O O O O O O O O O O	PRP VBZ DT NN IN JJ NN TO VB IN CC RB DT CD NNS MD VB RB VBN IN DT JJ NN
440	easier than	for many combinatorial optimization problems one search direction may be significantly easier than the other direction	O O O O O O O O O O O B I O O O	IN JJ JJ NN NNS CD NN NN MD VB RB JJR IN DT JJ NN
441	for example,easier than	for example barker and korf reported that the forward direction is consistently easier than the backward direction for the peg solitaire problem	B I O O O O O O O O O O B I O O O O O O O O	IN NN NN CC NN VBD IN DT JJ NN VBZ RB JJR IN DT RB NN IN DT VBP NN NN
442	is dependent on,it will be better to	but for many other problems the better direction is dependent on the particular instance in which case it is not known apriori whether it will be better to use fa or ba	O O O O O O O O B I I O O O O O O O O O O O O B I I I I O O O O	CC IN JJ JJ NNS DT JJR NN VBZ JJ IN DT JJ NN IN WDT NN PRP VBZ RB VBN RB IN PRP MD VB JJR TO VB NN CC NN
443	is dependent on	for the pancake problem table 2 shows that the better direction is dependent on the instance when gap 0 or gap 1 is used	O O O O O O O O O O O B I I O O O O O O O O O O	IN DT NN NN NN CD VBZ IN DT JJR NN VBZ JJ IN DT NN WRB NN CD CC NN CD VBZ VBN
444	for example	for example fa expands 92 309 nodes on average which is about 5 more nodes than ba which expands 88 234 nodes on average	B I O O O O O O O O O O O O O O O O O O O O O O	IN NN NN VBZ CD CD NNS IN NN WDT VBZ IN CD JJR NNS IN NN WDT VBZ CD CD NNS IN NN
445	in advance	but if the better direction was known for each instance in advance then the number of node expansions could be reduced to 56702 on average which represents a 35 reduction	O O O O O O O O O O B I O O O O O O O O O O O O O O O O O O	CC IN DT JJR NN VBD VBN IN DT NN IN NN RB DT NN IN NN NNS MD VB VBN TO CD IN NN WDT VBZ DT CD NN
446	more than	while we do not know of a way to directly measure how much dibbs benefitted from exploiting the easier direction it could not have not benefitted more than 35	O O O O O O O O O O O O O O O O O O O O O O O O O O B I O	IN PRP VBP RB VB IN DT NN TO RB VB WRB JJ NNS VBN IN VBG DT JJR NN PRP MD RB VB RB VBN JJR IN CD
447	better than	interestingly enough when gap 2 or gap 3 is used the backward direction is consistently better than the forward direction	O O O O O O O O O O O O O O O B I O O O	RB RB WRB NN CD CC NN CD VBZ VBN DT RB NN VBZ RB JJR IN DT JJ NN
448	this can be seen in	this can be seen in table 2 by observing that the number of nodes expanded by ba and min are nearly identical while the number of nodes expanded by fa is much larger	B I I I I O O O O O O O O O O O O O O O O O O O O O O O O O O O O	DT MD VB VBN IN NN CD IN VBG IN DT NN IN NNS VBN IN NN CC NN VBP RB JJ IN DT NN IN NNS VBN IN NN VBZ RB JJR
449	due to	for gap 2 and gap 3 the improvement of dibbs over fa may be partially due to exploiting the better direction but the improvement over ba is not	O O O O O O O O O O O O O O O B I O O O O O O O O O O O	IN NN CD CC NN CD DT NN IN NNS IN NN MD VB RB JJ TO VBG DT JJR NN CC DT NN IN NN VBZ RB
450	it is well known that,a large number of	it is well known that for many combinatorial optimization problems there are a large number of nodes with f	B I I I I O O O O O O O B I I I O O O	PRP VBZ RB VBN IN IN JJ JJ NN NNS EX VBP DT JJ NN IN NNS IN SYM
451	as many nodes as,in advance,supplied as	for the 15 puzzle comparing table 3 to table 5 reveals that ida expands 115 times as many nodes as dibbs when c is not known in advance and 90 times as many nodes when c is supplied as the initial upper bound	O O O O O O O O O O O O O O O O B I I I O O O O O O B I O O O O O O O O O B I O O O O	IN DT CD NN VBG NN CD TO NN CD VBZ IN NN VBZ CD NNS IN JJ NNS IN NNS WRB NN VBZ RB VBN IN NN CC CD NNS IN JJ NNS WRB NN VBZ VBN IN DT JJ JJ VBD
452	has the potential advantage of	bidirectional search has the potential advantage of using information from one direction to improve the bounds in the backward direction	O O B I I I I O O O O O O O O O O O O O	JJ NN VBZ DT JJ NN IN VBG NN IN CD NN TO VB DT NNS IN DT RB NN
453	it is difficult to,contribute to	it is difficult to measure how much each of the possible sources of improvement contribute to the overall success of dibbs or any other bhs algorithm because they are intricately interwoven	B I I I O O O O O O O O O O B I O O O O O O O O O O O O O O O	PRP VBZ JJ TO VB WRB JJ DT IN DT JJ NNS IN NN VBP TO DT JJ NN IN NNS CC DT JJ NN NN IN PRP VBP RB VBN
454	for example	for example not only do dynamically improved bounds prevent the expansion of nodes with min and permit the search to be terminated earlier	B I O O O O O O O O O O O O O O O O O O O O O	IN NN RB RB VBP RB VBN NNS VBP DT NN IN NNS IN NN CC VB DT NN TO VB VBN RBR
455	has many important applications in	iris recognition as a reliable method for personal identification has many important applications in both public and personal security areas	O O O O O O O O O B I I I I O O O O O O	NN NN IN DT JJ NN IN JJ NN VBZ JJ JJ NNS IN CC JJ CC JJ NN NNS
456	based on	this paper proposes a general framework for iris image classification based on texture analysis	O O O O O O O O O O B I O O	DT NN VBZ DT JJ NN IN NN NN NN VBN IN NN NN
457	proposed to	a novel texture representation method called hierarchical visual codebook is proposed to encode the texture primitives of iris images	O O O O O O O O O O B I O O O O O O O	DT JJ NN NN NN VBN JJ JJ NN VBZ VBN TO VB DT NN NNS IN NN NNS
458	an integration of	the hvc is an integration of two existing bag of words models namely vocabulary tree and locality constrained linear coding	O O O B I I O O O O O O O O O O O O O O	DT NN VBZ DT NN IN CD VBG NN IN NNS NNS RB NN NN CC NN VBD JJ NN
459	developed as	a comprehensive fake iris image database simulating four types of iris spoof attacks is developed as the benchmark for research	O O O O O O O O O O O O O O B I O O O O	DT JJ NN VBZ NN NN VBG CD NNS IN FW FW NNS VBZ VBN IN DT NN IN NN
460	regarded as,so that,provides an extremely reliable method for	iris texture is regarded as a genotypic biometric pattern and stable during life so that iris recognition provides an extremely reliable method for individual authentication	O O O B I O O O O O O O O B I O O B I I I I I O O	NN NN VBZ VBN IN DT JJ JJ NN CC JJ IN NN IN DT NN NN VBZ DT RB JJ NN IN JJ NN
461	aims to,based on	iris recognition aims to assign a unique identity label to each iris image based on automatic preprocessing feature analysis and feature matching	O O B I O O O O O O O O O B I O O O O O O O	NN NN VBZ TO VB DT JJ NN NN TO DT NN NN VBN IN JJ NN NN NN CC NN NN
462	defined as,so that	in traditional iris recognition applications iris images taken from a human eye are defined as the same class so that the dissimilarity between iris images of different subjects should be identifind	O O O O O O O O O O O O O B I O O O B I O O O O O O O O O O O	IN JJ NN NN NNS VBP NNS VBN IN DT JJ NN VBP VBN IN DT JJ NN IN IN DT NN IN JJ NNS IN JJ NNS MD VB VBN
463	for example	for example in iris liveness detection one needs to classify all iris images into two categories genuine or fake iris images	B I O O O O O O O O O O O O O O O O O O O	IN NN FW FW NN NN CD VBZ TO VB DT JJ NNS IN CD NNS JJ CC JJ NN NNS
464	regarded as	both iris image classification and iris recognition can be globally regarded as the same problem of pattern recognition i e	O O O O O O O O O O B I O O O O O O O O	DT JJ NN NN CC NN NN MD VB RB VBN IN DT JJ NN IN NN NN FW SYM
465	is significantly different to	so the solution of iris image classification is significantly different to iris recognition	O O O O O O O B I I I O O	IN DT NN IN NN NN NN VBZ RB JJ TO VB NN
466	compared with	therefore iris image classification is actually a more challenging problem compared with iris recognition	O O O O O O O O O O B I O O	RB VBZ NN NN VBZ RB DT RBR JJ NN VBN IN NN NN
467	the main challenges of,summarized as	the main challenges of iris image classification are summarized as follows	B I I I O O O O B I I	DT JJ NNS IN NN NN NN VBP VBN IN VBZ
468	it is inevitable to,the definition of	so it is inevitable to introduce some ambiguity into the definition of iris image categories	O B I I I O O O O B I I O O O	IN PRP VBZ JJ TO VB DT NN IN DT NN IN NN NN NNS
469	suitable for	how to represent iris image features suitable for the classification task	O O O O O O B I O O O	WRB TO VB NN NN NNS JJ IN DT NN NN
470	used for	however the existing feature representation methods in iris recognition cannot be directly used for iris image classification	O O O O O O O O O O O O B I O O O	RB DT VBG NN NN NNS FW FW NN NN VB RB VBN IN NN NN NN
471	on one hand	on one hand the iris features for classification should tolerate the within category difference of detailed texture information	B I I O O O O O O O O O O O O O O O	IN CD NN DT NN NNS IN NN MD VB DT IN NN NN IN JJ NN NN
472	on the other hand,be distinctive for	on the other hand the iris features for classification should be distinctive for intercategory iris images	B I I I O O O O O O B I I O O O	IN DT JJ NN DT NN NNS IN NN MD VB JJ IN JJ NN NNS
473	it is a grand challenge to,due to	so it is a grand challenge to develop image feature representation method for iris image classification due to such a contradiction	O B I I I I I O O O O O O O O O B I O O O	IN PRP VBZ DT JJ NN TO VB NN NN NN NN IN NN NN NN JJ TO PDT DT NN
474	summarized as	so the related works on iris image classification for three kinds of typical applications are summarized as follows	O O O O O O O O O O O O O O O B I I	IN DT JJ NNS IN NN NN NN IN CD NNS IN JJ NNS VBP VBN IN VBZ
475	used to	an iris recognition system may suffer from illegal attacks since it is usually used to protect valuable resources	O O O O O O O O O O O O O B I O O O	DT NN NN NN MD VB IN JJ NNS IN PRP VBZ RB VBN TO VB JJ NNS
476	is necessary to	so iris liveness detection is necessary to protect an iris recognition system from attacks of fake iris images	O O O O B I I O O O O O O O O O O O	RB JJ NN NN VBZ JJ TO VB DT NN NN NN IN NNS IN JJ NN NNS
477	there are mainly two approaches to	there are mainly two approaches to check the liveness of input iris images in the literature	B I I I I I O O O O O O O O O O	EX VBP RB CD NNS TO VB DT NN IN NN NN NNS IN DT NN
478	based on,the advantage of	an alternative approach is to check the liveness characteristics of iris images based on texture analysis which has the advantage of independence of iris sensors	O O O O O O O O O O O O B I O O O O B I I O O O O	DT JJ NN VBZ TO VB DT NN NNS IN NN NNS VBN IN NN NN WDT VBZ DT NN IN NN IN NN NNS
479	used for	quality based image measures were also used for iris liveness detection	O O O O O O B I O O O	NN JJ NN NNS VBD RB VBN IN NN NN NN
480	used for	genuine and fake iris images have distinctive texture patterns therefore well developed texture analysis and pattern classification methods can be used for iris liveness detection	O O O O O O O O O O O O O O O O O O O O B I O O O	JJ CC JJ NN NNS VBP JJ NN NNS RB RB VBN NN NN CC NN NN NNS MD VB VBN IN NN NN NN
481	based on	some attempts have been made to perform race classification based on biometric images	O O O O O O O O O B I O O	DT NNS VBP VBN VBN TO VB NN NN VBN IN JJ NNS
482	based on,such as	most of the early work is based on facial images such as the work in x	O O O O O O B I O O B I O O O O	JJS IN DT JJ NN VBZ VBN IN JJ NNS JJ IN DT NN IN NN
483	it is intuitive that,related to	it is intuitive that visual appearance of human iris is related to racial information	B I I I O O O O O O B I O O	PRP VBZ JJ IN JJ NN IN JJ NN VBZ JJ TO JJ NN
484	for example	for example eyes of western subjects usually exhibit bright and colorful iris appearance with clear texture patterns	B I O O O O O O O O O O O O O O O	IN NN NNS IN JJ NNS RB VBP JJ CC JJ NN NN IN JJ NN NNS
485	in contrast,it is impossible to	in contrast eyes of most asian subjects show brown or dark appearance and it is impossible to obtain detailed texture information in visible lighting	B I O O O O O O O O O O O B I I I O O O O O O O	IN NN NNS IN JJS JJ NNS VBP JJ CC JJ NN CC PRP VBZ JJ TO VB JJ NN NN IN JJ NN
486	illustrated in,are unique to	the phenotypic features of iris biometrics are mainly illustrated in local details of iris texture patterns which are unique to each subject	O O O O O O O O B I O O O O O O O B I I O O	DT JJ NNS IN NN NNS VBP RB VBN IN JJ NNS IN NN NN NNS WDT VBP JJ TO DT NN
487	addresses the problem of,based on	although we can observe the similarity in both color and texture of iris images between generelated human eyes this paper mainly addresses the problem of automatic race classification based on iris texture features	O O O O O O O O O O O O O O O O O O O O O B I I I O O O B I O O O	IN PRP MD VB DT NN IN CC NN CC NN IN NN NNS IN VBN JJ NNS DT NN RB VBZ DT NN IN JJ NN NN VBN IN NN NN NNS
488	based on	so we developed a specific visual vocabulary namely iris texton to classify asian and non asian subjects based on iris images	O O O O O O O O O O O O O O O O O B I O O	RB PRP VBD DT JJ JJ NN RB VBZ NN TO VB JJ CC JJ JJ NNS VBN IN NN NNS
489	used to	as a unique and stable biometric modality iris pattern is used to identify large population in many government and commercial applications	O O O O O O O O O O B I O O O O O O O O O	IN DT JJ CC JJ JJ NN NN NN VBZ VBN TO VB JJ NN IN JJ NN CC JJ NNS
490	a number of,based on	a possible solution to speed up large scale iris identification is to classify the large database into a number of categories based on iris texture	O O O O O O O O O O O O O O O O O B I I O B I O O	DT JJ NN TO VB RP JJ NN NN NN VBZ TO VB DT JJ NN IN DT NN IN NNS VBN IN NN NN
491	the accuracy of	it can improve the accuracy of iris recognition by integrating global texture information in classification stage and local texture features in recognition stage	O O O B I I O O O O O O O O O O O O O O O O O	PRP MD VB DT NN IN NN NN IN VBG JJ NN NN IN NN NN CC JJ NN NNS IN NN NN
492	proposed for	there are a few iris image classification methods proposed for coarse iris image classification	O O O O O O O O B I O O O O	EX VBP DT JJ NN NN NN NNS VBN IN JJ NN NN NN
493	compared with	compared with iris recognition iris image classification has not been well defined and addressed in the literature	B I O O O O O O O O O O O O O O O	VBN IN NN NN VBZ NN NN VBZ RB VBN RB VBN CC VBN IN DT NN
494	related to	existing research work related to iris image classification is scattered in pieces for specific problems	O O O B I O O O O O O O O O O	VBG NN NN VBN TO VB NN NN VBZ VBN IN NNS IN JJ NNS
495	provide a systematic study of	in this paper we attempt to provide a systematic study of the iris image classification	O O O O O O B I I I I O O O O	IN DT NN PRP VBP TO VB DT JJ NN IN DT NN NN NN
496	the main contributions of our work are summarized as	the main contributions of our work are summarized as follows	B I I I I I I I I I	DT JJ NNS IN PRP$ NN VBP VBN IN VBZ
497	addresses the problem of	this paper systematically addresses the problem of iris image classification including its definition core problems challenges and applications	O O O B I I I O O O O O O O O O O O	DT NN RB VBZ DT NN IN NN NN NN VBG PRP$ NN NN NNS NNS CC NNS
498	based on	we propose a general framework for iris image classification based on statistical texture analysis	O O O O O O O O O B I O O O	PRP VBP DT JJ NN IN NN NN NN VBN IN JJ NN NN
499	are unifind into	three typical applications of iris image classification are unifind into the general framework	O O O O O O O B I I O O O	CD JJ NNS IN NN NN NN VBP JJ IN DT JJ NN
500	in addition,developed for	in addition a common module of iris image classification can be developed for iris recognition systems for various applications inspired by the general framework	B I O O O O O O O O O B I O O O O O O O O O O O	IN NN DT JJ NN IN NN NN NN MD VB VBN IN NN NN NNS IN JJ NNS VBN IN DT JJ NN
501	proposed to	a novel texture pattern representation method called hierarchical visual codebook is proposed to encode the distinctive and robust texture primitives of iris images	O O O O O O O O O O O B I O O O O O O O O O O	DT JJ NN NN NN NN VBN JJ JJ NN VBZ VBN TO VB DT JJ CC JJ NN NNS IN NN NNS
502	it performs well in,is well suited for	it performs well in typical applications of iris image classification and the results prove that bag of words model is well suited for iris image classification	B I I I O O O O O O O O O O O O O O O B I I I O O O	PRP VBZ RB IN JJ NNS IN NN NN NN CC DT NNS VBP IN NN IN NNS NN VBZ RB VBN IN NN NN NN
503	in addition,provides a promising approach to	in addition hvc provides a promising approach to learn class specific visual codebook for general image classification	B I O B I I I I O O O O O O O O O	IN NN NN VBZ DT JJ NN TO VB NN JJ JJ NN IN JJ NN NN
504	based on	the success of race classification based on iris images indicates that an iris image is not only a phenotypic biological signature but also a genotypic biometric pattern	O O O O O B I O O O O O O O O O O O O O O O O O O O O	DT NN IN NN NN VBN IN NN NNS VBZ IN DT NN NN VBZ RB RB DT JJ JJ NN CC RB DT JJ JJ NN
505	limited on,due to,the lack of,a variety of	the existing research of iris liveness detection are limited on detection of specific fake iris images printed on paper due to the lack of a universal benchmark containing a variety of fake iris patterns	O O O O O O O O B I O O O O O O O O O B I B I I O O O O B I I O O O	DT VBG NN IN NN NN NN VBP VBN IN NN IN JJ JJ NN NNS VBN IN NN JJ TO DT NN IN DT JJ NN VBG DT NN IN JJ NN NNS
506	organized as	the remainder of this paper is organized as follows	O O O O O O B I I	DT NN IN DT NN VBZ VBN IN VBZ
507	described in	section 2 proposes a general framework for iris image classification and the proposed novel iris pattern representation method is described in details	O O O O O O O O O O O O O O O O O O O B I I	NN CD VBZ DT JJ NN IN NN NN NN CC DT VBN JJ NN NN NN NN VBZ VBN IN NNS
508	based on,proposed in,as shown in	a general framework of iris image classification based on a novel texture pattern representation method called hierarchical visual codebook is proposed in this section as shown in fig	O O O O O O O B I O O O O O O O O O O O B I O O B I I O	DT JJ NN IN NN NN NN VBN IN DT JJ NN NN NN NN VBN JJ JJ NN VBZ VBN IN DT NN IN VBN IN NN
509	based on	the framework mainly includes four modules iris image preprocessing low level visual feature extraction statistical iris image representation based on hvc model iris image classification	O O O O O O O O O O O O O O O O O O B I O O O O O	DT NN RB VBZ CD NNS VBZ NN VBG JJ NN JJ NN NN JJ NN NN NN VBN IN NN NN VBZ NN NN
510	normalized into	traditionally iris images are normalized into polar coordinate system	O O O O B I O O O	RB NN NNS VBP VBN IN JJ JJ NN
511	propose to	in this paper we propose to use dense sift descriptors as the low level features for iris image classification	O O O O B I O O O O O O O O O O O O O	IN DT NN PRP VBP TO VB JJ VBP NNS IN DT JJ NN NNS IN NN NN NN
512	derived from,is distinctive for	secondly the histogram derived from sift is distinctive for iris image classification	O O O B I O B I I O O O	RB DT NN VBN IN VBP VBZ JJ IN NN NN NN
513	proven as	thirdly sift is proven as one of the most robust descriptors in image analysis	O O O B I O O O O O O O O O	RB VB VBZ VBN IN CD IN DT RBS JJ NNS IN NN NN
514	divided into	in this paper sift descriptors are computed at local regions using a 16 window and each window is divided into 44 cells	O O O O O O O O O O O O O O O O O O B I O O	IN DT NN VB NNS VBP VBN IN JJ NNS VBG DT CD NN CC DT NN VBZ VBN IN CD NNS
515	results in	image gradients within each cell are quantized into a 8 bin histogram which results in a 128 d sift feature	O O O O O O O O O O O O O B I O O O O O	NN NNS IN DT NN VBP VBN IN DT CD NN NN WDT VBZ IN DT CD NN VB NN
516	it is suggested to	given the low level visual features it is suggested to obtain the statistical texture representation for iris image classification	O O O O O O B I I I O O O O O O O O O	VBN DT JJ NN JJ NNS PRP VBZ VBN TO VB DT JJ NN NN IN NN NN NN
517	demonstrated as	bag of words model is demonstrated as the most popular statistical feature representation in object recognition	O O O O O B I O O O O O O O O O	NN IN NNS NN VBZ VBN IN DT RBS JJ JJ NN NN IN NN NN
518	the most important issue in	the most important issue in bow is visual codebook learning and coding	B I I I I O O O O O O O	DT RBS JJ NN IN NN VBZ JJ NN VBG CC VBG
519	compared with,in general	compared with the visual signals in general object recognition or scene classification tasks iris images do not contain abundant structural information and the main visual features in iris patterns are texture information	B I O O O B I O O O O O O O O O O O O O O O O O O O O O O O O O	VBN IN DT JJ NNS IN JJ NN NN CC NN NN NNS VBP NNS VBP RB VB JJ JJ NN CC DT JJ JJ NNS IN NN NNS VBP NN NN
520	in addition,are much more similar than	in addition the global texture features between various iris images are much more similar than the visual features between different objects or natural scene images	B I O O O O O O O O B I I I I O O O O O O O O O O	IN NN DT JJ NN NNS IN JJ NN NNS VBP RB RBR JJ IN DT JJ NNS IN JJ NNS CC JJ NN NNS
521	distributed in	it indicates that the variations of iris textures are distributed in a relatively small part of the feature space	O O O O O O O O O B I O O O O O O O O	PRP VBZ IN DT NNS IN NN NNS VBP VBN IN DT RB JJ NN IN DT NN NN
522	used to	therefore a larger vocabulary can be used to better model the visual contents of images with a much more efficient lookup of visual words	O O O O O O B I O O O O O O O O O O O O O O O O	RB DT JJR NN MD VB VBN TO JJR NN DT JJ NNS IN NNS IN DT RB RBR JJ NN IN JJ NNS
523	it is a good idea to	since iris images are rich of various texture primitives it is a good idea to extend the idea of vt to iris image classification	O O O O O O O O O B I I I I I O O O O O O O O O	IN NN NNS VBP JJ IN JJ NN NNS PRP VBZ DT JJ NN TO VB DT NN IN NN TO VB NN NN
524	contributed by	a success of a bag of words model is mainly contributed by a good visual codebook and a good visual coding strategy	O O O O O O O O O O B I O O O O O O O O O O	DT NN IN DT NN IN NNS NN VBZ RB VBN IN DT JJ JJ NN CC DT JJ JJ NN NN
525	introduced into,because of,the similarity of	some coding errors may be introduced into visual representation because of the similarity of some visual words	O O O O O B I O O B I B I I O O O	DT VBG NNS MD VB VBN IN JJ NN IN IN DT NN IN DT JJ NNS
526	prefer to,such as	so we prefer to a soft voting based visual coding strategy such as llc	O O B I O O O O O O O B I O	RB PRP VBP TO DT JJ NN VBN JJ VBG NN JJ IN NN
527	aims to,instead of,based on	it aims to reconstruct visual features with locality constraint instead of sparsity constraint based on the following optimization criteria	O B I O O O O O O B I O O B I O O O O	PRP VBZ TO VB JJ NNS IN NN NN RB IN NN NN VBN IN DT VBG NN NNS
528	represented with,used for	in our approach the empty clusters obtained during hierarchical codebook learning are also represented with the same method as the real codes but these codes have value 0 and are not used for coding	O O O O O O O O O O O O O B I O O O O O O O O O O O O O O O O B I O	IN PRP$ NN DT JJ NNS VBN IN JJ NN NN VBP RB VBN IN DT JJ NN IN DT JJ NNS CC DT NNS VBP NN CD CC VBP RB VBN IN VBG
529	as an example to	in this section we use the three levels hierarchical visual codebook as an example to illustrate the coding algorithm	O O O O O O O O O O O B I I I O O O O	IN DT NN PRP VBP DT CD NNS JJ JJ NN IN DT NN TO VB DT VBG NN
530	it is easy to	it is easy to extend the example to the cases with more coding levels	B I I I O O O O O O O O O O	PRP VBZ JJ TO VB DT NN TO DT NNS IN JJR NN NNS
531	integrated into,rather than	the hvc is integrated into the coding process rather than following a single path down of the vocabulary tree during the image representation phase	O O O B I O O O B I O O O O O O O O O O O O O O	DT NN VBZ VBN IN DT VBG NN RB IN VBG DT JJ NN IN IN DT NN NN IN DT NN NN NN
532	in the first level of	we initialize candidate nodes with all the nodes in the first level of b	O O O O O O O O B I I I I O	PRP VBP NN NNS IN PDT DT NNS IN DT JJ NN IN NN
533	it is clear that,a small number of,is more efficient than,a large number of	it is clear that learning a small number of codes from a subset of feature pool is more efficient than learning a large number of codes from feature pool	B I I I O B I I I O O O O O O O B I I I O B I I I O O O O	PRP VBZ JJ IN VBG DT JJ NN IN NNS IN DT NN IN NN NN VBZ RBR JJ IN VBG DT JJ NN IN NNS IN NN NN
534	better than	it performs better than k means when the intra class variations are large and the inter class differences are small	O O B I O O O O O O O O O O O O O O O O	PRP VBZ JJR IN NN VBZ WRB DT JJ NN NNS VBP JJ CC DT NN NN NNS VBP JJ
535	suitable for	the hierarchical k means is suitable for iris texture codebook learning since iris texture is highly random pattern but with relatively smaller variations than natural scene images	O O O O O B I O O O O O O O O O O O O O O O O O O O O	DT JJ NN NN VBZ JJ IN NN NN NN VBG IN NN NN VBZ RB JJ NN CC IN RB JJR NNS IN JJ NN NNS
536	shown in,play significant roles in	some texture primitives are seldom shown in the codebook learning but they play significant roles in the iris image classification task	O O O O O B I O O O O O B I I I O O O O O	DT NN NNS VBP RB VBN IN DT NN NN CC PRP VBP JJ NNS IN DT NN NN NN NN
537	in contrast,used in	in contrast the hierarchical clustering strategy used in hvc is possible to reserve these visual codes in local feature space	B I O O O O B I O O O O O O O O O O O O	IN NN DT JJ NN NN VBN IN NN VBZ JJ TO VB DT JJ NNS IN JJ NN NN
538	achieve much higher recognition	a better solution is to combine hvc with the spatial pyramid matching model to achieve much higher recognition accuracy	O O O O O O O O O O O O O O B I I I I	DT JJR NN VBZ TO VB NN IN DT JJ NN NN NN TO VB RB JJR NN NN
539	the combination of	but the combination of hvc and spm will increase the dimensionality of feature vector	O B I I O O O O O O O O O O	CC DT NN IN NN CC NN MD VB DT NN IN NN NN
540	results in,compared to	during the coding phase hvc uses the feature reconstruction strategy for coding which results in more accurate image representation compared to the vocabulary tree method	O O O O O O O O O O O O O B I O O O O B I O O O O	IN DT VBG NN NN VBZ DT NN NN NN IN NN WDT VBZ IN RBR JJ NN NN VBN TO DT NN NN NN
541	on one hand,comparing with	this strategy on one hand reduces the computational complexity comparing with using all the codes in the vocabulary tree	O O B I I O O O O B I O O O O O O O O	DT NN IN CD NN VBZ DT JJ NN VBG IN VBG PDT DT NNS IN DT NN NN
542	on the other hand	on the other hand the hvc replaces the hard voting with feature reconstruction strategy for coding which avoids accumulating errors from root level and provides possibility to correct the quantization errors at lower levels	B I I I O O O O O O O O O O O O O O O O O O O O O O O O O O O O O O	IN DT JJ NN DT NN VBZ DT JJ NN IN NN NN NN IN NN WDT VBZ VBG NNS IN NN NN CC VBZ NN TO VB DT NN NNS IN JJR NNS
543	used for	in x the hard voting is used for coding which may cause projection error lasting from the root of the vocabulary tree to leaves	O O O O O O B I O O O O O O O O O O O O O O O O	IN NN DT JJ NN VBZ VBN IN VBG WDT MD VB NN NN VBG IN DT NN IN DT NN NN TO NNS
544	accumulate into	a small quantization error at the root may accumulate into a large quantization error at the leave nodes	O O O O O O O O B I O O O O O O O O	DT JJ NN NN IN DT NN MD VB IN DT JJ NN NN IN DT NN NNS
545	more than	hvc coding can solve this problem because it has more than one path through down the vocabulary tree which uses codes with different parent nodes to reconstruct a descriptor	O O O O O O O O O B I O O O O O O O O O O O O O O O O O O	NN NN MD VB DT NN IN PRP VBZ JJR IN CD NN IN IN DT NN NN WDT VBZ NNS IN JJ NN NNS TO VB DT NN
546	such as,used to	given the statistical representation of hvc features iris image classification becomes a standard pattern recognition problem and well established classificr such as svm can be used to predict the class labels	O O O O O O O O O O O O O O O O O O O O B I O O O B I O O O O	VBN DT JJ NN IN NN NNS VBP NN NN VBZ DT JJ NN NN NN CC RB VBN NN JJ IN NN MD VB VBN TO VB DT NN NNS
547	there are many ways to	there are many ways to make counterfeit iris patterns and fig	B I I I I O O O O O O	EX VBP JJ NNS TO VB NN NN NNS CC NN
548	it is a challenging task to	it is a challenging task to discriminate all these kinds of fake iris images and genuine iris images	B I I I I I O O O O O O O O O O O O	PRP VBZ DT JJ NN TO VB PDT DT NNS IN JJ NN NNS CC JJ NN NNS
549	based on	here a promising iris liveness detection method is developed based on the proposed iris image classification method	O O O O O O O O O B I O O O O O O	RB DT JJ NN NN NN NN VBZ VBN VBN IN DT VBN NN NN NN NN
550	because of,the importance of,published in,in recent	because of the importance of iris liveness detection some iris image databases containing iris images with cosmetic contact lenses have been published in public domain in recent years	B I B I I O O O O O O O O O O O O O O O O B I O O B I I	IN IN DT NN IN NN NN NN DT JJ NN NNS VBG NN NNS IN JJ NN NNS VBP VBN VBN IN JJ NN IN JJ NNS
551	regarded as	in our research both iris images without contact lenses and with soft contact lenses are regarded as genuine iris images because iris texture patterns are still visible through soft contact lenses to achieve correct identification	O O O O O O O O O O O O O O O B I O O O O O O O O O O O O O O O O O O	IN PRP$ NN CC NN NNS IN NN NNS CC IN JJ NN NNS VBP VBN IN JJ NN NNS IN NN NN NNS VBP RB JJ IN JJ NN NNS TO VB JJ NN
552	treated as	and the iris images with cosmetic contact lenses are treated as fake samples	O O O O O O O O O B I O O	CC DT NN NNS IN JJ NN NNS VBP VBN IN JJ NNS
553	used to,a large number of	therefore we developed a more comprehensive database namely casia iris fake for iris liveness detection is used to capture a large number of fake iris images	O O O O O O O O O O O O O O O O B I O B I I I O O O	RB PRP VBD DT RBR JJ NN RB FW FW NN IN NN NN NN VBZ VBN TO VB DT JJ NN IN JJ NN NNS
554	are useful for,the performance of	these four kinds of typical fake iris images have seemingly realistic iris texture and are useful for testing the performance of iris liveness detection methods	O O O O O O O O O O O O O O B I I O B I I O O O O	DT CD NNS IN JJ JJ NN NNS VBP RB JJ NN NN CC VBP JJ IN VBG DT NN IN NN NN NN NNS
555	described as	approaches to generate these fake iris patterns are described as follows	O O O O O O O O B I I	NNS TO VB DT JJ NN NNS VBP VBN IN VBZ
556	used to	some volunteers are asked to wear these contact lens and then an iris device is used to capture iris images of these subjects	O O O O O O O O O O O O O O O B I O O O O O O	DT NNS VBP VBN TO VB DT NN NN CC RB DT NN NN VBZ VBN TO VB NN NNS IN DT NNS
557	used to,based on	the idea of iris image synthesis is used to generate fake iris images based on the contact dataset	O O O O O O O B I O O O O B I O O O	DT NN IN NN NN NN VBZ VBN TO VB JJ NN NNS VBN IN DT NN NN
558	considered to	we adopt the patch based sampling method for synthesis and both intensity and texture features are considered to select sampling patches with smooth transition boundaries	O O O O O O O O O O O O O O O O B I O O O O O O O	PRP VBP DT NN JJ NN NN IN NN CC CC NN CC NN NNS VBP VBN TO VB NN NNS IN JJ NN NNS
559	carried out,the performance of	three experiments are carried out to test the performance of iris liveness detection methods under different conditions	O O O B I O O B I I O O O O O O O	CD NNS VBP VBN RP TO VB DT NN IN NN NN NN NNS IN JJ NNS
560	the overall performance of	to evaluate the overall performance of iris liveness detection methods the four fake iris image datasets of casia iris fake are combined together	O O B I I I O O O O O O O O O O O O O O O O O	TO VB DT JJ NN IN NN NN NN NNS DT CD JJ NN NN NNS IN FW FW NN VBP VBN RB
561	a number of,drawn from	a number of conclusions can be drawn from the experimental results	B I I O O O B I O O O	DT NN IN NNS MD VB VBN IN DT JJ NNS
562	based on,achieve high accuracy in	firstly all iris image classification methods based on bow can achieve high accuracy in detection of various fake iris patterns	O O O O O O B I O O B I I I O O O O O O	RB DT JJ NN NN NNS VBN IN NN MD VB JJ NN IN NN IN JJ JJ NN NNS
563	based on,better than,such as	secondly the iris liveness detection methods based on learned bow model generally perform better than the bow model without learning such as lbp	O O O O O O B I O O O O O B I O O O O O B I O	RB DT NN NN NN NNS VBN IN VBN NN NN RB VBP RBR IN DT NN NN IN VBG JJ IN NN
564	improve the accuracy of	fourthly spm can slightly improve the accuracy of both llc and hvc with the cost of much higher dimensionality of feature vector	O O O O B I I I O O O O O O O O O O O O O O	RB NN MD RB VB DT NN IN CC NN CC NN IN DT NN IN RB JJR NN IN NN NN
565	achieve better performance	hvc with two levels of spm can already achieve better performance than llc with three levels of spm	O O O O O O O O B I I O O O O O O O	NN IN CD NNS IN NN MD RB VB JJR NN IN NN IN CD NNS IN NN
566	is not critical to	the experimental results demonstrate the spatial distribution information of iris texture primitives is not critical to iris image classification	O O O O O O O O O O O O B I I I O O O	DT JJ NNS VBP DT JJ NN NN IN NN NN NNS VBZ RB JJ TO VB NN NN
567	such as,provide complementary information to	but spatial operators such as spm can provide complementary information to bow	O O O B I O O B I I I O	CC JJ NNS JJ IN NN MD VB JJ NN TO VB
568	it is suggested to	so it is suggested to combine hvc and spm for detection of fake iris patterns in highly secure applications	O B I I I O O O O O O O O O O O O O O	IN PRP VBZ VBN TO VB NN CC NN IN NN IN JJ NN NNS IN RB JJ NNS
569	performed on,dividing it into	all the methods are performed on the whole normalized iris image without dividing it into small blocks	O O O O B I O O O O O O B I I O O	PDT DT NNS VBP VBN IN DT JJ VBN NN NN IN VBG PRP IN JJ NNS
570	used as	for the four datasets of casia iris fake we use 100 fake and 100 genuine iris images as training samples and the other images are used as the testing samples	O O O O O O O O O O O O O O O O O O O O O O O O O B I O O O	IN DT CD NNS IN FW FW NN PRP VBP CD JJ CC CD JJ NN NNS IN NN NNS CC DT JJ NNS VBP VBN IN DT NN NNS
571	defined by	for nd contact we use the setting of training and testing datasets defined by the database provider i e	O O O O O O O O O O O O B I O O O O O	IN NN NN PRP VBP DT NN IN NN CC NN NNS VBN IN DT NN NN FW SYM
572	results in,the most important issues in	we can learn from the experimental results in this section what are the most important issues in development of an effective iris liveness detection method	O O O O O O B I O O O O B I I I I O O O O O O O O	PRP MD VB IN DT JJ NNS IN DT NN WP VBP DT RBS JJ NNS IN NN IN DT JJ NN NN NN NN
573	solved in	the problem of iris liveness detection can be solved in hardware level software level or a com bination of hardware and software	O O O O O O O O B I O O O O O O O O O O O O	DT NN IN NN NN NN MD VB VBN IN NN NN NN NN CC DT NN NN IN NN CC NN
574	provides a good strategy to	this paper demonstrates that iris image classification provides a good strategy to detect possible spoof attacks to an iris recognition system at software level	O O O O O O O B I I I I O O O O O O O O O O O O	DT NN VBZ IN NN NN NN VBZ DT JJ NN TO VB JJ NN NNS TO DT NN NN NN IN NN NN
575	it is applicable to	such a solution to iris liveness detection does not need special design of iris devices and it is applicable to all kinds of iris sensors	O O O O O O O O O O O O O O O O B I I I O O O O O	PDT DT NN TO VB NN NN VBZ RB VB JJ NN IN NN NNS CC PRP VBZ JJ TO DT NNS IN NN NNS
576	there are many possible ways to	there are many possible ways to develop an iris image classification method for iris liveness detection	B I I I I I O O O O O O O O O O	EX VBP JJ JJ NNS TO VB DT NN NN NN NN IN NN NN NN
577	for this	our experimental results demonstrate that learning visual codebook specific to genuine and fake iris patterns can generate a good feature representation for this purpose	O O O O O O O O O O O O O O O O O O O O O B I I	PRP$ JJ NNS VBP IN VBG JJ NN JJ TO JJ CC JJ NN NNS MD VB DT JJ NN NN IN DT NN
578	such as,are good approaches for	state of the art bow models in visual recognition such as vocabulary tree are good approaches for training the visual representation of iris liveness detector	O O O O O O O O O B I O O B I I I O O O O O O O O	NN IN DT NN NN NNS IN JJ NN JJ IN NN NN VBP JJ NNS IN VBG DT JJ NN IN NN NN NN
579	in terms of	this paper proposes a novel visual codebook namely hvc a combination of vt and llc which performs the best in terms of accuracy and generalization for iris liveness detection	O O O O O O O O O O O O O O O O O O O B I I O O O O O O O	DT NN VBZ DT JJ JJ NN RB VBD DT NN IN NN CC NN WDT VBZ DT JJS IN NNS IN NN CC NN IN NN NN NN
580	the advantage of,is much more significant in	the advantage of hvc over vt and llc is much more significant in real world applications when fake iris pattern types in the training dataset are limited	B I I O O O O O B I I I I O O O O O O O O O O O O O O	DT NN IN NN IN NN CC NN VBZ RB RBR JJ IN JJ NN NNS WRB JJ NN NN NNS IN DT NN NN VBP VBN
581	the performance of,used for	the experimental results on cross datasets show that the performance of iris liveness detection methods may degrade greatly when the special types of fake iris patterns in testing has not been used for training	O O O O O O O O B I I O O O O O O O O O O O O O O O O O O O O B I O	DT JJ NNS IN JJ NNS VBP IN DT NN IN NN NN NN NNS MD VB RB WRB DT JJ NNS IN JJ NN NNS IN NN VBZ RB VBN VBN IN NN
582	it is impossible to,used by	but it is impossible to know all possible fake iris patterns used by the attackers since iris recognition systems are usually installed in a open environment	O B I I I O O O O O O B I O O O O O O O O O O O O O	CC PRP VBZ JJ TO VB DT JJ JJ NN NNS VBN IN DT NNS IN NN NN NNS VBP RB VBN IN DT JJ NN
583	there are two possible solutions to this	there are two possible solutions to this problem	B I I I I I I I	EX VBP CD JJ NNS TO DT NN
584	such as	one is to develop a robust iris image classification method such as hvc	O O O O O O O O O O B I O	NN VBZ TO VB DT JJ NN NN NN NN JJ IN NN
585	used to,defined by	race is a classification system used to categorize humans into genetically differentiated populations or groups defined by phenotype	O O O O O B I O O O O O O O O B I O	NN VBZ DT NN NN VBN TO VB NNS IN RB VBN NNS CC NNS VBN IN NN
586	a large number of	there are a large number of different races in the world	O O B I I I O O O O O	EX VBP DT JJ NN IN JJ NNS IN DT NN
587	come from,it is difficult to	and the parents of some subjects may come from different races so it is difficult to precisely determine the race category of these subjects which may generate ambiguity in research of racial classification	O O O O O O O B I O O O B I I I O O O O O O O O O O O O O O O O O	CC DT NNS IN DT NNS MD VB IN JJ NNS IN PRP VBZ JJ TO RB VB DT NN NN IN DT NNS WDT MD VB NN IN NN IN JJ NN
588	it is meaningful to,based on	nevertheless it is meaningful to develop an automatic race classification based on biometric patterns for promising commercial and forensic applications	O B I I I O O O O O B I O O O O O O O O	RB PRP VBZ JJ TO VB DT JJ NN NN VBN IN JJ NNS IN JJ JJ CC JJ NNS
589	for example	for example this paper mainly discusses iris biometrics based race classification of typical asian and non asian subjects	B I O O O O O O O O O O O O O O O O	IN NN DT NN RB VBZ NN NNS VBN NN NN IN JJ JJ CC JJ JJ NNS
590	used in,the effectiveness of	three multi race iris image databases are used in this paper to evaluate the effectiveness of racial iris image classification methods	O O O O O O O B I O O O O B I I O O O O O	CD NNS NN VBZ NN NNS VBP VBN IN DT NN TO VB DT NN IN JJ NN NN NN NNS
591	used as,used as	randomly selected 500 asian iris images and 500 non asian iris images are used as the training set and all the remained iris images are used as the testing set	O O O O O O O O O O O O O B I O O O O O O O O O O B I O O O	RB VBN CD JJ NN NNS CC CD JJ JJ NN NNS VBP VBN IN DT NN NN CC PDT DT VBN NN NNS VBP VBN IN DT NN NN
592	it is a good database for research of	so it is a good database for research of racial iris image classification	O B I I I I I I I O O O O	IN PRP VBZ DT JJ NN IN NN IN JJ NN NN NN
593	a large number of	however most subjects in this database are white people and each subject has a large number of iris images across multiple sessions	O O O O O O O O O O O O O B I I I O O O O O	RB JJS NNS IN DT NN VBP JJ NNS CC DT NN VBZ DT JJ NN IN NN NNS IN JJ NNS
594	used to	there are two iris devices used to collect nd crosssensor iris 2013 dataset	O O O O O B I O O O O O O	EX VBP CD JJ NNS VBN TO VB FW FW FW CD NN
595	used for	in the dataset of lg2200 1 194 iris images of 60 asian subjects and 10 660 iris images of 534 white people are used for race classification experiments	O O O O O O O O O O O O O O O O O O O O O O O B I O O O	IN DT NN IN NN CD CD NN NNS IN CD JJ NNS CC CD CD NN NNS IN CD JJ NNS VBP VBN IN NN NN NNS
596	used for	in the dataset of lg4000 1 124 iris images of 60 asian subjects and 9 641 iris images of 534 white people are used for race classification experiments	O O O O O O O O O O O O O O O O O O O O O O O B I O O O	IN DT NN IN NN CD CD NN NNS IN CD JJ NNS CC CD CD NN NNS IN CD JJ NNS VBP VBN IN NN NN NNS
597	added into	to keep the balance between the iris images of asian and non asian subjects 8188 iris images of 411 asian subjects from casia iris lamp are added into the lg2200 and lg4000 dataset	O O O O O O O O O O O O O O O O O O O O O O O O O O B I O O O O O	TO VB DT NN IN DT NN NNS IN JJ CC JJ JJ NNS CD NN NNS IN CD JJ NNS IN FW FW NN VBP VBN IN DT NN CC NN NN
598	used as,used as	in each dataset randomly selected 2 000 asian iris images and 2 000 non asian iris images are used as the training set and all the remained iris images are used as the testing set	O O O O O O O O O O O O O O O O O O B I O O O O O O O O O O B I O O O	IN DT NN RB VBN CD CD JJ NN NNS CC CD CD JJ JJ NN NNS VBP VBN IN DT NN NN CC PDT DT VBN NN NNS VBP VBN IN DT NN NN
599	used to,the effectiveness of	so casia multi race iris image database is used to compare the effectiveness of various low level visual features including gabor lbp and sift for racial iris image classification	O O O O O O O O B I O B I I O O O O O O O O O O O O O O O	RB FW FW NN VBZ NN NN VBZ VBN TO VB DT NN IN JJ JJ NN JJ NNS VBG NN NN CC VB IN JJ NN NN NN
600	shown in,a number of,drawn as	the experimental results are shown in table 3 and a number of conclusions can be drawn as follows	O O O O B I O O O B I I O O O B I I	DT JJ NNS VBP VBN IN NN CD CC DT NN IN NNS MD VB VBN IN VBZ
601	achieve much higher accuracy,combined with	firstly sift can achieve much higher accuracy than gabor and lbp when these low level feature descriptors are combined with hvc for racial iris image classification	O O O B I I I O O O O O O O O O O O B I O O O O O O	RB VB MD VB RB JJR NN IN NN CC NN WRB DT JJ NN NN NNS VBP VBN IN NN IN JJ NN NN NN
602	difference between	this observation demonstrates the difference between the feature representation in iris recognition and iris image classification	O O O O B I O O O O O O O O O O	DT NN VBZ DT NN IN DT NN NN IN NN NN CC NN NN NN
603	in the task of	secondly hvc is a significantly better feature representation method than llc in the task of racial iris image classification	O O O O O O O O O O O B I I I O O O O	RB NN VBZ DT RB JJR NN NN NN IN NN IN DT NN IN JJ NN NN NN
604	with an extremely high	thirdly the proposed racial iris image classification method can successfully discriminate iris images of asian and non asian subjects with an extremely high accuracy	O O O O O O O O O O O O O O O O O O O B I I I I	RB DT JJ JJ NN NN NN NN MD RB VB NN NNS IN JJ CC JJ JJ NNS IN DT RB JJ NN
605	is an useful indicator of	the experimental results demonstrate that iris texture pattern is an useful indicator of racial category of a subject	O O O O O O O O B I I I I O O O O O	DT JJ NNS VBP IN NN NN NN VBZ DT JJ NN IN JJ NN IN DT NN
606	the advantages of	the racial iris image classification results on the nd multi race iris image database consistently demonstrate the advantages of the proposed hvc model	O O O O O O O O O O O O O O O O B I I O O O O	DT JJ NN NN NN VBZ IN DT FW FW NN VBZ NN NN RB VBP DT NNS IN DT VBN NN NN
607	achieve higher accuracy in	the results also show that racial iris image classification methods can achieve higher accuracy in lg4000 dataset because lg4000 is a more advanced iris device than lg2200 and it can capture higher quality iris images	O O O O O O O O O O O B I I I O O O O O O O O O O O O O O O O O O O O	DT NNS RB VBP IN JJ NN NN NN NNS MD VB JJR NN IN FW FW IN NN VBZ DT RBR JJ NN NN IN NN CC PRP MD VB JJR NN NN NNS
608	so that,has wider applications in	so that the propose racial iris image classification method has wider applications in commercial or forensic areas	B I O O O O O O O B I I I O O O O	IN IN DT VBP JJ NN NN NN NN VBZ JJR NNS IN JJ CC JJ NNS
609	for example	for example if a long range iris device can recognize that the coming customer is an asian subject from 3 meters away in a less cooperative manner the automatic vending machine can recommend the most favorite products of asian users to him	B I O O O O O O O O O O O O O O O O O O O O O O O O O O O O O O O O O O O O O O O O	IN NN IN DT JJ NN NN NN MD VB IN DT VBG NN VBZ DT JJ NN IN CD NNS RB IN DT RBR JJ NN DT JJ VBG NN MD VB DT RBS JJ NNS IN JJ NNS TO PRP
610	it is a good idea	it is a good idea using the proposed hvc method to classify iris images into multiple categories	B I I I I O O O O O O O O O O O O	PRP VBZ DT JJ NN VBG DT VBN NN NN TO VB NN NNS IN JJ NNS
611	shown in	some typical iris images from different categories are shown in fig	O O O O O O O O B I O	DT JJ NN NNS IN JJ NNS VBP VBN IN NN
612	based on	firstly iris indexing is performed based on iris image classification	O O O O O B I O O O	RB NN NN VBZ VBN VBN IN NN NN NN
613	matched with	secondly the query iris image is matched with templates in the retrieved candidate dataset one by one	O O O O O O B I O O O O O O O O O	RB DT FW FW NN VBZ VBN IN NNS IN DT VBN NN NN CD IN CD
614	performed by	categorization is performed by manual labeling or automatic clustering	O O B I O O O O O	NN VBZ VBN IN JJ NN CC JJ NN
615	represented by	each category is represented by the cluster center vector	O O O B I O O O O	DT NN VBZ VBN IN DT NN NN NN
616	according to	a training iris image is labeled according to its nearest clustering center	O O O O O O B I O O O O	DT NN NN NN VBZ VBN VBG TO PRP$ JJS NN NN
617	used for	since svm cannot be directly used for multi class classification a strategy of one against the rest is used	O O O O O B I O O O O O O O O O O O O	IN NN NN VB RB VBN IN JJ NN NN DT NN IN CD IN DT NN VBZ VBN
618	so that,in practice	the iris image classification result cannot guarantee 100 accuracy so that in practice we can search the high confidence matching template in the most similar category	O O O O O O O O O B I B I O O O O O O O O O O O O O	DT NN NN NN NN NN NN CD NN IN IN IN NN PRP MD VB DT JJ NN NN NN IN DT RBS JJ NN
619	conducted on,implemented for	the coarse iris image classification experiments are conducted on the large iris image database casia iris thousand and svm classification methods are implemented for comparison	O O O O O O O B I O O O O O O O O O O O O O B I O	DT JJ NN NN NN NNS VBP VBN IN DT JJ NN NN NN FW FW CD CC NN NN NNS VBP VBN IN NN
620	adopted as	euclid ian and chi square distance are adopted as the dissimilarity functions	O O O O O O O B I O O O	FW FW CC NN NN NN VBP VBN IN DT NN NNS
621	compared to,used for,classified into	a query image is compared to all the images used for training and classified into the category of its nearest neighbor	O O O O B I O O O B I O O B I O O O O O O	DT JJ NN VBZ VBN TO PDT DT NNS VBN IN NN CC VBN IN DT NN IN PRP$ JJS NN
622	it is more challenging to,achieve high classification accuracy	it is more challenging to achieve high classification accuracy with the increasing number of categories	B I I I I B I I I O O O O O O	PRP VBZ RBR JJ TO VB JJ NN NN IN DT VBG NN IN NNS
623	better than	the hvc sift method achieves the best and the hvc gabor method is better than qiu	O O O O O O O O O O O O O B I O	DT NN VBP NN VBZ DT JJS CC DT NN NN NN VBZ JJR IN NN
624	difference between,is not significant for	the difference between euclidian distance and chi square distance is not significant for hvc sift method in this experiment	O B I O O O O O O B I I I O O O O O O	DT NN IN JJ NN CC NN NN NN VBZ RB JJ IN NN VBP NN IN DT NN
625	it is much better to	but it is much better to use the chi square distance as the dissimilarity function for hvc gabor method	O B I I I I O O O O O O O O O O O O O	CC PRP VBZ RB JJR TO VB DT NN NN NN IN DT NN NN IN FW FW NN
626	used as	in the second experiment svm is used as the classifier	O O O O O O B I O O	IN DT JJ NN NN VBZ VBN IN DT NN
627	worse than,faster than	experimental results demonstrate that svm is worse than the nn classifier in iris image classification but much faster than the later one	O O O O O O B I O O O O O O O O O B I O O O	JJ NNS VBP IN NN VBZ JJR IN DT FW FW FW FW NN NN CC RB RBR IN DT JJ CD
628	it is difficult to	the main reason is that it is difficult to establish the absolute separation plane between iris image categories using svm	O O O O O B I I I O O O O O O O O O O O	DT JJ NN VBZ IN PRP VBZ JJ TO VB DT JJ NN NN IN NN NN NNS VBG NN
629	compared with,achieves the best performance in	compared with the iris texton method and hvc gabor method hvc sift method also achieves the best performance in this experiment	B I O O O O O O O O O O O O B I I I I O O	VBN IN DT FW FW NN CC FW FW NN NN VBP NN RB VBZ DT JJS NN IN DT NN
630	achieved for,it is a high probability event to,less than	nearly 90 ccr can be achieved for tencategory iris image classification which means it is a high probability event to authenticate the identity of query iris image by searching less than 10 templates in the central database	O O O O O B I O O O O O O B I I I I I I O O O O O O O O O B I O O O O O O	RB CD NN MD VB VBN IN FW FW NN NN WDT VBZ PRP VBZ DT JJ NN NN TO VB DT NN IN FW FW NN IN VBG JJR IN CD NNS IN DT JJ NN
631	used in	moreover the proposed method can be used in iris recognition systems with proper designed classification confidence threshold	O O O O O O B I O O O O O O O O O	RB DT VBN NN MD VB VBN FW FW NN NNS IN JJ VBN NN NN NN
632	a number of,proposed for	iris recognition has been well studied in the literature and a number of iris feature descriptors have been proposed for characterizing the most discriminative and robust features in iris texture	O O O O O O O O O O B I I O O O O O B I O O O O O O O O O O	NN NN VBZ VBN RB VBN IN DT NN CC DT NN IN NN NN NNS VBP VBN VBN IN VBG DT RBS JJ CC JJ NNS IN NN NN
633	it has been demonstrated that	it has been demonstrated that the feature representation models in state of the art iris recognition methods can be unifind into a general framework of ordinal measures	B I I I I O O O O O O O O O O O O O O O O O O O O O O	PRP VBZ VBN VBN IN DT NN NN NNS IN NN IN DT NN NN NN NNS MD VB JJ IN DT JJ NN IN JJ NNS
634	used as	the casia iris thousand one of the largest iris image database in the public domain is used as the testing database since it contains iris images of 1000 subjects	O O O O O O O O O O O O O O O O B I O O O O O O O O O O O	DT FW FW CD CD IN DT JJS NN NN NN IN DT JJ NN VBZ VBN IN DT NN NN IN PRP VBZ JJ NNS IN CD NNS
635	regarded as,according to	in our experiment the reliability of the coarse classification is calculated by comparing the largest and second largest decision values of svm results the classification is regarded as a successful one where the threshold 0 5 is decided according to experiments and it is adjustable for different applications	O O O O O O O O O O O O O O O O O O O O O O O O O O B I O O O O O O O O O O B I O O O O O O O O	IN PRP$ NN DT NN IN DT JJ NN VBZ VBN IN VBG DT JJS CC RB JJS NN NNS IN NN VBZ DT NN VBZ VBN IN DT JJ CD WRB DT NN CD CD VBZ VBN VBG TO NNS CC PRP VBZ JJ IN JJ NNS
636	it is possible to,a number of	moreover it is possible to develop a generic iris image classification module in an iris recognition system for a number of applications	O B I I I O O O O O O O O O O O O O B I I O	RB PRP VBZ JJ TO VB DT JJ NN NN NN NN IN DT NN NN NN IN DT NN IN NNS
637	the advantages of,proposed to	to integrate the advantages of both vocabulary tree and locality constrained linear coding a novel iris feature representation method called hierarchical visual codebook is proposed to encode the distinctive and robust texture primitives of iris images	O O B I I O O O O O O O O O O O O O O O O O O O B I O O O O O O O O O O	TO VB DT NNS IN CC NN NN CC NN VBD NN VBG DT JJ NN NN NN NN VBN JJ JJ NN VBZ VBN TO VB DT JJ CC JJ NN NNS IN NN NNS
638	characterized by	the global texture of an iris image is well characterized by the statistical distribution of codes in the feature space with overlapping relationship	O O O O O O O O O B I O O O O O O O O O O O O	DT JJ NN IN DT NN NN VBZ RB VBN IN DT JJ NN IN NNS IN DT NN NN IN VBG NN
639	the effectiveness of	extensive experiments illustrate the effectiveness of this generic hvc method for typical applications of iris image classification i e	O O O B I I O O O O O O O O O O O O O	JJ NNS VBP DT NN IN DT JJ NN NN IN JJ NNS IN NN NN NN FW SYM
640	the success of	the success of race classification demonstrates the genotypic relationship between iris images of different subjects	B I I O O O O O O O O O O O O	DT NN IN NN NN VBZ DT JJ NN IN JJ NNS IN JJ NNS
641	used for	such an evidence may be used for social and forensic applications	O O O O O B I O O O O	PDT DT NN MD VB VBN IN JJ CC JJ NNS
642	provide a systematic study on	we have attempted to provide a systematic study on iris image classification	O O O O B I I I I O O O	PRP VBP VBN TO VB DT JJ NN IN NN NN NN
643	required for	more efforts are clearly required for this topic	O O O O B I O O	JJR NNS VBP RB VBN IN DT NN
644	it is interesting to	it is interesting to establish a large scale multi race iris image database in public domain	B I I I O O O O O O O O O O O O	PRP VBZ JJ TO VB DT JJ NN NNS NN VBZ NN NN IN JJ NN
645	so that,the performance of	so that we can investigate the performance of racial iris image classification with the increasing of the number of races in database	B I O O O B I I O O O O O O O O O O O O O O	IN IN PRP MD VB DT NN IN JJ NN NN NN IN DT VBG IN DT NN IN NNS IN NN
646	it is interesting to	and it is interesting to investigate the genotypic relationship between iris images from different races through the proposed hierarchical visual codebook	O B I I I O O O O O O O O O O O O O O O O	CC PRP VBZ JJ TO VB DT JJ NN IN NN NNS IN JJ NNS IN DT VBN JJ JJ NN
647	deployed in,such as	iris recognition is being deployed in many important applications such as national id card banking social benefit border control etc	O O O O B I O O O B I O O O O O O O O O	NN NN VBZ VBG VBN IN JJ JJ NNS JJ IN JJ NN NN NN JJ NN NN NN NN
648	the great benefit of	the risk of security attacks to iris recognition systems increases accordingly driven by the great benefit of fraudulent identity authentication	O O O O O O O O O O O O O B I I I O O O	DT NN IN NN NNS TO VB NN NNS VBZ RB VBN IN DT JJ NN IN JJ NN NN
649	it is predictable that,pay more efforts to,develop advanced methods to	it is predictable that attackers will pay more efforts to develop advanced methods to spoof iris biometrics	B I I I O O B I I I B I I I O O O	PRP VBZ JJ IN NNS MD VB JJR NNS TO VB JJ NNS TO FW FW NNS
650	it will become more challenging to,develop a reliable security solution to	so it will become more challenging to develop a reliable security solution to iris recognition with the advancement of iris attack approaches	O B I I I I I B I I I I I O O O O O O O O O	IN PRP MD VB RBR JJ TO VB DT JJ NN NN TO VB NN IN DT NN IN NN NN NNS
651	it is also a good idea to	it is also a good idea to establish a large database of fake iris patterns in public domain just like the computer internet virus sample database in antivirus software industry	B I I I I I I O O O O O O O O O O O O O O O O O O O O O O O	PRP VBZ RB DT JJ NN TO VB DT JJ NN IN JJ NN NNS IN JJ NN RB IN DT NN NN NN NN NN IN JJ NN NN
652	be applicable to	moreover hvc is a generic texture analysis method and should be applicable to object recognition texture classification and other texture like biometric traits	O O O O O O O O O O B I I O O O O O O O O O O	RB NN VBZ DT JJ NN NN NN CC MD VB JJ TO VB NN NN NN CC JJ NN IN JJ NNS
653	based on	systems based on bag of words models from image features collected at maxima of sparse interest point operators have been used successfully for both computer visual object and action recognition tasks	O B I O O O O O O O O O O O O O O O O O O O O O O O O O O O O	NNS VBN IN NN IN NNS NNS IN NN NNS VBN IN NNS IN JJ NN NN NNS VBP VBN VBN RB IN DT NN JJ NN CC NN NN NNS
654	make three contributions aiming to	here we make three contributions aiming to bridge this gap	O O B I I I I O O O	RB PRP VBP CD NNS VBG TO VB DT NN
655	in order to,based on	third we leverage the significant amount of collected data in order to pursue studies and build automatic end to end trainable computer vision systems based on human eye movements	O O O O O O O O O B I I O O O O O O O O O O O O B I O O O	RB PRP NN DT JJ NN IN VBN NNS IN NN TO VB NNS CC VB JJ NN TO VB JJ NN NN NNS VBN IN JJ NN NNS
656	made advances in	while such data has made advances in system design and evaluation possible	O O O O B I I O O O O O	IN JJ NNS VBZ VBN NNS IN NN NN CC NN JJ
657	the accuracy of	this is noticeable in the accuracy of state of the art systems trained with such annotations which still lags significantly behind human performance on similar tasks	O O O O B I I O O O O O O O O O O O O O O O O O O O	DT VBZ JJ IN DT NN IN NN IN DT NN NNS VBN IN JJ NNS WDT RB VBZ RB IN JJ NN IN JJ NNS
658	defined by	the human eye movement level defined by image fixations and saccades is potentially the less controversial to measure and analyze	O O O O O B I O O O O O O O O O O O O O	DT JJ NN NN NN VBN IN NN NNS CC NNS VBZ RB DT RBR JJ TO VB CC VB
659	in particular	it can potentially foster links with the human vision community in particular researchers developing biologically plausible models of visual attention who would be able to test and quantitatively analyze their models on shared large scale datasets	O O O O O O O O O O B I O O O O O O O O O O O O O O O O O O O O O O O O	PRP MD RB VB NNS IN DT JJ NN NN IN JJ NNS VBG RB JJ NNS IN JJ NN WP MD VB JJ TO VB CC RB VB PRP$ NNS IN JJ JJ NN NNS
660	some of the most successful approaches to,based on	some of the most successful approaches to action recognition employ bag of words representations based on descriptors computed at spatial temporal video locations obtained at the maxima of an interest point operator biased to fire over nontrivial local structure	B I I I I I I O O O O O O O B I O O O O O O O O O O O O O O O O O O O O O O O	DT IN DT RBS JJ NNS TO NN NN VBP NN IN NNS NNS VBN IN NNS VBN IN JJ JJ NN NNS VBN IN DT NNS IN DT NN NN NN VBN TO VB IN JJ JJ NN
661	it appears still difficult to,a large variety of	although it appears still difficult to detect a large variety of useful objects reliably in challenging video footage	O B I I I I O B I I I O O O O O O O	IN PRP VBZ RB JJ TO VB DT JJ NN IN JJ NNS RB IN JJ NN NN
662	it is a difficult problem,due to	although human pose estimation could greatly disambiguate the interactions between actors and manipulated objects it is a difficult problem even in a controlled setting due to the large number of local minima in the search space	O O O O O O O O O O O O O O B I I I I O O O O O B I O O O O O O O O O O	IN JJ VBP NN MD RB VB DT NNS IN NNS CC VBN NNS PRP VBZ DT JJ NN RB IN DT JJ NN JJ TO DT JJ NN IN JJ NN IN DT NN NN
663	the dominant role of,used to	the dominant role of sparse spatialtemporal interest point operators as front end in computer vision systems raises the question whether computational insights from a working system like the human visual system can be used to improve performance	B I I I O O O O O O O O O O O O O O O O O O O O O O O O O O O O O B I O O	DT JJ NN IN JJ JJ NN NN NNS IN JJ NN IN NN NN NNS VBZ DT NN IN JJ NNS IN DT VBG NN IN DT JJ JJ NN MD VB VBN TO VB NN
664	the effect of	the sparse approach to computer visual recognition is not inconsistent to the one of biological systems but the degree of repeatability and the effect of using human fixations with computer vision algorithms in the context of action recognition have not been yet explored	O O O O O O O O O O O O O O O O O O O O O O B I I O O O O O O O O O O O O O O O O O O	DT JJ NN TO NN JJ NN VBZ RB JJ TO DT CD IN JJ NNS CC DT NN IN NN CC DT NN IN VBG JJ NNS IN NN NN NNS IN DT NN IN NN NN VBP RB VBN RB VBN
665	undertake a significant effort of	we undertake a significant effort of recording and analyzing human eye movements in the context of dynamic visual action and context recognition tasks for two existing computer vision datasets	O B I I I I O O O O O O O O O O O O O O O O O O O O O O O	PRP VBP DT JJ NN IN VBG CC VBG JJ NN NNS IN DT NN IN JJ JJ NN CC NN NN NNS IN CD VBG NN NN NNS
666	leads to,results in	our findings and using advanced computer vision descriptors and fusion methods leads to state of the art results in the hollywood 2 and ucf sports action datasets	O O O O O O O O O O O B I O O O O B I O O O O O O O O	PRP$ NNS CC VBG JJ NN NN NNS CC NN NNS VBZ TO NN IN DT NN VBZ IN DT NN CD CC JJ NNS NN NNS
667	extends our prior work in	this paper extends our prior work in x	O O B I I I I O	DT NN VBZ PRP$ JJ NN IN NN
668	organized as	the paper is organized as follows	O O O B I I	DT NN VBZ VBN IN VBZ
669	derived from	section 7 explores the action recognition potential of several interest point operators derived from ground truth human fixations and visual saliency maps	O O O O O O O O O O O O B I O O O O O O O O	NN CD VBZ DT NN NN NN IN JJ NN NN NNS VBN IN NN NN JJ NNS CC JJ NN NNS
670	turn our attention to	in 8 we turn our attention to the problem of human visual saliency prediction and introduce a novel spatio temporal human fixation detector trained using our human gaze dataset	O O O B I I I O O O O O O O O O O O O O O O O O O O O O O	IN CD PRP VBP PRP$ NN TO DT NN IN JJ JJ NN NN CC VB DT JJ NN JJ JJ NN NN VBD VBG PRP$ JJ VBP NN
671	integrated into	section 9 illustrates how predicted saliency maps can be integrated into a modern state of the art end to end action recognition system	O O O O O O O O O B I O O O O O O O O O O O O	NN CD VBZ WRB VBN NN NNS MD VB VBN IN DT JJ NN IN DT NN NN TO VB NN NN NN
672	draw our final conclusions in	we draw our final conclusions in 10	O B I I I I O	PRP VBP PRP$ JJ NNS IN CD
673	received significant interest by	the study of gaze patterns in humans has long received significant interest by the human vision community	O O O O O O O O O B I I I O O O O	DT NN IN VBP NNS IN NNS VBZ RB VBN JJ NN IN DT JJ NN NN
674	driven by	whether visual attention is driven by purely bottom up cues is still open to debate	O O O O B I O O O O O O O O O	IN JJ NN VBZ VBN IN RB NN RP NNS VBZ RB JJ TO VB
675	driven by	early computational models of attention assume that human fixations are driven by maxima inside a topographical map that encodes the saliency of each point in the visual field	O O O O O O O O O O B I O O O O O O O O O O O O O O O O	JJ JJ NNS IN NN VBP IN JJ NNS VBP VBN IN NNS IN DT JJ NN WDT VBZ DT NN IN DT NN IN DT JJ NN
676	used for	saliency maps have been used for scene classification object localization and recognition and action recognition	O O O O B I O O O O O O O O O	NN NNS VBP VBN VBN IN NN NN NN NN CC NN CC NN NN
677	extended to	bottom up saliency models for static images have been extended to videos by incorporating motion and flicker channels	O O O O O O O O O B I O O O O O O O	NN RP NN NNS IN JJ NNS VBP VBN VBN TO NNS IN VBG NN CC NN NNS
678	designed for,consisting of	most of these datasets have been designed for small quantitative studies consisting of at most a few hundred images or videos	O O O O O O B I O O O B I O O O O O O O O	JJS IN DT NNS VBP VBN VBN IN JJ JJ NNS VBG IN IN JJS DT JJ CD NNS CC NNS
679	the influence of	we introduce spatial and sequential metrics to assess the inter subject consistency and to quantify the influence of task instructions on eye movements	O O O O O O O O O O O O O O O B I I O O O O O	PRP VBP JJ CC JJ NNS TO VB DT NN NN NN CC TO VB DT NN IN NN NNS IN NN NNS
680	based on	moreover we propose new trainable models for human visual saliency prediction and pursue end to end automatic action recognition frameworks based on predicted visual saliency maps	O O O O O O O O O O O O O O O O O O O O B I O O O O	RB PRP VBP JJ JJ NNS IN JJ JJ NN NN CC VB NN TO VB JJ NN NN NNS VBN IN VBN JJ NN NNS
681	rely on	therefore we can work with any video and we do not rely on the availability of human eye movements in video at test time	O O O O O O O O O O O B I O O O O O O O O O O O	RB PRP MD VB IN DT NN CC PRP VBP RB VB IN DT NN IN JJ NN NNS IN NN IN NN NN
682	used to	in work following up on ours fathi have shown that under the constraint of a first person perspective human fixations can also be predicted and used to enhance action recognition performance	O O O O O O O O O O O O O O O O O O O O O O O O O B I O O O O	IN NN VBG RP IN JJ NNS VBP VBN IN IN DT NN IN DT JJ NN NN JJ NNS MD RB VB VBN CC VBN TO VB NN NN NN
683	in contrast,used in,a variety of	in contrast in computer vision interest point detectors have been successfully used in the bag of visual words framework for action classification and event detection but a variety of other methods exists including random field models and structured output svms	B I O O O O O O O O O B I O O O O O O O O O O O O O B I I O O O O O O O O O O O	IN NN IN NN NN NN NN NNS VBP VBN RB VBN IN DT NN IN JJ NNS NN IN NN NN CC NN NN CC DT NN IN JJ NNS VBZ VBG JJ NN NNS CC JJ NN NNS
684	driven primarily by	this study is driven primarily by our computer vision interests yet leverages data collection and insights from human vision	O O O B I I O O O O O O O O O O O O O	DT NN VBZ VBN RB IN PRP$ NN NN NNS RB VBZ NNS NN CC NNS IN JJ NN
685	focus on	while in this paper we focus on bag of words spatio temporal computer action recognition pipelines the scope for study and the structure in the data are broader	O O O O O B I O O O O O O O O O O O O O O O O O O O O O	IN IN DT NN PRP VBP IN NN IN NNS VBP JJ NN NN NN NNS DT NN IN NN CC DT NN IN DT NNS VBP JJR
686	an objective of this work is to	an objective of this work is to introduce additional annotations in the form of eye recordings for two large scale video data sets for action recognition	B I I I I I I O O O O O O O O O O O O O O O O O O O	DT NN IN DT NN VBZ TO VB JJ NNS IN DT NN IN NN NNS IN CD JJ NN NN NNS NNS IN NN NN
687	introduced in,it is one of the largest and most challenging	introduced in x it is one of the largest and most challenging available datasets for real world actions	B I O B I I I I I I I I O O O O O O	VBN IN NN PRP VBZ CD IN DT JJS CC RBS JJ JJ NNS IN JJ NN NNS
688	collected from	these actions are collected from a set of 69 hollywood movies	O O O B I O O O O O O	DT NNS VBP VBN IN DT NN IN CD NN NNS
689	consists of	the data set consists of about 487k frames totaling about 20 hours of video	O O O B I O O O O O O O O O	DT NNS NN VBZ IN IN NN NNS VBG RB CD NNS IN NN
690	collected data from	human subjects we have collected data from 19 human volunteers aged between 21 and 41	O O O O B I I O O O O O O O O	JJ NNS PRP VBP VBN NNS IN CD JJ NNS JJ IN CD CC CD
691	based on	we split them into three groups based on the task they were required to solve action recognition context recognition and free viewing	O O O O O O B I O O O O O O O O O O O O O O	PRP VBD PRP IN CD NNS VBN IN DT NN PRP VBD VBN TO VB NN NN NN NN CC JJ NN
692	in order to	we chose the three groups such that no pair of subjects from different groups were acquainted with each other in order to limit biases	O O O O O O O O O O O O O O O O O O O B I I O O	PRP VBD DT CD NNS JJ IN DT NN IN NNS IN JJ NNS VBD VBN IN DT JJ IN NN TO VB NNS
693	carried out,at the beginning of	the calibration procedure was carried out at the beginning of each block	O O O O B I B I I I O O	DT NN NN VBD VBN RP IN DT NN IN DT NN
694	greater than	if the error in the estimated position was greater than 0 75 of visual angle the experiment was stopped and calibration restarted	O O O O O O O O B I O O O O O O O O O O O O	IN DT NN IN DT VBN NN VBD JJR IN CD CD IN JJ NN DT NN VBD VBN CC NN VBD
695	at the end of,carried out	at the end of each block validation was carried out again to account for fluctuations in the recording environment	B I I I O O O O B I O O O O O O O O O	IN DT NN IN DT NN NN VBD VBN RP RB TO VB IN NNS IN DT NN NN
696	provided by	display would proceed automatically using the trigger area of interest feature provided by the iview x software	O O O O O O O O O O O B I O O O O	NN MD VB RB VBG DT NN NN IN NN NN VBN IN DT NN NN NN
697	our goal is to	our goal is to create a data set that captures the gaze patterns of humans solving a recognition task	B I I I O O O O O O O O O O O O O O O	PRP$ NN VBZ TO VB DT NN NN WDT VBZ DT VBP NNS IN NNS VBG DT NN NN
698	it is important to	therefore it is important to ensure that our subjects are successful at this task	O B I I I O O O O O O O O O	RB PRP VBZ JJ TO VB IN PRP$ NNS VBP JJ IN DT NN
699	associated with	for hollywood 2 there can be multiple labels associated with the same video	O O O O O O O O B I O O O	IN NN CD EX MD VB JJ NNS VBN IN DT JJ NN
700	apart from	we show apart from the 12 action labels the 4 most common combinations of labels occurring in the ground truth and omit less common ones	O O B I O O O O O O O O O O O O O O O O O O O O O	PRP VBP RB IN DT CD NN VBZ DT CD RBS JJ NNS IN NNS VBG IN DT NN NN CC VB RBR JJ NNS
701	used by	in this section we investigate how well the regions fixated by human subjects agree on a frame by frame basis by generalizing to video data the procedure used by ehinger et	O O O O O O O O O O O O O O O O O O O O O O O O O O O B I O O	IN DT NN PRP VBP WRB RB DT NNS VBN IN JJ NNS VBP IN DT NN IN NN NN IN VBG TO NN NNS DT NN VBN IN FW FW
702	address this issue by	therefore one can address this issue by checking how well the fixation of a subject on one stimulus can be predicted from those of the other subjects on a different unrelated stimulus	O O O B I I I O O O O O O O O O O O O O O O O O O O O O O O O O	RB PRP MD VB DT NN IN VBG WRB RB DT NN IN DT NN IN CD NN MD VB VBN IN DT IN DT JJ NNS IN DT JJ JJ NN
703	greater than	normally the average precision when predicting fixations on the same stimulus is much greater than on different stimuli	O O O O O O O O O O O O O B I O O O	RB DT JJ NN WRB VBG NNS IN DT JJ NN VBZ RB JJR IN IN JJ NNS
704	in turn,with respect to	we test each subject in turn with respect to the other score for this classification problem is then computed for the test subject	O O O O B I B I I O O O O O O O O O O O O O O	PRP VBP DT NN IN NN IN NN TO DT JJ NN IN DT NN NN VBZ RB VBN IN DT NN NN
705	corresponding to	we have chosen this value corresponding to a cutoff frequency of approximately 8 cycles image for consistency with x	O O O O O B I O O O O O O O O O O O O	PRP VBP VBN DT NN VBG TO DT JJ NN IN RB CD NNS NN IN NN IN NN
706	the beginning of,due to	we disregard the first 200ms from the beginning of each video to remove bias due to the initial central fixation	O O O O O O B I I O O O O O B I O O O O	PRP VBP DT JJ NNS IN DT NN IN DT NN TO VB NN JJ TO DT JJ JJ NN
707	shown in	the roc curves for inter subject agreement and cross stimulus control are shown in fig 3	O O O O O O O O O O O O B I O O	DT NN NNS IN NN NN NN CC NN NN NN VBP VBN IN NN CD
708	corresponding to	we also analyze inter subject agreement on subsets of videos corresponding to each action class and for 4 significant labellings considered in fig 2	O O O O O O O O O O B I O O O O O O O O O O O O	PRP RB VBP NN NN NN IN NNS IN NNS VBG TO DT NN NN CC IN CD JJ NNS VBN IN NN CD
709	illustrated in	on each of these subsets inter subject consistency remains strong as illustrated in table 2a b	O O O O O O O O O O O B I O O O	IN DT IN DT NNS VBP JJ NN VBZ JJ IN VBN IN NN NN NN
710	there is significant variation in	interestingly there is significant variation in the cross stimulus control across these classes especially in the ucf sports dataset	O B I I I I O O O O O O O O O O O O O	RB EX VBZ JJ NN IN DT JJ NN NN IN DT NNS RB IN DT JJ NNS NN
711	due to,aims to	the setup being identical we conjecture that part of this variation is due to the different ways in which various categories of scenes are filmed and the way the director aims to present the actions to the viewer	O O O O O O O O O O O O B I O O O O O O O O O O O O O O O O B I O O O O O O	DT NN VBG JJ PRP NN IN NN IN DT NN VBZ JJ TO DT JJ NNS IN WDT JJ NNS IN NNS VBP VBN CC DT NN DT NN VBZ TO VB DT NNS TO DT NN
712	for example	for example in tv footage for sports events the actions are typically shot from a frontal pose the performer is centered almost perfectly and there is limited background clutter	B I O O O O O O O O O O O O O O O O O O O O O O O O O O O	IN NN IN NN NN IN NNS NNS DT NNS VBP RB VBN IN DT JJ VB DT NN VBZ VBN RB RB CC EX VBZ JJ NN NN
713	lead to,makes it easier to	these factors lead to a high degree of similarity among the stimuli within the class and makes it easier to extrapolate subject fixations across videos explaining the unusually high values of this metric for the actions like dive lift and swing	O O B I O O O O O O O O O O O O B I I I O O O O O O O O O O O O O O O O O O O O O	DT NNS VBP TO DT JJ NN IN NN IN DT NNS IN DT NN CC VBZ PRP JJR TO VB JJ NNS IN NNS VBG DT RB JJ NNS IN DT NN IN DT NNS IN NN NN CC NN
714	the impact of	in this section we evaluate the impact of the task on the spatial pattern of eye movements for this dataset	O O O O O B I I O O O O O O O O O O O O	IN DT NN PRP VBP DT NN IN DT NN IN DT JJ NN IN NN NNS IN DT NN
715	end up with	as for static consistency we take the average auc over all stimuli and end up with a set of na prediction scores	O O O O O O O O O O O O O B I I O O O O O O	IN IN JJ NN PRP VBP DT JJ NN IN DT NNS CC VB RP IN DT NN IN TO NN NNS
716	compared to	under the hypothesis that task does influence the spatial layout of overt visual attention the distributions of scores obtained for subjects in sa and sb should be different with the latter having a lower average compared to the former	O O O O O O O O O O O O O O O O O O O O O O O O O O O O O O O O O O O B I O O	IN DT NN IN NN VBZ VB DT JJ NN IN JJ JJ NN DT NNS IN NNS VBN IN NNS IN NN CC NN MD VB JJ IN DT JJ VBG DT JJR NN VBN TO DT JJ
717	on the other hand,find significant differences between	on the other hand for both datasets we find significant differences between subjects performing action recognition and those asked to recognize context thus showing that task instructions induce significant changes in visual search patterns	B I I I O O O O B I I I O O O O O O O O O O O O O O O O O O O O O O	IN DT JJ NN IN DT NNS PRP VBP JJ NNS IN NNS VBG NN NN CC DT VBD TO VB NN RB VBG IN NN NNS VBP JJ NNS IN JJ NN NNS
718	there is significant debate in	there is significant debate in the human vision community on whether task influences eye movements	B I I I I O O O O O O O O O O	EX VBZ JJ NN IN DT JJ NN NN IN IN NN VBZ NN NNS
719	find significant differences between	however we find significant differences between action and context recognition in both video and static images strongly supporting yarbus findings	O O B I I I O O O O O O O O O O O O O O	RB PRP VBP JJ NNS IN NN CC NN NN IN CC JJ CC JJ NNS RB VBG JJ NNS
720	based on,used in,limited to	dynamic consistency measures based on sequence alignment of discrete symbols have been used in the human vision community but they have been generally limited to static image stimuli and required manual annotations of aois to generate semantically meaningful scanpath representations	O O O B I O O O O O O O B I O O O O O O O O O B I O O O O O O O O O O O O O O O	JJ NN NNS VBN IN NN NN IN JJ NNS VBP VBN VBN IN DT JJ NN NN CC PRP VBP VBN RB VBN TO JJ NN NNS CC VBD JJ NNS IN NN TO VB RB JJ NN NNS
721	conclude with a discussion of the	after we define a baseline for our evaluation we conclude with a discussion of the results	O O O O O O O O O B I I I I I I	IN PRP VBP DT NN IN PRP$ NN PRP VBP IN DT NN IN DT NNS
722	belonging to,represented discretely by	assuming that such regions called areas of interest can be identified the sequence of fixations belonging to a subject can be represented discretely by assigning each fixation to the closest aoi	O O O O O O O O O O O O O O O B I O O O O B I I O O O O O O O	VBG IN JJ NNS VBD NNS IN NN MD VB VBN DT NN IN NNS VBG TO DT NN MD VB VBN RB IN VBG DT NN TO DT JJS NN
723	for example	for example from the video depicted in fig 4 left we identify six aois the bumper of the car its windshield the passenger and the handbag he carries the driver and the side mirror	B I O O O O O O O O O O O O O O O O O O O O O O O O O O O O O O O O	IN NN IN DT NN VBN IN NN CD VBD PRP VBP CD NNS DT NN IN DT NN PRP$ NN DT NN CC DT NN PRP VBZ DT NN CC DT NN NN
724	based on	we then trace the scan path of each subject through the aois based on spatial proximity	O O O O O O O O O O O O B I O O	PRP RB VBP DT VBP NN IN DT NN IN DT NN VBN IN JJ NN
725	correspond to	notice that aois are semantically meaningful and tend to correspond to physical objects	O O O O O O O O O B I O O	VB DT NN VBP RB JJ CC VBP TO VB TO JJ NNS
726	based on	interestingly this supports recent computer vision strategies based on object detectors for action recognition	O O O O O O O B I O O O O O	RB DT VBZ JJ NN NN NNS VBN IN NN NNS IN NN NN
727	introduce an automatic method for,based on	therefore we introduce an automatic method for determining their locations based on clustering the fixations of all subjects in a frame	O O B I I I I O O O B I O O O O O O O O O	RB PRP VBP DT JJ NN IN VBG PRP$ NNS VBN IN VBG DT NNS IN DT NNS IN DT NN
728	the sum of	we start by running k means with 1 cluster and we successively increase their number until the sum of squared errors drops below a threshold	O O O O O O O O O O O O O O O O B I I O O O O O O	PRP VBP IN VBG NN VBZ IN CD NN CC PRP RB VBP PRP$ NN IN DT NN IN VBN NNS VBZ IN DT NN
729	as long as	we then link centroids from successive frames into tracks as long as they are closely located spatially	O O O O O O O O O B I I O O O O O	PRP RB VBP NNS IN JJ NNS IN NNS RB RB IN PRP VBP RB JJ RB
730	assigned to	each resulting track becomes an aoi and each fixation is assigned to the closest aoi at the time of its creation	O O O O O O O O O O B I O O O O O O O O O	DT VBG NN VBZ DT NN CC DT NN VBZ VBN TO DT JJS NN IN DT NN IN PRP$ NN
731	in order to,provide a reference for	in order to provide a reference for our consistency evaluation we generate 10 random aoi strings per video and compute the consistency on these strings under our metrics	B I I B I I I O O O O O O O O O O O O O O O O O O O O O	IN NN TO VB DT NN IN PRP$ NN NN PRP VBP CD JJ NN NNS IN NN CC VB DT NN IN DT NNS IN PRP$ NNS
732	derived from	second our automatic aois are derived from subject fixations and are biased by their gaze preference	O O O O O B I O O O O O O O O O	JJ PRP$ JJ NN VBP VBN IN JJ NNS CC VBP VBN IN PRP$ VB NN
733	even if	the lifespan of an aoi will not be initiated until at least one subject has fixated it even if the corresponding object is already visible	O O O O O O O O O O O O O O O O O B I O O O O O O	DT NN IN DT NN MD RB VB VBN IN IN JJS CD NN VBZ VBN PRP RB IN DT JJ NN VBZ RB JJ
734	compared to	for the hollywood 2 dataset we find that the average transition probability of each subject s fixations under aoi markov dynamics is 70 compared to 13 for the random baseline	O O O O O O O O O O O O O O O O O O O O O O O B I O O O O O	IN DT NN CD NN PRP VBP IN DT JJ NN NN IN DT JJ NN NNS IN FW FW NNS VBZ CD VBN TO CD IN DT JJ NN
735	compared to	we also find that across all videos 71 of the aoi symbols are successfully aligned compared to only 51 for the random baseline	O O O O O O O O O O O O O O O B I O O O O O O	PRP RB VBP IN IN DT NNS CD IN DT NN NNS VBP RB VBN VBN TO RB CD IN DT JJ NN
736	used to,the performance of	this suggests that human fixations provide a degree of object and person repeatability that could be used to boost the performance of computer based action recognition methods a problem we address in the following sections	O O O O O O O O O O O O O O O O B I O B I I O O O O O O O O O O O O O	DT VBZ IN JJ NNS VBP DT NN IN NN CC NN NN WDT MD VB VBN TO VB DT NN IN NN VBN NN NN NNS DT NN PRP VBP IN DT JJ NNS
737	is equivalent to	one way to capture this information is to extract descriptors from these regions which is equivalent to using them as interest points	O O O O O O O O O O O O O O B I I O O O O O	CD NN TO VB DT NN VBZ TO VB NNS IN DT NNS WDT VBZ JJ TO VBG PRP IN NN NNS
738	correlated with	following this line of thought we evaluate the degree to which human fixations are correlated with the widely used harris spatiotemporal cornerness operator	O O O O O O O O O O O O O O B I O O O O O O O	VBG DT NN IN NN PRP VBP DT NN TO WDT JJ NNS VBP VBN IN DT RB VBN NN NN NN NN
739	the performance of	we compare the performance of these two operators to that of the harris operator for computer based action classification	O O B I I O O O O O O O O O O O O O O	PRP VBP DT NN IN DT CD NNS TO DT IN DT NN NN IN NN JJ NN NN
740	based on	we then define two operators based on ground truth human fixations	O O O O O B I O O O O	PRP RB VBP CD NNS VBN IN NN NN JJ NNS
741	find low correlation between	we find low correlation between the locations at which classical interest point detectors fire and the human fixations	O B I I I O O O O O O O O O O O O O	PRP VBP JJ NN IN DT NNS IN WDT JJ NN NN NNS NN CC DT JJ NNS
742	in addition,compared to	in addition our results show that none of our fixation derived interest point operators improve recognition performance compared to the harris based interest point operator	B I O O O O O O O O O O O O O O O B I O O O O O O	IN NN PRP$ NNS VBP IN NN IN PRP$ NN VBD NN NN NNS VBP NN NN VBN TO DT NN JJ NN NN NN
743	as opposed to	research of human attention suggests that humans can simultaneously attend to one or more subregions of the visual field as opposed to processing globally all the information available the so called covert attention	O O O O O O O O O O O O O O O O O O O B I I O O O O O O O O O O O	NN IN JJ NN VBZ IN NNS MD RB VB TO CD CC JJR NNS IN DT JJ NN IN VBN TO NN RB PDT DT NN JJ DT RB VBN JJ NN
744	have superior performance to	if subsets of the foveated regions are indeed informative we expect our saliency based interest point operator to have superior performance to both baselines	O O O O O O O O O O O O O O O O O O B I I I O O	IN NNS IN DT JJ NNS VBP RB JJ PRP VBP PRP$ NN VBN NN NN NN TO VB JJ NN TO DT NNS
745	used to,the accuracy of,used for	our results indicate that saliency maps encoding only the weak surface structure of fixations can be used to boost the accuracy of contemporary methods and descriptors used for computer action recognition	O O O O O O O O O O O O O O O O B I O B I I O O O O B I O O O	PRP$ NNS VBP IN NN NNS VBG RB DT JJ NN NN IN NNS MD VB VBN TO VB DT NN IN JJ NNS CC NNS VBN IN NN NN NN
746	it is possible to,the benefits of	a natural question is whether it is possible to reliably predict saliency maps to a degree that still preserves the benefits of action classification accuracy	O O O O O B I I I O O O O O O O O O O B I I O O O	DT JJ NN VBZ IN PRP VBZ JJ TO RB VB NN NNS TO DT NN WDT RB VBZ DT NNS IN NN NN NN
747	the focus of	this will be the focus of the next section	O O O B I I O O O	DT MD VB DT NN IN DT JJ NN
748	used in	the first is the area under the curve which is widely used in the human vision community	O O O O O O O O O O O B I O O O O	DT JJ VBZ DT NN IN DT NN WDT VBZ RB VBN IN DT JJ NN NN
749	it is possible to,the benefits of	a natural question is whether it is possible to reliably predict saliency maps to a degree that still preserves the benefits of action classification accuracy	O O O O O B I I I O O O O O O O O O O B I I O O O	DT JJ NN VBZ IN PRP VBZ JJ TO RB VB NN NNS TO DT NN WDT RB VBZ DT NNS IN NN NN NN
750	the focus of	this will be the focus of the next section	O O O B I I O O O	DT MD VB DT NN IN DT JJ NN
751	used in	the first is the area under the curve which is widely used in the human vision community	O O O O O O O O O O O B I O O O O	DT JJ VBZ DT NN IN DT NN WDT VBZ RB VBN IN DT JJ NN NN
752	inspired by	the second measure is inspired by our application of saliency maps to action recognition	O O O O B I O O O O O O O O	DT JJ NN VBZ VBN IN PRP$ NN IN NN NNS TO NN NN
753	in addition	in addition we train a hog mbh detector that fires preferentially at fixated locations using the vast amount of eye movement data available in the dataset	B I O O O O O O O O O O O O O O O O O O O O O O O O	IN NN PRP VBP DT NN NN NN WDT VBZ RB IN VBN NNS VBG DT JJ NN IN NN NN NNS JJ IN DT NN
754	gives the best performance	we evaluate all these features and their combinations on our dataset and find that our detector gives the best performance under the kl divergence measure	O O O O O O O O O O O O O O O O B I I I O O O O O	PRP VBP PDT DT NNS CC PRP$ NNS IN PRP$ NN CC VBP IN PRP$ NN VBZ DT JJS NN IN DT NN NN NN
755	associated with,close to	this does not imply however that the normalized probability distribution associated with the saliency map is close to the ground truth saliency map for the image	O O O O O O O O O O B I O O O O B I O O O O O O O O	DT VBZ RB VB RB IN DT VBN NN NN VBN IN DT NN NN VBZ JJ TO DT NN NN NN NN IN DT NN
756	with respect to	at the other end of the spectrum lies the human saliency baseline which derives a saliency map from half of our human subjects and is evaluated with respect to fixations of the remaining ones	O O O O O O O O O O O O O O O O O O O O O O O O O O B I I O O O O O	IN DT JJ NN IN DT NN VBZ DT JJ NN NN WDT VBZ DT NN NN IN NN IN PRP$ JJ NNS CC VBZ VBN IN NN TO NNS IN DT VBG NNS
757	provide similar performance to	the low level motion features provide similar performance to static low level features	O O O O O B I I I O O O O	DT JJ NN NN NNS VBP JJ NN TO JJ JJ NN NNS
758	is comparable to	our hog mbh detector is comparable to the best static feature the horizon detector under the auc metric	O O O O B I I O O O O O O O O O O O	PRP$ NN NN NN VBZ JJ TO DT JJS JJ NN DT NN NN IN DT NN NN
759	close to,similar to	the response of the horizon detector is a blurred bar which extends horizontally and is often close to vertically centered making it very similar to a central bias response	O O O O O O O O O O O O O O O O B I O O O O O B I O O O O	DT NN IN DT NN NN VBZ DT VBN NN WDT VBZ RB CC VBZ RB RB TO RB JJ VBG PRP RB JJ TO DT JJ NN NN
760	obtained by,similar to	these observations may explain the high score obtained by this detector similar to central bias	O O O O O O O B I O O B I O O	DT NNS MD VB DT JJ NN VBN IN DT NN JJ TO JJ NN
761	according to	interestingly when evaluated according to kl divergence the ranking of the saliency maps changes the hog mbh detector performs best and the only other predictor that significantly outperforms central bias is the horizon detector	O O O B I O O O O O O O O O O O O O O O O O O O O O O O O O O O O O	RB WRB VBN VBG TO VB NN DT NN IN DT NN VBZ NNS DT NN NN NN VBZ JJS CC DT JJ JJ NN WDT RB VBZ JJ NN VBZ DT NN NN
762	due to	under this metric combining features does not always improve performance as the linear combination method of optimizes pixel level classification accuracy and as such is not able to account for the inherent competition that takes place among these predictions due to image level normalization	O O O O O O O O O O O O O O O O O O O O O O O O O O O O O O O O O O O O O O O B I O O O	IN DT JJ VBG NNS VBZ RB RB VB NN IN DT JJ NN NN IN FW FW NN NN NN CC IN JJ VBZ RB JJ TO VB IN DT JJ NN WDT VBZ NN IN DT NNS JJ TO NN NN NN
763	as well as	we conclude by noticing that fusing our predicted maps as well as our static and dynamic features gives the highest results under auc metrics	O O O O O O O O O B I I O O O O O O O O O O O O	PRP VBP IN VBG IN VBG PRP$ VBN NNS RB RB IN PRP$ JJ CC JJ NNS VBZ DT JJS NNS IN NN NNS
764	apart from	apart from sampling from the uniform and ground truth distributions as a second baseline we also sample interest points using the central bias saliency map which was also shown to approximate to a reasonable extent human fixations under the less intuitive aoi measure	B I O O O O O O O O O O O O O O O O O O O O O O O O O O O O O O O O O O O O O O O O O	RB IN NN IN DT NN CC NN NN NNS IN DT JJ NN PRP RB NN NN NNS VBG DT JJ NN NN NN WDT VBD RB VBN TO JJ TO DT JJ NN JJ NNS IN DT RBR JJ NN NN
765	combined with,obtain better	we also investigate whether our end to end recognition system can be combined with the state of the art approach of x to obtain better performance	O O O O O O O O O O O O B I O O O O O O O O O B I I	PRP RB VBP IN PRP$ NN TO VB NN NN MD VB VBN IN DT NN IN DT NN NN IN NN TO VB JJR NN
766	lead to	although central bias is a relatively close approximation of human visual saliency on our datasets it does not lead to performance that closely matches the one produced by these maps	O O O O O O O O O O O O O O O O O O B I O O O O O O O O O O	IN JJ NN VBZ DT RB JJ NN IN JJ JJ NN IN PRP$ NNS PRP VBZ RB VB TO NN WDT RB VBZ DT NN VBN IN DT NNS
767	based on,have similar performance with,in the case of	our automatic pipeline based on predicted saliency maps and our ground truth based pipeline have similar performance with a slight advantage being observed for predicted saliency in the case of hollywood 2 and for ground truth saliency for ucf sports	O O O B I O O O O O O O O O B I I I O O O O O O O O B I I I O O O O O O O O O O	PRP$ JJ NN VBN IN VBN NN NNS CC PRP$ NN NN JJ NN VBP JJ NN IN DT JJ NN VBG VBN IN VBN NN IN DT NN IN NN CD CC IN NN NN NN IN JJ NNS
768	are qualitatively different from,focusing on,close to	our results confirm that approximations produced by the hog mbh detector are qualitatively different from a central bias distribution focusing on local image structure that frequently co occurs in its training set of fixations disregarding on whether it is close to the image center or not	O O O O O O O O O O O B I I I O O O O B I O O O O O O O O O O O O O O O O O O B I O O O O O	PRP$ NNS VBP IN NNS VBN IN DT NN NN NN VBP RB JJ IN DT JJ NN NN VBG IN JJ NN NN WDT RB VBP VBZ IN PRP$ NN NN IN NNS VBG IN IN PRP VBZ JJ TO DT NN NN CC RB
769	as opposed to	therefore the detector will tend to emphasize these locations as opposed to less relevant ones	O O O O O O O O O B I I O O O	RB DT NN MD VB TO VB DT NNS IN VBN TO RBR JJ NNS
770	are relevant to	this also explains why our predicted saliency maps can be as informative for action recognition as ground truth maps even exceeding their performance on certain action classes while humans will also fixate on structures not relevant for action recognition fixated structures that are relevant to this task will occur at a higher frequency in our datasets	O O O O O O O O O O O O O O O O O O O O O O O O O O O O O O O O O O O O O O O O O O B I I O O O O O O O O O O O	DT RB VBZ WRB PRP$ VBN NN NNS MD VB RB JJ IN NN NN IN NN NN VBZ RB VBG PRP$ NN IN JJ NN NNS IN NNS MD RB VB IN NNS RB JJ IN NN NN VBD NNS WDT VBP JJ TO DT NN MD VB IN DT JJR NN IN PRP$ NNS
771	are more stable and easier to,compared to	this can explain why the performance ballance is even more inclined towards predicted saliency maps on the ucf sports actions dataset where motion and image patterns are more stable and easier to predict compared to the hollywood 2 dataset	O O O O O O O O O O O O O O O O O O O O O O O O O O B I I I I I O B I O O O O	DT MD VB WRB DT NN NN VBZ RB RBR JJ IN VBN NN NNS IN DT JJ NNS NNS VBP WRB NN CC NN NNS VBP RBR JJ CC JJR TO VB VBN TO DT NN CD NN
772	even though,compared to	finally we note that even though our pipeline is sparse it achieves near state of the art performance when compared to a pipeline that uses dense trajectories	O O O O B I O O O O O O O O O O O O O B I O O O O O O	RB PRP VBP IN RB IN PRP$ NN VBZ JJ PRP VBZ IN NN IN DT NN NN WRB VBN TO DT NN WDT VBZ JJ NNS
773	such as	this demonstrates that an end to end automatic system incorporating both human and computer vision technology can deliver high performance on a challenging problem such as action recognition in unconstrained video	O O O O O O O O O O O O O O O O O O O O O O O O B I O O O O O	DT VBZ IN DT NN TO VB JJ NN VBG CC JJ CC NN NN NN MD VB JJ NN IN DT JJ NN JJ IN NN NN IN JJ NN
774	the effect of	the effect of random sampling on action recognition performance	B I I O O O O O O	DT NN IN JJ NN IN NN NN NN
775	repoted in,with respect to	here we quantify this effect to confirm that results repoted in tables 5 and 6 are stable with respect to random sampling	O O O O O O O O O B I O O O O O O B I I O O	RB PRP VBP DT NN TO VB IN NNS VBN IN NNS CD CC CD VBP JJ IN NN TO JJ NN
776	as described in	we replace the bag of visual words coding scheme with second order pooling as described in x	O O O O O O O O O O O O O B I I O	PRP VBP DT NN IN JJ NNS VBG NN IN JJ NN VBG IN VBN IN NN
777	presented in,with respect to	our results presented in table 8 show remarkable stability of the classification performance with respect to the randomness in the sampling process	O O B I O O O O O O O O O B I I O O O O O O	PRP$ NNS VBN IN NN CD NN JJ NN IN DT NN NN IN NN TO DT NN IN DT NN NN
778	compared to	the relatively smaller number of samples taken for the ucf sports dataset also explains the higher performance variability on this dataset as compared to hollywood 2	O O O O O O O O O O O O O O O O O O O O O O B I O O	DT RB JJR NN IN NNS VBN IN DT JJ NNS NN RB VBZ DT JJR NN NN IN DT NN IN VBN TO NN CD
779	apart from	apart from stability we also note that predicted and empirical saliency sampling significantly outperforms the baselines	B I O O O O O O O O O O O O O O	RB IN NN PRP RB VBP IN VBN CC JJ NN NN RB VBZ DT NNS
780	higher than	the average precision for predicted saliency sampling on hollywood 2 is 16 standard deviations higher than for central bias sampling	O O O O O O O O O O O O O O B I O O O O	DT JJ NN IN VBN NN NN IN NN CD VBZ CD JJ NNS JJR IN IN JJ NN NN
781	with emphasis on	we have presented experimental and computational modelling work at the incidence of human visual attention and computer vision with emphasis on action recognition in video	O O O O O O O O O O O O O O O O O O B I I O O O O	PRP VBP VBN JJ CC JJ NN NN IN DT NN IN JJ JJ NN CC NN NN IN NN IN NN NN IN NN
782	inspired by	inspired by earlier psychophysics and visual attention findings not validated quantitatively at large scale until now and not pursued for video we have collected and made available to the research community a set of comprehensive human eye tracking annotations for hollywood 2 and ucf sports	B I O O O O O O O O O O O O O O O O O O O O O O O O O O O O O O O O O O O O O O O O O O O	VBN IN JJR NNS CC JJ NN NNS RB VBN RB IN JJ NN IN RB CC RB JJ IN NN PRP VBP VBN CC VBN JJ TO DT NN NN DT NN IN JJ JJ NN NN NNS IN NN CD CC JJ NNS
783	focus on	our studies are performed with particular focus on computer vision techniques and interest point operators and descriptors	O O O O O O B I O O O O O O O O O	PRP$ NNS VBP VBN IN JJ NN IN NN NN NNS CC NN NN NNS CC NNS
784	in particular,based on	in particular we propose new accurate saliency operators that can be effectively trained based on human fixations	B I O O O O O O O O O O O B I O O	IN JJ PRP VBP JJ JJ NN NNS WDT MD VB RB VBN VBN IN JJ NNS
785	have a detrimental effect on,the performance of,based on	fabrication variations can have a detrimental effect on the performance of optical filters based on ring resonators	O O O B I I I I B I I O O B I O O	NN NNS MD VB DT JJ NN IN DT NN IN JJ NNS VBN IN NN NNS
786	based on	this paper presents an efficient robust optimization technique for designing manufacturable optical filters based on serial ring resonators	O O O O O O O O O O O O O B I O O O	DT NN VBZ DT JJ JJ NN NN IN VBG JJ JJ NNS VBN IN JJ NN NNS
787	treated as	the serial ring resonator is treated as a system which has computationally expensive and cheap components	O O O O O B I O O O O O O O O O	DT JJ NN NN VBZ VBN IN DT NN WDT VBZ RB JJ CC JJ NNS
788	constructed of	cheap mathematical models are constructed of the directional coupler sections in the resonators	O O O O B I O O O O O O O	JJ JJ NNS VBP VBN IN DT JJ NN NNS IN DT NNS
789	based on	the approximate system response based on the cheap model is then robustly optimized	O O O O B I O O O O O O O	DT JJ NN NN VBN IN DT JJ NN VBZ RB RB VBN
790	compared against	the robust bandpass filter performance is compared against designs that do not take uncertainties into account	O O O O O O B I O O O O O O O O	DT JJ NN NN NN VBZ VBN IN NNS WDT VBP RB VB NNS IN NN
791	according to	if designers do not account for the geometrical variations that can arise in fabrication the fabricated structure fails to perform according to the designed specifications	O O O O O O O O O O O O O O O O O O O O B I O O O	IN NNS VBP RB VB IN DT JJ NNS WDT MD VB IN NN DT VBN NN VBZ TO VB VBG TO DT VBN NNS
792	have a potential to increase	design for manufacturing strategies for integrated photonics therefore have a potential to increase the overall yield and simultaneously reduce the cost of production	O O O O O O O O B I I I I O O O O O O O O O O	NN IN VBG NNS IN JJ NNS RB VBP DT NN TO VB DT JJ NN CC RB VB DT NN IN NN
793	in order to	however in order to perform this information about the capability of the fabrication process is needed	O B I I O O O O O O O O O O O O	RB IN NN TO VB DT NN IN DT NN IN DT NN NN VBZ VBN
794	related to	ideally designers should have access to data related to the probability distribution of the uncertainties in fabrication	O O O O O O O B I O O O O O O O O	RB NNS MD VB NN TO NNS VBN TO DT NN NN IN DT NNS IN NN
795	so that,with respect to	the design is optimized so that the best performance is achieved given that the worst case uncertainty with respect to the performance metric is realized	O O O O B I O O O O O O O O O O O B I I O O O O O	DT NN VBZ VBN IN IN DT JJS NN VBZ VBN VBN IN DT JJS NN NN IN NN TO DT NN NN VBZ VBN
796	in order to,performed on	in order to circumvent this problem an inexpensive approximate model of the simulation can be constructed and the optimization can be performed on the cheap model	B I I O O O O O O O O O O O O O O O O O O B I O O O	IN NN TO VB DT NN DT JJ JJ NN IN DT NN MD VB VBN CC DT NN MD VB VBN IN DT JJ NN
797	improved by,are relevant to	using these estimates the cheap model otherwise known as a metamodel can adaptively be improved by simulating the integrated photonic device response in regions of the design domain that are relevant to robust optimization	O O O O O O O O O O O O O O B I O O O O O O O O O O O O O B I I O O	VBG DT NNS DT JJ NN RB VBN IN DT NN MD RB VB VBN IN VBG DT JJ JJ NN NN IN NNS IN DT NN NN WDT VBP JJ TO JJ NN
798	such as	the described approximation approach can efficiently find the robust optimum of an integrated photonic device such as an multi mode interference coupler or a single ring resonator	O O O O O O O O O O O O O O O B I O O O O O O O O O O	DT VBN NN NN MD RB VB DT JJ NN IN DT JJ JJ NN JJ IN DT JJ NN NN NN CC DT JJ NN NN
799	consisting of	but in order for the approach to be scalable it should also be able to produce a robust solution for large integrated photonic systems consisting of different components	O O O O O O O O O O O O O O O O O O O O O O O O B I O O	CC IN NN IN DT NN TO VB JJ PRP MD RB VB JJ TO VB DT JJ NN IN JJ JJ JJ NNS VBG IN JJ NNS
800	the adverse effects of,the performance of,exhibited in	similarly the adverse effects of fabrication variations on the performance of microrings has been exhibited in x	O B I I I O O O B I I O O O B I O	RB DT JJ NNS IN NN NNS IN DT NN IN NNS VBZ VBN VBN IN NN
801	focused on	however most of these fault tolerant approaches have been focused on nongeneric methods that only address a particular integrated photonic device	O O O O O O O O O B I O O O O O O O O O O	RB JJS IN DT NN JJ NNS VBP VBN VBN IN JJ NNS WDT RB VBP DT JJ JJ JJ NN
802	employed for	however to the best of our knowledge space mapping has not been employed for robust optimization of hierarchical systems	O O O O O O O O O O O O B I O O O O O	RB TO DT JJS IN PRP$ NN NN NN VBZ RB VBN VBN IN JJ NN IN JJ NNS
803	for this purpose,based on	a cheap system model is constructed for this purpose based on mathematical models of the components	O O O O O O B I I B I O O O O O	DT JJ NN NN VBZ VBN IN DT NN VBN IN JJ NNS IN DT NNS
804	based on	the approach is not based on a specific physical model	O O O O B I O O O O	DT NN VBZ RB VBN IN DT JJ JJ NN
805	employed for	therefore the method could potentially be employed for robust optimization of other integrated photonic systems	O O O O O O B I O O O O O O O	RB DT NN MD RB VB VBN IN JJ NN IN JJ JJ JJ NNS
806	it should be recognized that,due to	additionally it should be recognized that a change in component geometry can cause a local variation in material properties due to stress or shear forces	O B I I I I O O O O O O O O O O O O O B I O O O O	RB PRP MD VB VBN IN DT NN IN NN NN MD VB DT JJ NN IN NN NNS JJ TO NN CC NN NNS
807	a number of,consist of	fortunately despite the aforementioned concerns a number of integrated photonic systems consist of components that are independent e g	O O O O O B I I O O O B I O O O O O O	RB IN DT JJ NNS DT NN IN JJ JJ NNS VBP IN NNS WDT VBP JJ SYM NN
808	based on	interferometers based on mmi couplers	O B I O O	NNS VBN IN NN NNS
809	improved by,a combination of	to ensure this the system response is iteratively improved by simulating the underlying components using a combination of the system level error estimate and the predicted response in areas that could potentially contain the system robust optimum	O O O O O O O O B I O O O O O B I I O O O O O O O O O O O O O O O O O O O	TO VB DT DT NN NN VBZ RB VBN IN VBG DT VBG NNS VBG DT NN IN DT NN NN NN NN CC DT VBN NN IN NNS WDT MD RB VB DT NN JJ NN
810	in order to,the computational effort of	we employ a sound mathematical criterion to select the best locations in the design space for refinement in order to minimize the computational effort of the process	O O O O O O O O O O O O O O O O O B I I O B I I I O O	PRP VBP DT JJ JJ NN TO VB DT JJS NNS IN DT NN NN IN NN IN NN TO VB DT JJ NN IN DT NN
811	as examples of,consisting of	serial ring resonator based optical filters can be seen as examples of integrated photonic systems consisting of several components	O O O O O O O O O B I I O O O B I O O	JJ NN NN VBN JJ NNS MD VB VBN IN NNS IN JJ JJ NNS VBG IN JJ NNS
812	based on,used for	second order and third order serial ring resonators based on single stripe triplex technology are used for this purpose	O O O O O O O O B I O O O O O B I O O	JJ NN CC JJ NN NN NN NNS VBN IN JJ NN NN NN VBP VBN IN DT NN
813	demonstrated by	the suitability of the approach is demonstrated by comparing the robust solution found with the deterministic optimum the optimum achieved when optimizing without taking fabrication uncertainties into account	O O O O O O B I O O O O O O O O O O O O O O O O O O O O	DT NN IN DT NN VBZ VBN IN VBG DT JJ NN VBN IN DT JJ NN DT NN VBN WRB VBG IN VBG NN NNS IN NN
814	there has been previous work on	there has been previous work on optimization of ring resonators based optical filters	B I I I I I O O O O O O O	EX VBZ VBN JJ NN IN NN IN NN NNS VBN JJ NNS
815	used for	different approaches have been used for optimization	O O O O B I O	JJ NNS VBP VBN VBN IN NN
816	optimized via	in x the placement of poles and zeros of the transfer function is optimized via trial and error	O O O O O O O O O O O O O B I O O O	IN NN DT NN IN NNS CC NNS IN DT NN NN VBZ VBN IN NN CC NN
817	employed to,in order to	in x a perturbation based approach is employed to vary known mean coupling ratios in order to find the optimal design	O O O O O O O B I O O O O O B I I O O O O	IN NN DT NN JJ NN VBZ VBN TO VB JJ JJ NN NNS IN NN TO VB DT JJ NN
818	with respect to	optimization is not performed with respect to the geometrical parameters	O O O O B I I O O O	NN VBZ RB VBN IN NN TO DT JJ NNS
819	due to	uncertainties in the geometry due to fabrication variations are therefore also not taken into account	O O O O B I O O O O O O O O O	NNS IN DT NN JJ TO NN NNS VBP RB RB RB VBN IN NN
820	with respect to	in the present work the filter is optimized directly as a function of the geometry meanwhile the robustness with respect to the variations in geometry is also ensured	O O O O O O O O O O O O O O O O O O B I I O O O O O O O	IN DT JJ NN DT NN VBZ VBN RB IN DT NN IN DT NN RB DT NN IN NN TO DT NNS IN NN VBZ RB VBN
821	the proposed approach is suited to problems for,is simpler to	the proposed approach is suited to problems for which the system simulation is cheap and the component behavior is simpler to approximate than the system response	B I I I I I I I O O O O O O O O O O B I I O O O O O	DT VBN NN VBZ VBN TO NNS IN WDT DT NN NN VBZ JJ CC DT NN NN VBZ JJR TO JJ IN DT NN NN
822	built for	once metamodels have been built for the components the system is arbitrarily scalable at low computational cost	O O O O B I O O O O O O O O O O O	RB NNS VBP VBN VBN IN DT NNS DT NN VBZ RB JJ IN JJ JJ NN
823	provided in	a library of pre built component models could be provided in a software package or built by the user	O O O O O O O O O B I O O O O O O O O	DT NN IN JJ VBN NN NNS MD VB VBN IN DT NN NN CC VBN IN DT NN
824	for instance,such as	for instance once component metamodels are available for expensive to evaluate devices such as directional couplers	B I O O O O O O O O O O B I O O	IN NN IN NN NNS VBP JJ IN JJ TO VB NNS JJ IN JJ NNS
825	interested in,based on	in this work we are interested in performing robust optimization of optical filters based on serial ring resonators	O O O O O B I O O O O O O B I O O O	IN DT NN PRP VBP JJ IN VBG JJ NN IN JJ NNS VBN IN JJ NN NNS
826	consists of	the wave guide basically consists of a stripe of silicon nitride buried in silicon dioxide	O O O O B I O O O O O O O O O	DT NN NN RB VBZ IN DT NN IN NN NN VBN IN NN NN
827	as well as	this setting enables better demonstration of both the value as well as the difficulty of performing robust optimization on sensitive systems	O O O O O O O O O B I I O O O O O O O O O	DT NN VBZ JJR NN IN CC DT NN RB RB IN DT NN IN VBG JJ NN IN JJ NNS
828	so that	the length l for each ring is kept the same so that the round trip length given the fixed radius is the same for all rings	O O O O O O O O O O B I O O O O O O O O O O O O O O	DT NN NN IN DT NN VBZ VBN DT JJ IN IN DT JJ NN NN VBN DT JJ NN VBZ DT JJ IN DT NNS
829	in order to	this is needed in order to ensure that the rings in the filter have the same free spectral range	O O O B I I O O O O O O O O O O O O O	DT VBZ VBN IN NN TO VB IN DT NNS IN DT NN VBP DT JJ JJ JJ NN
830	with respect to	the filter performance should be robust with respect to the parametric uncertainties which impact the cross sectional geometry i e	O O O O O O B I I O O O O O O O O O O O	DT NN NN MD VB JJ IN NN TO DT JJ NNS WDT VBP DT JJ JJ NN FW SYM
831	leads to	this involves finding the right combination of the design variables that leads to the most robust design	O O O O O O O O O O O B I O O O O	DT VBZ VBG DT JJ NN IN DT NN NNS WDT VBZ TO DT RBS JJ NN
832	is known for	computing the response at the through or drop port basically involves simple linear algebra and matrix manipulation once the power coupling ratio is known for each coupler section	O O O O O O O O O O O O O O O O O O O O O O B I I O O O	VBG DT NN IN DT JJ CC NN NN RB VBZ JJ JJ NN CC NN NN IN DT NN NN NN VBZ VBN IN DT NN NN
833	used to	a commercial electromagnetic solver phoenix software is used to simulate both quantities	O O O O O O O B I O O O	DT JJ JJ NN NN NN VBZ VBN TO VB DT NNS
834	employed to	a coupled mode theory model is employed to simulate pl0	O O O O O O B I O O	DT JJ NN NN NN VBZ VBN TO VB NN
835	on the other hand	on the other hand l is found using a mode solver	B I I I O O O O O O O	IN DT JJ NN NN VBZ VBN VBG DT NN NN
836	given by	this is because the coupled power as a function of coupling length follows a sinusoidal curve whose period is given by l	O O O O O O O O O O O O O O O O O O O B I O	DT VBZ IN DT JJ NN IN DT NN IN NN NN VBZ DT JJ NN WP$ NN VBZ VBN IN NN
837	used to,with respect to	the resulting power coupling ratios were used to fit the sinusoidal curve of power coupling ratio with respect to coupling length	O O O O O O B I O O O O O O O O B I I O O	DT VBG NN NN NNS VBD VBN TO VB DT JJ NN IN NN NN NN IN NN TO NN NN
838	compared to	the period of this curve was compared to the mode solver simulated beat length	O O O O O O B I O O O O O O	DT NN IN DT NN VBD VBN TO DT NN VBZ JJ NN NN
839	used to	therefore the mode solver is used to simulate the beat length in this work	O O O O O B I O O O O O O O	RB DT NN NN VBZ VBN TO VB DT NN NN IN DT NN
840	in order to	the scattering matrix analysis that follows x the computation of pl0 and l in order to find the serial ring resonator response is not computationally expensive	O O O O O O O O O O O O O B I I O O O O O O O O O O	DT VBG NN NN WDT VBZ NN DT NN IN NN CC NN IN NN TO VB DT JJ NN NN NN VBZ RB RB JJ
841	make a clear distinction between	we therefore make a clear distinction between the computationally expensive and cheap parts of the system	O O B I I I I O O O O O O O O O	PRP RB VBP DT JJ NN IN DT RB JJ CC JJ NNS IN DT NN
842	given by,the combination of,used as,in order to	the power coupling ratio given by the combination of the cheap models is then used as an input to the scattering matrix analysis in order to get the system response for the serial ring resonator	O O O O B I B I I O O O O O B I O O O O O O O B I I O O O O O O O O O	DT NN NN NN VBN IN DT NN IN DT JJ NNS VBZ RB VBN IN DT NN TO DT VBG NN NN IN NN TO VB DT NN NN IN DT JJ NN NN
843	used to	the elements of the total transfer matrix can then be used to compute the transfer function for the through port	O O O O O O O O O O B I O O O O O O O O	DT NNS IN DT JJ NN NN MD RB VB VBN TO VB DT NN NN IN DT JJ NN
844	found	details for each individual step in this process can be found in	O O O O O O O O O O B I	NNS IN DT JJ NN IN DT NN MD VB VBN IN
845	applied on	robust optimization can then be efficiently applied on the approximate system response	O O O O O O B I O O O O	JJ NN MD RB VB RB VBN IN DT JJ NN NN
846	it provides an estimate for	an important property of kriging is that it provides an estimate for the interpolation error	O O O O O O O B I I I I O O O	DT JJ NN IN NN VBZ IN PRP VBZ DT NN IN DT NN NN
847	based on	3 shows a kriging metamodel of a one dimensional function based on three samples of a reference function	O O O O O O O O O O B I O O O O O O	CD VBZ DT JJ NN IN DT CD JJ NN VBN IN CD NNS IN DT NN NN
848	proposed an approach for,based on	we proposed an approach for robust optimization of a system based on component metamodels and verified it on different problems	O B I I I O O O O O B I O O O O O O O O	PRP VBD DT NN IN JJ NN IN DT NN VBN IN NN NNS CC VBD PRP IN JJ NNS
849	referred to	here we summarize the main steps of the method for detailed derivation the reader is referred to x	O O O O O O O O O O O O O O O B I O	RB PRP VBP DT JJ NNS IN DT NN IN JJ NN DT NN VBZ VBN TO NN
850	demonstrated by	the algorithm is demonstrated by applying it on a second order and third order serial ring resonator	O O O B I O O O O O O O O O O O O	DT NN VBZ VBN IN VBG PRP IN DT JJ NN CC JJ NN NN NN NN
851	compared against	the robust solution is compared against the deterministic optimum	O O O O B I O O O	DT JJ NN VBZ VBN IN DT JJ NN
852	in order to	the optimal locations found on the cheap system response are also fed into the expensive electromagnetic simulators as a postprocessing step in order to verify the fidelity of the solution	O O O O O O O O O O O O O O O O O O O O O B I I O O O O O O	DT JJ NNS VBN IN DT JJ NN NN VBP RB VBN IN DT JJ JJ NNS IN DT JJ NN IN NN TO VB DT NN IN DT NN
853	it was assumed that	for deterministic optimization it was assumed that the ring resonator structure is symmetric	O O O B I I I O O O O O O	IN JJ NN PRP VBD VBN IN DT NN NN NN VBZ JJ
854	in the case of	this means that in the case of second order resonator g3 g1	O O O B I I I O O O O O	DT VBZ IN IN DT NN IN JJ NN NN NN NN
855	it was found that	it was found that for both cases the best worst case objective obtained was relatively the same	B I I I O O O O O O O O O O O O O	PRP VBD VBN IN IN DT NNS DT JJS JJS NN NN VBN VBD RB DT JJ
856	lead to	therefore the greater flexibility of choosing unsymmetrical gap values does not automatically lead to a greater chance of a better solution	O O O O O O O O O O O O B I O O O O O O O	RB DT JJR NN IN VBG JJ NN NNS VBZ RB RB VB TO DT JJR NN IN DT JJR NN
857	based on	in this work the robust optimization results shown are based on symmetric resonators	O O O O O O O O O B I O O	IN DT NN DT JJ NN NNS VBN VBP VBN IN JJ NNS
858	applied on	robust optimization is applied on the cheap system response of the second order resonator	O O O B I O O O O O O O O O	JJ NN VBZ VBN IN DT JJ NN NN IN DT JJ NN NN
859	started by	the robust optimization algorithm is started by constructing the initial component metamodels for pl0	O O O O O B I O O O O O O O	DT JJ NN NN VBZ VBN IN VBG DT JJ NN NNS IN NN
860	based on	the metamodels are built based on 60 initial expensive simulations of the coupled mode theory model and the mode solver	O O O O B I O O O O O O O O O O O O O O	DT NNS VBP VBN VBN IN CD JJ JJ NNS IN DT JJ NN NN NN CC DT NN NN
861	applied on,comparison with	a system level deterministic optimization algorithm is applied on the problem for comparison with the robust solution	O O O O O O O B I O O O B I O O O	DT NN NN JJ NN NN VBZ VBN IN DT NN IN NN IN DT JJ NN
862	based on	the approach is also based on adaptive improvement of component metamodels	O O O O B I O O O O O	DT NN VBZ RB VBN IN JJ NN IN NN NNS
863	limited to	since uncertainties are not included in the problem definition in the deterministic case the total number of variables is only limited to the design variables w g and l	O O O O O O O O O O O O O O O O O O O O B I O O O O O O O	IN NNS VBP RB VBN IN DT NN NN IN DT JJ NN DT JJ NN IN NNS VBZ RB JJ TO DT NN NNS NN NN CC NN
864	due to,compared to	note that due to the lower dimensionality of the deterministic problem fewer samples are needed compared to the robust case	O O B I O O O O O O O O O O O B I O O O	NN IN JJ TO DT JJR NN IN DT JJ NN JJR NNS VBP VBN VBN TO DT JJ NN
865	based on	the approximate system response based on the component metamodels for pl0 and l is plotted in fig	O O O O B I O O O O O O O O O O O	DT JJ NN NN VBN IN DT NN NNS IN NN CC NN VBZ VBN IN NN
866	plotted on	the normalized frequency is plotted on the x axis	O O O O B I O O O	DT VBN NN VBZ VBN IN DT NN NN
867	in fact,because of	the actual center frequency will in fact deviate from the original position because of a change in the waveguide width or thickness	O O O O O B I O O O O O B I O O O O O O O O	DT JJ NN NN MD IN NN VBP IN DT JJ NN IN IN DT NN IN DT NN NN CC NN
868	provided in	therefore the original frequency has not been provided in the x axis	O O O O O O O B I O O O	RB DT JJ NN VBZ RB VBN VBN IN DT NN NN
869	it should be pointed out here that,interested in	it should be pointed out here that we are interested in the bandpass performance and not in the absolute value of the frequency wavelength at which it takes place	B I I I I I I O O B I O O O O O O O O O O O O O O O O O O	PRP MD VB VBN RP RB IN PRP VBP JJ IN DT NN NN CC RB IN DT JJ NN IN DT NN NN IN WDT PRP VBZ NN
870	based on	the system response at the deterministic optimum based on simulation of pl0 on the actual simulator phoenix software is also plotted	O O O O O O O B I O O O O O O O O O O O O	DT NN NN IN DT JJ NN VBN IN NN IN NN IN DT JJ NN NN NN VBZ RB VBN
871	close to	as expected the approximate system response is quite close to the reference solution	O O O O O O O O B I O O O	IN VBN DT JJ NN NN VBZ RB JJ TO DT NN NN
872	similar to	once again the solution found on the actual simulator is quite similar to the approximate system response	O O O O O O O O O O O B I O O O O	RB RB DT NN VBN IN DT JJ NN VBZ RB JJ TO DT JJ NN NN
873	it may appear that	it may appear that the robust solution is a better solution at the nominal location than the deterministic optimum in fig	B I I I O O O O O O O O O O O O O O O O O	PRP MD VB IN DT JJ NN VBZ DT JJR NN IN DT JJ NN IN DT JJ NN IN NN
874	applied on	the deterministic and robust optimization algorithms are applied on a third order resonator as well	O O O O O O O B I O O O O O O	DT JJ CC JJ NN NNS VBP VBN IN DT JJ NN NN RB RB
875	used for	the same computational budget is allocated for both problems as was used for the second order resonator problem	O O O O O O O O O O O B I O O O O O	DT JJ JJ NN VBZ VBN IN DT NNS IN VBD VBN IN DT JJ NN NN NN
876	better than	the pass band performance is significantly better than the deterministic optimum for the second order resonator	O O O O O O B I O O O O O O O O	DT NN NN NN VBZ RB JJR IN DT JJ NN IN DT JJ NN NN
877	on the other hand	on the other hand the worst case filter response for the robust optimum shows much better attenuation of the light in the stop band	B I I I O O O O O O O O O O O O O O O O O O O O	IN DT JJ NN DT JJS NN NN NN IN DT JJ NN VBZ RB JJR NN IN DT NN IN DT NN NN
878	better than,comparison of	the performance for the robust optimum in the stop bands is also much better than the corresponding result for the robust optimum on the second order ring resonator table i shows a numerical comparison of the second order and third order nominal and robust designs	O O O O O O O O O O O O O B I O O O O O O O O O O O O O O O O O O B I O O O O O O O O O O	DT NN IN DT JJ NN IN DT NN NNS VBZ RB RB JJR IN DT JJ NN IN DT JJ NN IN DT JJ NN NN NN NN FW VBZ DT JJ NN IN DT JJ NN CC JJ NN NN CC JJ NNS
879	provides a better solution for	turning our attention to the objective value at the nominal location second last column in table i we note that the nominal optimum provides a better solution for both the second and the third order resonators than the robust optimum	O O O O O O O O O O O O O O O O O O O O O O O B I I I I O O O O O O O O O O O O	VBG PRP$ NN TO DT NN NN IN DT JJ NN JJ JJ NN IN NN FW PRP VBP IN DT JJ NN VBZ DT JJR NN IN CC DT JJ CC DT JJ NN NNS IN DT JJ NN
880	with respect to,less than	however if the worst possible fabrication with respect to the objective were to occur then the robust optimal solution deteriorates much less than the nominal solution for both the second and the third order ring resonators last column	O O O O O O B I I O O O O O O O O O O O O B I O O O O O O O O O O O O O O O	RB IN DT JJS JJ NN IN NN TO DT NN VBD TO VB RB DT JJ JJ NN VBZ RB JJR IN DT JJ NN IN CC DT JJ CC DT JJ NN NN NNS JJ NN
881	it performs much better in	it performs much better in the worst case than the nominal solution	B I I I I O O O O O O O	PRP VBZ RB JJR IN DT JJS NN IN DT JJ NN
882	better than	as expected the numerical solution for the robust optimum of the third order filter is better than the robust solution for the second order filter	O O O O O O O O O O O O O O O B I O O O O O O O O	IN VBN DT JJ NN IN DT JJ NN IN DT JJ NN NN VBZ JJR IN DT JJ NN IN DT JJ NN NN
883	apart from	apart from the worst case location for the robust optimum of the third order ring resonator all the other worst case locations occur in the interior of the uncertainty set	B I O O O O O O O O O O O O O O O O O O O O O O O O O O O O	RB IN DT JJS NN NN IN DT JJ NN IN DT JJ NN NN NN PDT DT JJ JJS NN NNS VBP IN DT NN IN DT NN NN
884	based on,based on	the method is based on an iterative optimization strategy that optimizes an approximate system response based on mathematical modeling of the components built using kriging	O O O B I O O O O O O O O O O B I O O O O O O O O	DT NN VBZ VBN IN DT JJ NN NN WDT VBZ DT JJ NN NN VBN IN JJ NN IN DT NNS VBN VBG NN
885	depends on,instead of	the approach is scalable since it depends on constructing mathematical models of the directional coupler section and using them to produce the serial ring resonator response instead of building new inexpensive models of every new serial ring resonator that is considered	O O O O O O B I O O O O O O O O O O O O O O O O O O B I O O O O O O O O O O O O O	DT NN VBZ JJ IN PRP VBZ IN VBG JJ NNS IN DT JJ NN NN CC VBG PRP TO VB DT JJ NN NN NN RB IN VBG JJ JJ NNS IN DT JJ JJ NN NN WDT VBZ VBN
886	it was shown via examples of	it was shown via examples of second order and third or der triplex based serial ring resonators that the approach can efficiently and consistently find a robust design that is relatively insensitive to fabrication deviations	B I I I I I O O O O O O O O O O O O O O O O O O O O O O O O O O O O O	PRP VBD VBN IN NNS IN JJ NN CC JJ CC FW FW VBN JJ NN NNS IN DT NN MD RB CC RB VB DT JJ NN WDT VBZ RB JJ TO NN NNS
887	it is envisaged that,employed for	it is envisaged that the technique can potentially be employed for efficient global robust optimization of other integrated photonic systems	B I I I O O O O O B I O O O O O O O O O	PRP VBZ VBN IN DT NN MD RB VB VBN IN JJ JJ JJ NN IN JJ JJ JJ NNS
888	based on	the broader applicability of the proposed technique for system robust optimization should be investigated by applying it on other integrated photonic systems e g array waveguide gratings or interferometers based on mmi couplers	O O O O O O O O O O O O O O O O O O O O O O O O O O O O O B I O O	DT JJR NN IN DT VBN NN IN NN JJ NN MD VB VBN IN VBG PRP IN JJ JJ JJ NNS SYM NN NN NN NNS CC NNS VBN IN NN NNS
889	based on	this paper presents an advanced depth intra coding approach for 3d video coding based on the high efficiency video coding standard and the multiview video plus depth representation	O O O O O O O O O O O O O B I O O O O O O O O O O O O O	DT NN VBZ DT JJ NN NN VBG NN IN JJ NN NN VBN IN DT JJ NN NN VBG NN CC DT JJ NN CC NN NN
890	differ from	this paper is motivated by the fact that depth signals have specific characteristics that differ from those of natural signals camera view video	O O O O O O O O O O O O O O B I O O O O O O O	DT NN VBZ VBN IN DT NN IN NN NNS VBP JJ NNS WDT VBP IN DT IN JJ NNS NN NN NN
891	for this purpose,based on	for this purpose we introduce intra picture prediction modes based on geometric primitives along with a residual coding method in the spatial domain substituting conventional intra prediction modes and transform coding respectively	B I I O O O O O O B I O O O O O O O O O O O O O O O O O O O O O	IN DT NN PRP VBP JJ NN NN NNS VBN IN JJ NNS IN IN DT JJ NN NN IN DT JJ NN VBG JJ JJ NN NNS CC VB VBG RB
892	at the same time,the combination of	at the same time the combination of 3d video with 3d computer graphics content is substantially simplified	B I I I B I I O O O O O O O O O O	IN DT JJ NN DT NN IN JJ NN IN JJ NN NNS NN VBZ RB VBN
893	as well as	this especially includes new and advanced 3d video coding methods for efficient compression and transmission as well as novel applications that combine 3d video and 3d computer graphics elements	O O O O O O O O O O O O O O O B I I O O O O O O O O O O O	DT RB VBZ JJ CC JJ NN NN NN NNS IN JJ NN CC NN RB RB IN JJ NNS WDT VBP JJ NN CC NN NN NNS NNS
894	based on	3d video solutions can be categorized by the representation format namely those based on stereo and multiview signals and those that additionally use depth maps	O O O O O O O O O O O O B I O O O O O O O O O O O	JJ NN NNS MD VB VBN IN DT NN NN RB DT VBN IN JJ CC JJ NNS CC DT WDT RB VBP NN NNS
895	the concept of,exploited with,resulting in,compared with	by adding the concept of disparity compensated prediction interview dependencies are efficiently exploited with mvc resulting in a significant coding gain compared with that of simulcast coding	O O B I I O O O O O O O B I O B I O O O O B I O O O O	IN VBG DT NN IN NN VBD NN NN NNS VBP RB VBN IN NN VBG IN DT JJ NN NN VBN IN DT IN NN NN
896	adopted for	target applications of mvc were efficient compression and transmission of stereo video and consequently it was adopted for the blu ray 3d format	O O O O O O O O O O O O O O O O B I O O O O O	NN NNS IN NN VBD JJ NN CC NN IN NN NN CC RB PRP VBD VBN IN DT NN NN NN NN
897	restricted to	for supporting backward compatibility and a direct implementation on top of existing solutions the design of mvc is restricted to high level syntax changes of x	O O O O O O O O O O O O O O O O O O B I O O O O O O	IN VBG RB NN CC DT JJ NN IN NN IN VBG NNS DT NN IN NN VBZ JJ TO JJ NN NN NNS IN NN
898	applied to,compared with	this concept is now also applied to the high efficiency video coding standard for defining a simple stereo and multiview video coding extension that benefits from the significantly better coding efficiency of hevc compared with x	O O O O O B I O O O O O O O O O O O O O O O O O O O O O O O O O O B I O	DT NN VBZ RB RB VBN TO DT JJ NN NN VBG NN IN VBG DT JJ NN CC JJ NN NN NN IN NNS IN DT RB JJR NN NN IN NN VBN IN NN
899	based on	the second category is based on the multiview video plus depth representation	O O O O B I O O O O O O	DT JJ NN VBZ VBN IN DT JJ NN CC NN NN
900	a large number of	typical applications in this category are the support of autostereoscopic displays with a large number of views baseline adaptation for different screen sizes and free viewpoint video	O O O O O O O O O O O O B I I I O O O O O O O O O O O	JJ NNS IN DT NN VBP DT NN IN JJ NNS IN DT JJ NN IN NNS NN NN IN JJ NN NNS CC JJ NN NN
901	present in	the depth intra coding solution we present in this paper is a continued development of our previous and ongoing work in this field but with a new direction targeting convergence of 3d video and 3d computer graphics content	O O O O O O B I O O O O O O O O O O O O O O O O O O O O O O O O O O O O O O	DT NN NN VBG NN PRP JJ IN DT NN VBZ DT JJ NN IN PRP$ JJ CC JJ NN IN DT NN CC IN DT JJ NN VBG NN IN NN NN CC NN NN NNS NN
902	motivated by,differ from	our approach is motivated by the fact that the characteristics of depth signals differ from those of natural video signals featuring sharp edges and larger areas of nearly constant or only slowly varying sample values	O O O B I O O O O O O O O B I O O O O O O O O O O O O O O O O O O O O	PRP$ NN VBZ VBN IN DT NN IN DT NNS IN NN NNS VBP IN DT IN JJ NN NNS VBG JJ NNS CC JJR NNS IN RB JJ CC RB RB VBG NN NNS
903	as well as	we therefore propose a coding approach that is adapted to the specific characteristics of depth signals replacing intra prediction modes as well as transform residual coding of hevc	O O O O O O O O O O O O O O O O O O O O B I I O O O O O	PRP RB VBP DT VBG NN WDT VBZ VBN TO DT JJ NNS IN NN NNS VBG JJ NN NNS RB RB IN VB JJ NN IN NN
904	optimized for	our solution is optimized for both efficient compression of depth signals and efficient support of triangular meshes for representing the scene surface	O O O B I O O O O O O O O O O O O O O O O O	PRP$ NN VBZ VBN IN DT JJ NN IN NN NNS CC JJ NN IN JJ NNS IN VBG DT NN NN
905	resulting in,present in	this introduces additional constraints on the design of the coding scheme resulting in the carefully considered combination of adapted existing and newly developed methods we present in this paper	O O O O O O O O O O O B I O O O O O O O O O O O O B I O O	DT VBZ JJ NNS IN DT NN IN DT VBG NN VBG IN DT RB VBN NN IN VBN VBG CC RB VBN NNS PRP JJ IN DT NN
906	related to	related to our solution approaches for non rectangular block segmentation and wedgelets inter component prediction and residual coding for depth have been studied	B I O O O O O O O O O O O O O O O O O O O O O	JJ TO PRP$ NN NNS IN JJ JJ NN NN CC NNS VBP NN NN CC JJ NN IN NN VBP VBN VBN
907	compared with	by modeling the signal of depth blocks using piecewise linear functions and omitting the residual signal they reported a bit rate gain of about 25 compared with that of jpeg2000	O O O O O O O O O O O O O O O O O O O O O O O O O B I O O O	IN NN DT NN IN NN NNS VBG JJ JJ NNS CC VBG DT JJ NN PRP VBD DT NN NN NN IN IN CD VBN IN DT IN NN
908	higher than,leading to	for the same method merkle reported that the bit rate is about 25 higher than that of h 264 avc intra only coding while leading to a better quality of rendered views using the coded depth maps	O O O O O O O O O O O O O B I O O O O O O O O O B I O O O O O O O O O O O	IN DT JJ NN NN VBD IN DT NN NN VBZ IN CD JJR IN DT IN NN CD FW FW RB VBG IN VBG TO DT JJR NN IN VBN NNS VBG DT VBN NN NNS
909	achieved for	as an extension of h 264 avc they report bit rate gains of about 10 for low rates while a worse performance is achieved for high rates	O O O O O O O O O O O O O O O O O O O O O O O B I O O	IN DT NN IN NN CD NN PRP VBP NN NN NNS IN IN CD IN JJ NNS IN DT JJR NN VBZ VBN IN JJ NNS
910	as a reference for	mora propose inter component prediction of quadtree partitions using the video quadtree as a reference for limitation and prediction of the depth quadtree reporting significant encoder complexity reduction and small depth bit rate gains for 3d video extension of hevc	O O O O O O O O O O O O B I I I O O O O O O O O O O O O O O O O O O O O O O O O	NNS VBP NN NN NN IN NN NNS VBG DT NN NN IN DT NN IN NN CC NN IN DT NN NN VBG JJ NN NN NN CC JJ NN NN NN NNS IN JJ NN NN IN NN
911	in contrast to,proposed in,the effect of	in contrast to the approaches proposed in this paper these extend mv hevc by additional modes and methods without integrating and evaluating the effect of the view synthesis optimization distortion metric	B I I O O B I O O O O O O O O O O O O O O O B I I O O O O O O	IN NN TO DT NNS VBN IN DT NN DT VBP FW FW IN JJ NNS CC NNS IN VBG CC VBG DT NN IN DT NN NN NN NN NN
912	the important new contributions are	the important new contributions are the mesh extraction algorithm that smoothly integrates in the decoder the specially adapted set of modeling functions and corresponding prediction modes and the enhancement of the constant offset residual concept for fully replacing transform residual coding in all stages of the depthrelated intra encoder and decoder	B I I I I O O O O O O O O O O O O O O O O O O O O O O O O O O O O O O O O O O O O O O O O O O O O O O	DT JJ JJ NNS VBP DT NN NN NN WDT RB VBZ IN DT NN DT RB VBN NN IN NN NNS CC JJ NN NNS CC DT NN IN DT NN VBD JJ NN IN RB VBG VB JJ NN IN DT NNS IN DT VBN NN NN CC NN
913	the main principle of our approach is,based on,a minimum number of	the main principle of our approach is approximation of the signal of a depth block by modeling functions based on geometric primitives that allow representing the scene surface with a minimum number of triangles	B I I I I I I O O O O O O O O O O O B I O O O O O O O O O B I I I O	DT JJ NN IN PRP$ NN VBZ NN IN DT NN IN DT NN NN IN NN NNS VBN IN JJ NNS WDT VBP VBG DT NN NN IN DT JJ NN IN NNS
914	as well as	the details are explained in section iii including intra prediction and inter component prediction as well as constant offset residual coding in the spatial domain	O O O O O O O O O O O O O O B I I O O O O O O O O	DT NNS VBP VBN IN NN LS VBG JJ NN CC NN NN NN RB RB IN JJ VBN JJ NN IN DT JJ NN
915	based on	section iv is on the application of our solution including codec integration based on 3d hevc and mesh extraction	O O O O O O O O O O O O B I O O O O O	NN NN VBZ IN DT NN IN PRP$ NN VBG NN NN VBN IN FW FW CC VB NN
916	presented in	finally the results are presented in section v	O O O O B I O O	RB DT NNS VBP VBN IN NN LS
917	for instance	for instance wedgelet and plane models in x or wedgelet and contour models in x	B I O O O O O O O O O O O O O	IN NN NN CC NN NNS IN NN CC NN CC NN NNS IN NN
918	compared with	given a depth block with original sample values d u v deriving the best approximation by a plane model means finding the plane with parameters do mu and mv that causes the minimum distortion compared with the original signal	O O O O O O O O O O O O O O O O O O O O O O O O O O O O O O O O O O B I O O O	VBN DT NN NN IN JJ NN NNS FW FW LS VBG DT JJS NN IN DT NN NN VBZ VBG DT NN IN NNS VBP NN CC NN WDT VBZ DT JJ NN VBN IN DT JJ NN
919	more than,extended to	for sample values assigned with more than one coordinate the method is extended to multiple linear regression	O O O O O B I O O O O O B I O O O	IN NN NNS VBN IN JJR IN CD NN DT NN VBZ VBN TO JJ JJ NN
920	according to,represented by	according to x the basic principle of this depth signal modeling approach is approximation of the signal of a rectangular block by a model that segments the area into two non rectangular regions where each of the segments is represented by a constant value	B I O O O O O O O O O O O O O O O O O O O O O O O O O O O O O O O O O O O O O B I O O O	VBG TO NN DT JJ NN IN DT NN NN NN NN VBZ NN IN DT NN IN DT JJ NN IN DT NN IN NNS DT NN IN CD JJ JJ NNS WRB DT IN DT NNS VBZ VBN IN DT JJ NN
921	defined as,compared with	in the context of image and video processing the best reconstruction of a signal for a given set of candidate reconstructions is usually defined as the one that causes the minimum distortion compared with the original signal	O O O O O O O O O O O O O O O O O O O O O O O B I O O O O O O O B I O O O	IN DT NN IN NN CC NN NN DT JJS NN IN DT NN IN DT VBN NN IN NN NNS VBZ RB VBN IN DT NN WDT VBZ DT JJ NN VBN IN DT JJ NN
922	results in,carrying out	translated to our wedgelet approach this means finding the model that results in the closest approximation of the original depth values d u v by carrying out a minimum distortion search with a set of candidate segmentation patterns	O O O O O O O O O O O B I O O O O O O O O O O O O B I O O O O O O O O O O O	VBN TO PRP$ JJ NN DT VBZ VBG DT NN WDT VBZ IN DT JJS NN IN DT JJ NN NNS FW FW LS IN VBG RP DT JJ NN NN IN DT NN IN NN NN NNS
923	difference between	finally the distortion is calculated from the difference between d u v and dm u v	O O O O O O O B I O O O O O O O	RB DT NN VBZ VBN IN DT NN IN FW FW LS CC FW FW LS
924	consists of	the algorithm for the minimum distortion search consists of calculating the distortion for each candidate segmentation pattern and selecting the one with the minimum value as the best wedgelet model approximation of the depth signal	O O O O O O O B I O O O O O O O O O O O O O O O O O O O O O O O O O O	DT NN IN DT JJ NN NN VBZ IN VBG DT NN IN DT NN NN NN CC VBG DT NN IN DT JJ NN IN DT JJS NN NN NN IN DT NN NN
925	depends on	the set of candidate partitions depends on the particular application and its constraints	O O O O O B I O O O O O O	DT NN IN NN NNS VBZ IN DT JJ NN CC PRP$ NNS
926	consist of	for definitely finding the wedgelet model with the overall minimum distortion the candidate set has to consist of the wedgelet patterns for all possible combinations of the line start and end positions	O O O O O O O O O O O O O O O O B I O O O O O O O O O O O O O O	IN RB VBG DT JJ NN IN DT JJ JJ NN DT NN NN VBZ TO VB IN DT NN NNS IN DT JJ NNS IN DT NN NN CC NN NNS
927	in contrast to,approximated by	in contrast to wedgelet models any complex shaped object edge can be approximated by a contour model	B I I O O O O O O O O O B I O O O	IN NN TO JJ NNS DT JJ JJ NN NN MD VB VBN IN DT NN NN
928	based on	here the partition is not derived based on a set of candidate segmentations but by direct image segmentation of the depth block	O O O O O O B I O O O O O O O O O O O O O O	RB DT NN VBZ RB VBN VBN IN DT NN IN NN NNS CC IN JJ NN NN IN DT NN NN
929	for this purpose	the most suitable method for this purpose is thresholding	O O O O B I I O O	DT RBS JJ NN IN DT NN VBZ VBG
930	subdivided into,applied to	adaptive thresholding means that the image is subdivided into individual subimages and the thresholding is separately applied to each of them	O O O O O O O B I O O O O O O O B I O O O	JJ NN VBZ IN DT NN VBZ VBN IN JJ NNS CC DT NN VBZ RB VBN TO DT IN PRP
931	introduced in,used for,taking advantage of	the geometry based depth modeling approach introduced in section ii can be used for efficient depth compression by taking advantage of its quality to closely approximate the signal of a depth block for predictive coding	O O O O O O B I O O O O B I O O O O B I I O O O O O O O O O O O O O O	DT NN JJ NN NN NN VBN IN NN LS MD VB VBN IN JJ NN NN IN VBG NN IN PRP$ NN TO RB JJ DT NN IN DT NN NN IN JJ NN
932	based on,referred to	at the encoder the decision on whether and to what extend estimated information is transmitted to the decoder is typically based on a cost function that balances the tradeoff between rate and distortion referred to as rate distortion optimization	O O O O O O O O O O O O O O O O O O O O B I O O O O O O O O O O O B I O O O O	IN DT NN DT NN IN IN CC TO WP VB VBN NN VBZ VBN TO DT NN VBZ RB VBN IN DT NN NN WDT VBZ DT NN IN NN CC NN VBN TO IN NN NN NN
933	required for	the following four sections introduce the estimation prediction and signaling methods that are required for implementing our depth signal modeling in an mvd coding framework	O O O O O O O O O O O O O B I O O O O O O O O O O	DT JJ CD NNS VBP DT NN NN CC NN NNS WDT VBP VBN IN VBG PRP$ NN NN NN IN DT JJ NN NN
934	according to,consists of,a number of	according to x intra coding of hevc basically consists of a number of prediction modes together with transform coding of the residual	B I O O O O O O B I B I I O O O O O O O O O	VBG TO NN NN NN IN NN RB VBZ IN DT NN IN NN NNS RB IN VB NN IN DT JJ
935	based on,introduced in	based on the geometric plane and wedgelet models introduced in section ii we developed the following novel intra picture prediction methods for depth coding	B I O O O O O O B I O O O O O O O O O O O O O O	VBN IN DT JJ NN CC NN NNS VBN IN NN LS PRP VBD DT VBG JJ JJ NN NN NNS IN NN NN
936	consists of	like for planar and dc intra modes in hevc the reference information for prediction consists of the spatially neighboring samples from left and top adjacent blocks	O O O O O O O O O O O O O O B I O O O O O O O O O O	IN IN NN CC FW FW NNS IN NN DT NN NN IN NN VBZ IN DT RB JJ NNS IN JJ CC JJ JJ NNS
937	is shown in	the plane prediction process is shown in fig 4	O O O O B I I O O	DT NN NN NN VBZ VBN IN NN CD
938	according to,described by	according to x the plane model of a depth block is described by the three parameters offset do horizontal slope mu and vertical slope mv	B I O O O O O O O O O B I O O O O O O O O O O O O	VBG TO NN DT NN NN IN DT NN NN VBZ VBN IN DT CD NNS VBN VBP JJ NN NN CC JJ NN NN
939	in contrast to,results in	in contrast to that the planar mode in hevc has no simple geometric description as it linearly interpolates neighboring samples which results in a smooth surface with a plane like characteristic	B I I O O O O O O O O O O O O O O O O O O B I O O O O O O O O	IN NN TO IN DT JJ NN IN NN VBZ DT JJ JJ NN IN PRP RB VBZ JJ NNS WDT VBZ IN DT JJ NN IN DT NN IN NN
940	in contrast to	in contrast to that the dc mode in hevc has no simple geometric description as the predicted signal is subsequently filtered along the left and top edges	B I I O O O O O O O O O O O O O O O O O O O O O O O O	IN NN TO IN DT NN NN IN NN VBZ DT JJ JJ NN IN DT VBN NN VBZ RB VBN IN DT JJ CC JJ NNS
941	according to,carrying out,introduced in	according to x the principle of this intra coding method is estimating the optimum wedgelet segmentation at the encoder by carrying out the minimum distortion search introduced in section ii b1 and transmitting the segmentation information in the bitstream	B I O O O O O O O O O O O O O O O O O O B I O O O O B I O O O O O O O O O O O	VBG TO NN DT NN IN DT JJ NN NN VBZ VBG DT JJ NN NN IN DT NN IN VBG RP DT JJ NN NN VBN IN NN LS NN CC VBG DT NN NN IN DT NN
942	in general,required for	in general the coding performance of this approach benefits from a low distortion using the best wedgelet segmentation for reconstruction at the decoder but suffers from the additional rate required for transmitting the segmentation information	B I O O O O O O O O O O O O O O O O O O O O O O O O O O O B I O O O O	IN JJ DT VBG NN IN DT NN NNS IN DT JJ NN VBG DT JJS NN NN IN NN IN DT NN CC VBZ IN DT JJ NN VBN IN VBG DT NN NN
943	given as,result from	a solution that meets both requirements is given as wedgelet pattern lookup table for a given coding block of size n n the lookup table is a list of w wedgelet segmentation patterns that result from combining all possible line start and end positions	O O O O O O O B I O O O O O O O O O O O O O O O O O O O O O O O O O B I O O O O O O O O	DT NN WDT VBZ DT NNS VBZ VBN IN JJ NN NN NN IN DT VBN NN NN IN NN NN NN DT NN NN VBZ DT NN IN FW FW NN NNS WDT VBP IN VBG DT JJ NN NN CC NN NNS
944	compared with,have the following	compared with other solutions these lookup tables have the following advantages	B I O O O O O B I I I	VBN IN JJ NNS DT NN NNS VBP DT JJ NNS
945	carried out	the complexity of the estimation process is reduced as segmentation patterns do not have to be generated every time the minimum distortion search is carried out and redundant segmentations are implicitly excluded from being tested	O O O O O O O O O O O O O O O O O O O O O O O O B I O O O O O O O O O	DT NN IN DT NN NN VBZ VBN IN NN NNS VBP RB VB TO VB VBN DT NN DT JJ NN NN VBZ VBN RP CC JJ NNS VBP RB VBN IN VBG VBN
946	is shown in	the intra prediction of a wedgelet segmentation is shown in fig	O O O O O O O B I I O	DT JJ NN IN DT JJ NN VBZ VBN IN NN
947	predicted from	following the principle of directional intra prediction in hevc the wedgelet segmentation of the current block is predicted from the information of the left and top neighboring blocks that are already decoded and reconstructed	O O O O O O O O O O O O O O O O O B I O O O O O O O O O O O O O O O	VBG DT NN IN JJ JJ NN IN NN DT JJ NN IN DT JJ NN VBZ VBN IN DT NN IN DT JJ CC JJ JJ NNS WDT VBP RB VBN CC VBN
948	calculated from	in this case the reference block has to be of type wedgelet such that the gradient mref can be calculated from the start and end points of the separation line	O O O O O O O O O O O O O O O O O O O B I O O O O O O O O O	IN DT NN DT NN NN VBZ TO VB IN NN NN JJ IN DT NN NN MD VB VBN IN DT NN CC NN NNS IN DT NN NN
949	defined by,derived as	given that the line defined by sref and mref intersects the current block sp and ep are derived as their intersection points with border samples of the current block	O O O O B I O O O O O O O O O O O B I O O O O O O O O O O	VBN IN DT NN VBN IN NN CC NN VBZ DT JJ NN NN CC NN VBP VBN IN PRP$ NN NNS IN NN NNS IN DT JJ NN
950	it is not available or applicable	the overall process first considers the top block for prediction and if it is not available or applicable the left block is used	O O O O O O O O O O O O B I I I I I O O O O O	DT JJ NN RB VBZ DT JJ NN IN NN CC IN PRP VBZ RB JJ CC JJ DT JJ NN VBZ VBN
951	based on,introduced in	based on x inter component prediction for the wedgelet and contour segmentations introduced in section ii b are considered	B I O O O O O O O O O O B I O O O O O	VBN IN NN NN NN NN IN DT NN CC NN NNS VBN IN NN LS NN VBP VBN
952	consist of	for both of them estimation at the encoder and reconstruction at the decoder are identical and only consist of the inter component prediction process such that no additional information has to be signaled in the bitstream	O O O O O O O O O O O O O O O O O B I O O O O O O O O O O O O O O O O O	IN DT IN PRP NN IN DT NN CC NN IN DT NN VBP JJ CC RB VBP IN DT NN NN NN NN JJ IN DT JJ NN VBZ TO VB VBN IN DT NN
953	gain from,depends on	regarding coding efficiency these two modes gain from a very low rate while the distortion depends on how consistent the object edges in video and depth are	O O O O O O B I O O O O O O O B I O O O O O O O O O O	VBG VBG NN DT CD NNS NN IN DT RB JJ NN IN DT NN VBZ IN WRB JJ DT NN VBZ IN NN CC NN VBP
954	predicted from,carrying out,as described in	the wedgelet segmentation of the current depth block is predicted from the video reference block by carrying out the minimum distortion search for the best matching wedgelet segmentation as described in section ii b1	O O O O O O O O O B I O O O O O B I O O O O O O O O O O B I I O O O	DT JJ NN IN DT JJ NN NN VBZ VBN IN DT NN NN NN IN VBG RP DT JJ NN NN IN DT JJS NN NN NN IN VBN IN NN LS NN
955	based on,introduced in	given the specific signal and distortion characteristics of depth we propose an alternative residual coding approach for depth intra that accompanies our concept of prediction signals based on geometric models as introduced in sections iii a and iii b	O O O O O O O O O O O O O O O O O O O O O O O O O O B I O O O B I O O O O O O	VBN DT JJ NN CC NN NNS IN NN PRP VBP DT JJ JJ NN NN IN NN NN WDT VBZ PRP$ NN IN NN NNS VBN IN JJ NNS IN VBN IN NNS LS DT CC LS NN
956	instead of,consists of	instead of per sample differences the transmitted residual of our method only consists of one constant offset value per partition in the spatial domain	B I O O O O O O O O O O B I O O O O O O O O O O	RB IN IN NN NNS DT JJ JJ IN PRP$ NN RB VBZ IN CD JJ VBN NN IN NN IN DT JJ NN
957	referred to	this method will be referred to as constant offset residual coding	O O O O B I O O O O O	DT NN MD VB VBN TO IN NN VBD JJ NN
958	consists of	here the residual signal consists of two cor values for bsm and one for plane	O O O O B I O O O O O O O O O	RB DT JJ NN VBZ IN CD NN NNS IN NN CC CD IN NN
959	based on	this section is about the application of our depth intracoding approach based on geometric primitives with the first part addressing codec integration and the second mesh extraction	O O O O O O O O O O O B I O O O O O O O O O O O O O O	DT NN VBZ IN DT NN IN PRP$ NN VBG NN VBN IN JJ NNS IN DT JJ NN VBG NN NN CC DT JJ NN NN
960	as a basic framework for	for integrating the proposed depth intra coding methods we select 3d hevc as a basic framework for mvd compression	O O O O O O O O O O O O B I I I I O O	IN VBG DT VBN NN NN NN NNS PRP VBP FW FW IN DT JJ NN IN NN NN
961	builds upon	3d hevc builds upon mv hevc which supports efficient compression of mvv with inter view prediction	O O B I O O O O O O O O O O O O	FW FW VBZ IN FW FW WDT VBZ JJ NN IN NN IN NN NN NN
962	due to,extended by	due to the layer design mv hevc can be extended by additional depth layers for supporting mvd in a straightforward way	B I O O O O O O O B I O O O O O O O O O O	JJ TO DT NN NN FW FW MD VB VBN IN JJ NN NNS IN VBG NN IN DT JJ NN
963	categorized by	these can be categorized by those specific to video or depth and those for intra or inter coding	O O O B I O O O O O O O O O O O O O	DT MD VB VBN IN DT JJ TO NN CC NN CC DT IN NN CC NN NN
964	improved by	the depth coding performance is further improved by disabling deblocking filters and including some special encoder optimizations in 3d hevc	O O O O O O B I O O O O O O O O O O O O	DT NN NN NN VBZ RB VBN IN VBG VBG NNS CC VBG DT JJ NN NNS IN FW FW
965	has an significant effect on	by changing the distortion metric for depth vso has an significant effect on rdo and the related decisions at the encoder	O O O O O O O O B I I I I O O O O O O O O	IN VBG DT NN NN IN NN NN VBZ DT JJ NN IN NN CC DT JJ NNS IN DT NN
966	described in	given this reference the integration of the methods described in section iii requires the following changes for depth intra blocks	O O O O O O O O B I O O O O O O O O O O	VBN DT NN DT NN IN DT NNS VBN IN NN LS VBZ DT JJ NNS IN NN NN NNS
967	replaced by	as the second main module the regular tqr coding is replaced by our cor coding method	O O O O O O O O O O B I O O O O	IN DT JJ JJ NN DT JJ NN NN VBZ VBN IN PRP$ NN NN NN
968	such as	the integration of these main modules includes several minor changes and optimizations for depth intra coding such as signaling and binarization of related syntax elements or disabling reference sample smoothing	O O O O O O O O O O O O O O O O B I O O O O O O O O O O O O	DT NN IN DT JJ NNS VBZ JJ JJ NNS CC NNS IN NN NNS VBG JJ IN NN CC NN IN JJ NN NNS CC VBG NN NN VBG
969	according to,leads to	furthermore we use the fast search strategy for minimum distortion wedgelet derivation according to x which leads to a substantial complexity reduction especially in combination with vso	O O O O O O O O O O O O B I O O B I O O O O O O O O O	RB PRP VBP DT JJ NN NN IN JJ NN NN NN VBG TO NN WDT VBZ TO DT JJ NN NN RB IN NN IN NN
970	has the effect,according to,result in	regarding the encoder estimation of cor values vso has the effect that values derived according to 9 and 10 not necessarily result in the minimum distortion	O O O O O O O O B I I O O O B I O O O O O B I O O O	VBG DT NN NN IN NN NNS NN VBZ DT NN WDT VBZ VBN VBG TO CD CC CD RB RB VB IN DT JJ NN
971	derived by	thus with vso the optimal cor values are derived by a minimum distortion search	O O O O O O O O B I O O O O	RB IN NN DT JJ NN NNS VBP VBN IN DT JJ NN NN
972	referred to	altogether the resulting codec will be referred to as geometry based depth intra extension	O O O O O O B I O O O O O O	RB DT VBG NN MD VB VBN TO IN NN JJ NN NN NN
973	based on,achieved by	interoperability between 3d video based on the mvd representation and applications in the 3d computer graphics domain can be achieved by converting the depth signal to a polygon mesh representation	O O O O B I O O O O O O O O O O O O O B I O O O O O O O O O	NN IN JJ NN VBN IN DT NN NN CC NNS IN DT JJ NN NNS NN MD VB VBN IN VBG DT NN NN TO DT NN NN NN
974	consist of,described by	such surface meshes typically consist of triangular faces described by the position of so called vertices in 3d scene space and their connectivity	O O O O B I O O B I O O O O O O O O O O O O O	JJ NN NNS RB VBP IN JJ NNS VBN IN DT NN IN RB VBN NNS IN JJ NN NN CC PRP$ NN
975	in the case of,lead to,a smaller number of	in the case of depth maps adjacent samples with an identical depth value lead to collinear and coplanar vertices such that regions of constant depth require a smaller number of vertices	B I I I O O O O O O O O O B I O O O O O O O O O O O B I I I O	IN DT NN IN NN VBZ JJ NNS IN DT JJ NN NN NN TO NN CC NN NNS JJ IN NNS IN JJ NN VBP DT JJR NN IN NNS
976	in contrast to,designed for,a very small number of	in contrast to this general approach gdi is explicitly designed for supporting mesh extraction with a very small number of triangles	B I I O O O O O O B I O O O O B I I I I O	IN NN TO DT JJ NN NN VBZ RB VBN IN VBG NN NN IN DT RB JJ NN IN NNS
977	due to	due to the geometry based models in combination with cor and disabling smoothing deblocking filtering of reconstructed samples	B I O O O O O O O O O O O O O O O O	JJ TO DT NN VBN NNS IN NN IN NN CC VBG NN NN VBG IN JJ NNS
978	as well as	for contour blocks as well as for all other blocks	O O O B I I O O O O	IN NN NNS RB RB IN IN DT JJ NNS
979	consists of	the initial set consists of the four corner vertices	O O O B I O O O O	DT JJ NN VBZ IN DT CD NN NNS
980	correspond to	here the convex hull is formed by the k vertices that correspond to samples on the picture border	O O O O O O O O O O O B I O O O O O	RB DT NN NN VBZ VBN IN DT NN NNS WDT VBP TO NNS IN DT NN NN
981	integrated in	the described method is integrated in our 3d hevc framework as an alternative decoder output with aligned new processes on all levels of the decoder from blocks to layers	O O O O B I O O O O O O O O O O O O O O O O O O O O O O O	DT VBN NN VBZ VBN IN PRP$ FW FW NN IN DT JJ NN NN IN VBN JJ NNS IN DT NNS IN DT NN IN NNS TO NNS
982	according to	this includes eight test data sets a camera setup with three original and six synthesized views layer coding order and inter layer dependencies according to fig	O O O O O O O O O O O O O O O O O O O O O O O B I O	DT VBZ CD NN NNS VBZ DT NN NN IN CD JJ CC CD VBN NNS NN NN NN CC NN NN NNS VBG TO NN
983	due to	due to the large impact on the encoder rdo decisions and thus on the depth coding performance some additional experiments are conducted with vso disabled	B I O O O O O O O O O O O O O O O O O O O O O O O	JJ TO DT JJ NN IN DT NN NN NNS CC RB IN DT NN VBG NN DT JJ NNS VBP VBN IN NN VBN
984	results in,refer to	unless explicitly specified differently all results in this section refer to the configuration with all intra coding structure and vso enabled	O O O O O B I O O B I O O O O O O O O O O	IN RB VBN RB DT NNS IN DT NN VBP TO DT NN IN DT JJ NN NN CC NN VBD
985	according to	for implementing the reference framework and our gdi extension according to section iv a we use version 11 of the 3d hevc reference software	O O O O O O O O O B I O O O O O O O O O O O O O	IN VBG DT NN NN CC PRP$ NN NN VBG TO NN NN DT PRP VBP NN CD IN DT FW FW NN NN
986	extended by,introduced in	moreover the decoder of our coding framework is extended by the mesh extraction method introduced in section iv b	O O O O O O O O B I O O O O B I O O O	RB DT NN IN PRP$ NN NN VBZ VBN IN DT NN NN NN VBN IN NN NN NN
987	the impact of	this second configuration allows one to clearly evaluate and classify the impact of gdi on top of the reference	O O O O O O O O O O B I I O O O O O O	DT JJ NN VBZ CD TO RB VB CC VB DT NN IN NN IN NN IN DT NN
988	influenced by	for assessing the magnitude of the gains it has to be taken into account that only a very small portion of the total rate can be influenced by gdi while the video coding parts of reference methods and gdi are identical	O O O O O O O O O O O O O O O O O O O O O O O O O O B I O O O O O O O O O O O O O	IN VBG DT NN IN DT NNS PRP VBZ TO VB VBN IN NN IN RB DT RB JJ NN IN DT JJ NN MD VB VBN IN NN IN DT NN NN NNS IN NN NNS CC NNS VBP JJ
989	it is noted that,leads to,compared with	it is noted that enabling vso leads to an average coding gain of about 19 compared with the vso off case for all configurations but also to a huge increase in the encoder complexity	B I I I O O B I O O O O O O O B I O O O O O O O O O O O O O O O O O	PRP VBZ VBN IN VBG NN VBZ TO DT JJ NN NN IN IN CD VBN IN DT NN IN NN IN DT NNS CC RB TO DT JJ NN IN DT NN NN
990	the overall performance of,worse than	the results further indicate that the overall performance of gdi is slightly worse than that of 3dh	O O O O O B I I I O O O B I O O O	DT NNS RB VBP IN DT JJ NN IN NN VBZ RB JJR IN DT IN NN
991	depending on	the coding efficiency differs for individual sequences depending on factors like scene complexity and quality of depth signals	O O O O O O O B I O O O O O O O O O	DT VBG NN VBZ IN JJ NNS VBG IN NNS IN NN NN CC NN IN NN NNS
992	resulting in	for the other group cor and intercomponent prediction suffer from the worse depth quality resulting in some losses	O O O O O O O O O O O O O O B I O O	IN DT JJ NN NN CC JJ NN VBP IN DT JJ NN NN VBG IN DT NNS
993	it is important to note that	it is important to note that distortion values of synthesized and original views cannot be directly compared because they are calculated against a different type of reference	B I I I I I O O O O O O O O O O O O O O O O O O O O O	PRP VBZ JJ TO VB DT NN NNS IN VBN CC JJ NNS VBP VB RB VBN IN PRP VBP VBN IN DT JJ NN IN NN
994	lead to,a significant improvement in	these results highlight that both vso and gdi lead to a significant improvement in the quality of synthesized views	O O O O O O O O B I B I I I O O O O O	DT NNS VBP IN CC NN CC NN VBP TO DT JJ NN IN DT NN IN VBN NNS
995	resulting in	with vso the characteristic of the curves changes resulting in a rather constant synthesized view quality	O O O O O O O O B I O O O O O O	IN NN DT NN IN DT NNS NNS VBG IN DT RB JJ VBN NN NN
996	confirm the great positive effect of	for gdi the diagrams confirm the great positive effect of our approach on the objective quality of synthesized views relative to 3dr	O O O O B I I I I I O O O O O O O O O O O O	IN NN DT NNS VBP DT JJ JJ NN IN PRP$ NN IN DT JJ NN IN VBN NNS JJ TO NN
997	have the largest impact on	these types of depth distortions have the largest impact on the synthesized view quality	O O O O O B I I I I O O O O	DT NNS IN NN NNS VBP DT JJS NN IN DT VBN NN NN
998	corresponding to	corresponding to a reduction of about 88 and 84 relative to 3dr and 3dh respectively	B I O O O O O O O O O O O O O	VBG TO DT NN IN IN CD CC CD JJ TO JJ CC JJ RB
999	lead to	comparing 3dh and 3dr shows that the additional geometry based depth coding tools in 3dh only lead to a relatively small reduction	O O O O O O O O O O O O O O O O B I O O O O	VBG JJ CC JJ NNS IN DT JJ NN VBN NN NN NNS IN JJ JJ NN TO DT RB JJ NN
1000	has a somewhat different	regarding the random access configuration the values are overall higher as the reconstructed signal of inter coded blocks and pictures has a somewhat different characteristic	O O O O O O O O O O O O O O O O O O O O B I I I I	VBG DT JJ NN NN DT NNS VBP RB JJR IN DT JJ NN IN NN VBD NNS CC NNS VBZ DT RB JJ NN
1001	depending on	13 highlight that the number of triangles differs for individual sequences depending on factors like scene complexity and quality of depth signals	O O O O O O O O O O O B I O O O O O O O O O	CD NN IN DT NN IN NNS VBZ IN JJ NNS VBG IN NNS IN NN NN CC NN IN NN NNS
1002	compared with	another advantage of gdi is the considerably smaller relative deviation between individual sequences with an average of 24 compared with 49 for 3dr	O O O O O O O O O O O O O O O O O O B I O O O	DT NN IN NN VBZ DT RB JJR JJ NN IN JJ NNS IN DT NN IN CD VBN IN CD IN NN
1003	in terms of	first the complexity in terms of encoder and decoder runtimes is analyzed	O O O B I I O O O O O O	RB DT NN IN NNS IN NN CC NN NNS VBZ VBN
1004	considered as,leads to	although these runtime values should be considered as rough estimates gdi obviously leads to an increased computational complexity relative to 3dr	O O O O O O B I O O O O B I O O O O O O O	IN DT NN NNS MD VB VBN IN JJ NNS VBP RB VBZ TO DT VBN JJ NN JJ TO NN
1005	in contrast to	in contrast to that with gdi about two thirds of the samples are covered by plane mode blocks	B I I O O O O O O O O O O O O O O O	IN NN TO DT IN NN IN CD NNS IN DT NNS VBP VBN IN NN NN NNS
1006	the reason for	the reason for the relatively small portion of bsm coded blocks is that this kind of bisegmentation primarily comes into consideration for certain areas of a depth picture along the edges between objects as highlighted by the example in fig	B I I O O O O O O O O O O O O O O O O O O O O O O O O O O O O O O O O O O O O O	DT NN IN DT RB JJ NN IN NN VBD NNS VBZ IN DT NN IN NN RB VBZ IN NN IN JJ NNS IN DT NN NN IN DT NNS IN NNS IN VBN IN DT NN IN NN
1007	the amount of	the amount of blocks with an additional residual neither increases nor decreases significantly for gdi	B I I O O O O O O O O O O O O	DT NN IN NNS IN DT JJ JJ CC VBZ CC VBZ RB IN NN
1008	instead of,is very efficient for,in terms of	a detailed analysis including the additional results for gdi with tqr instead of cor in table v shows that cor is very efficient for depth coding in terms of rdo especially in combination with bsm and vso	O O O O O O O O O O O B I O O O O O O O B I I I O O B I I O O O O O O O O	DT JJ NN VBG DT JJ NNS IN NN IN NN RB IN NN IN NN LS VBZ IN NN VBZ RB JJ IN NN NN IN NNS IN NN RB IN NN IN NN CC NN
1009	based on	we presented a depth intra coding approach for 3d video based on geometric primitives	O O O O O O O O O O B I O O	PRP VBD DT NN NN VBG NN IN JJ NN VBN IN JJ NNS
1010	optimized for	our method is optimized for the specific characteristics of the depth signals in mvd data	O O O B I O O O O O O O O O O	PRP$ NN VBZ VBN IN DT JJ NNS IN DT NN NNS IN NN NNS
1011	based on,as well as	based on the 3d hevc extension our approach fully substitutes the intra prediction modes as well as the residual coding method of hevc for depth intra pictures and intra blocks	B I O O O O O O O O O O O O B I I O O O O O O O O O O O O O	VBN IN DT FW FW NN PRP$ NN RB VBZ DT JJ NN NNS RB RB IN DT JJ NN NN IN NN IN NN NN NNS CC NN NNS
1012	the main objective for the design of,at the same time	the main objective for the design of these two functional units was increasing the depth coding efficiency and at the same time improving the mesh extraction capabilities for bridging the gap between 3d video and 3d computer graphics applications	B I I I I I I O O O O O O O O O O O B I I I O O O O O O O O O O O O O O O O O	DT JJ NN IN DT NN IN DT CD JJ NNS VBD VBG DT NN NN NN CC IN DT JJ NN VBG DT NN NN NNS IN VBG DT NN IN JJ NN CC NN NN NNS NNS
1013	based on	we achieve this by combining prediction modes based on geometric primitives with cor residual coding ensuring that all reconstructed sample values in a segment or block are either constant or coplanar	O O O O O O O B I O O O O O O O O O O O O O O O O O O O O O O	PRP VBP DT IN VBG NN NNS VBN IN JJ NNS IN NN JJ NN VBG IN DT VBN NN NNS IN DT NN CC NN VBP CC JJ CC JJ
1014	has the advantage of,optimized for	regarding the coding efficiency gdi has the advantage of being optimized for the specific depth signal characteristics of sharp object edges and larger areas of nearly constant or slowly varying sample values	O O O O O B I I I O B I O O O O O O O O O O O O O O O O O O O O	VBG DT VBG NN NN VBZ DT NN IN VBG VBN IN DT JJ NN NN NNS IN JJ NN NNS CC JJR NNS IN RB JJ CC RB VBG NN NNS
1015	leads to	relative to 3d hevc without overlapping tools gdi leads to significant coding gains in synthesized views	O O O O O O O O B I O O O O O O	JJ TO FW FW IN VBG NNS NN VBZ TO JJ NN NNS IN VBN NNS
1016	has the advantage of,optimized for	regarding the mesh extraction gdi has the advantage of being optimized for representing the scene geometry of a block by a very limited number of vertices and triangles	O O O O O B I I I O B I O O O O O O O O O O O O O O O O	VBG DT NN NN NN VBZ DT NN IN VBG VBN IN VBG DT NN NN IN DT NN IN DT RB JJ NN IN NNS CC NNS
1017	leads to,generated from	the results show that gdi leads to surface meshes with significantly less triangles than generated from an ordinary decoder output of the reference codecs	O O O O O B I O O O O O O O B I O O O O O O O O	DT NNS VBP IN NN VBZ TO NN VBZ IN RB JJR NNS IN VBN IN DT JJ NN NN IN DT NN NNS
1018	is superior to	we showed that gdi is superior to hevc intra coding for depth	O O O O B I I O O O O O	PRP VBD IN NN VBZ JJ TO FW FW VBG IN NN
1019	the extension of	one of the remaining issues for further research on this topic is the extension of our approach to inter picture coding	O O O O O O O O O O O O B I I O O O O O O	CD IN DT VBG NNS IN JJ NN IN DT NN VBZ DT NN IN PRP$ NN TO VB NN NN
1020	with regard to,as well as	here additional challenges are foreseen with regard to motion and disparity compensated prediction as well as the temporal and inter view consistency of surface meshes	O O O O O B I I O O O O O B I I O O O O O O O O O	RB JJ NNS VBP VBN IN NN TO NN CC NN VBD NN RB RB IN DT JJ CC JJ NN NN IN NN NNS
1021	have a devastating effect on	however wi suffers from many limitations e g it cannot handle novel categories with multimodal distributions and special care should be given to avoid overfitting the learned embeddings on the training classes since this can have a devastating effect on classification accuracy	O O O O O O O O O O O O O O O O O O O O O O O O O O O O O O O O O O O B I I I I O O	RB NN VBZ IN JJ NNS SYM NN PRP RB VBP JJ NNS IN JJ NNS CC JJ NN MD VB VBN TO VB VBG DT VBN NNS IN DT NN NNS IN DT MD VB DT JJ NN IN NN NN
1022	the effectiveness of	the effectiveness of the proposed method is demonstrated using extensive experiments on three image data sets	B I I O O O O O O O O O O O O O	DT NN IN DT VBN NN VBZ VBN VBG JJ NNS IN CD NN NNS NNS
1023	used to	they cannot be used to further train the network using backpropagation	O O O B I O O O O O O	PRP VBP VB VBN TO RB VB DT NN VBG NN
1024	a wide range of	this limits their usefulness under open world settings where the models must be able to continuously adapt to emerging categories that were not seen during the training which is especially challenging for several robotic perception scenarios and for a wide range of different multimedia applications	O O O O O O O O O O O O O O O O O O O O O O O O O O O O O O O O O O O O O O B I I I O O O	DT VBZ PRP$ NN IN JJ NN NNS WRB DT NNS MD VB JJ TO RB VB TO VBG NNS WDT VBD RB VBN IN DT NN WDT VBZ RB JJ IN JJ JJ NN NNS CC IN DT JJ NN IN JJ NNS NNS
1025	known as	this problem is known as low shot learning or few shot learning	O O O B I O O O O O O O	DT NN VBZ VBN IN JJ NN NN CC JJ NN VBG
1026	it is worth noting that,even though,proposed for,suitable for	it is worth noting that even though several methods have been recently proposed for few shot learning only a few of them are suitable for inference only neural network accelerators	B I I I I B I O O O O O B I O O O O O O O O O B I O O O O O	PRP VBZ JJ VBG IN RB IN JJ NNS VBP VBN RB VBN IN JJ NN VBG RB DT JJ IN PRP VBP JJ IN NN RB JJ NN NNS
1027	in addition	in addition using the scaling factor c ensures that the cosine similarity will range between c and c allowing for effectively training the network without imposing a strict lower bound on the cross entropy loss	B I O O O O O O O O O O O O O O O O O O O O O O O O O O O O O O O O O	IN NN VBG DT VBG NN NN VBZ IN DT NN NN MD VB IN NN CC NN VBG IN RB VBG DT NN IN VBG DT JJ JJR VBD IN DT NN NN NN
1028	applied to	this process found an immediate application on edge accelerators edge tpus since it can be readily applied to any neural network simply by extending the last fully connected layer	O O O O O O O O O O O O O O O O B I O O O O O O O O O O O	DT NN VBD DT JJ NN IN NN NNS VBP NN IN PRP MD VB RB VBN TO DT JJ NN RB IN VBG DT JJ RB VBN NN
1029	the accuracy of,there is a significant overlap between	furthermore the process of imprinting can negatively affect the accuracy of the network for the existing categories if there is a significant overlap between the class boundaries	O O O O O O O O B I I O O O O O O O B I I I I I O O O	RB DT NN IN VBG MD RB VB DT NN IN DT NN IN DT VBG NNS IN EX VBZ DT JJ VB IN DT NN NNS
1030	is shown in	this behavior is shown in fig	O O B I I O	DT NN VBZ VBN IN NN
1031	has a significant impact on	this does not only affect how the embeddings are distributed through space but it also has a significant impact on the classification accuracy	O O O O O O O O O O O O O O O B I I I I O O O	DT VBZ RB RB VB WRB DT NNS VBP VBN IN NN CC PRP RB VBZ DT JJ NN IN DT NN NN
1032	leads to	using larger initial values of c leads to better classification performance	O O O O O O B I O O O	VBG JJR JJ NNS IN NN VBZ TO JJR NN NN
1033	it is well known that,lead to	this is not a surprising result since it is well known that overfitted representations almost always lead to worse generalization	O O O O O O O B I I I I O O O O B I O O	DT VBZ RB DT JJ NN IN PRP VBZ RB VBN WDT VBD NNS RB RB VBP TO JJ NN
1034	in addition	in addition note that maintaining the variance will allow more information about the in class similarities dissimilarities to be encoded in the resulting representation	B I O O O O O O O O O O O O O O O O O O O O O O	IN NN NN IN VBG DT NN MD VB JJR NN IN DT IN NN NNS VBZ TO VB VBN IN DT VBG NN
1035	leads to	this allows for learning a more regularized feature space that leads to a better generalization of unknown classes by maintaining the variance around each class prototype and being able to handle multimodal classes by using multiple prototypes per class	O O O O O O O O O O B I O O O O O O O O O O O O O O O O O O O O O O O O O O O	DT VBZ IN VBG DT RBR JJ NN NN WDT VBZ TO DT JJR NN IN JJ NNS IN VBG DT NN IN DT NN NN CC VBG JJ TO VB JJ NNS IN VBG JJ NNS IN NN
1036	the rest of this article is structured as	the rest of this article is structured as follows	B I I I I I I I I	DT NN IN DT NN VBZ VBN IN VBZ
1037	discussed in	first the proposed method is derived and discussed in section ii	O O O O O O O B I O O	RB DT VBN NN VBZ VBN CC VBN IN NN LS
1038	compared with	then the proposed method is evaluated and compared with regular wi under different scenarios in section iii	O O O O O O O B I O O O O O O O O	RB DT VBN NN VBZ VBN CC VBN IN JJ NN IN JJ NNS IN NN LS
1039	drawn in	finally conclusions are drawn in section iv	O O O B I O O	RB NNS VBP VBN IN NN NN
1040	to this end	to this end it employs a centroid based loss which uniformly distributes the embedding vectors within a radius r around each prototype	B I I O O O O O O O O O O O O O O O O O O O	TO DT NN PRP VBZ DT JJ JJ NN WDT RB VBZ DT VBG NNS IN DT NN NN IN DT NN
1041	is shown in	this process is shown in fig	O O B I I O	DT NN VBZ VBN IN NN
1042	the performance of	after learning a representation that fulfills the aforementioned requirements we can directly classify a new sample perform gradient descent free few shot learning detect and handle multimodal novel classes and detect intrusion to the existing classes that can lower the performance of the model	O O O O O O O O O O O O O O O O O O O O O O O O O O O O O O O O O O O O O O O B I I O O	IN VBG DT NN WDT VBZ DT JJ NNS PRP MD RB VB DT JJ NN VBP NN NN JJ JJ NN NN VBP CC VBP JJ JJ NNS CC VB NN TO DT VBG NNS WDT MD VB DT NN IN DT NN
1043	there are several ways to,limited to	there are several ways to detect if the distribution of a novel class is indeed multimodal including but not limited to the bandwidth test and the runt test	B I I I I O O O O O O O O O O O O O O B I O O O O O O O	EX VBP JJ NNS TO VB IN DT NN IN DT JJ NN VBZ RB JJ VBG CC RB JJ TO DT NN NN CC DT NN NN
1044	combined with	any of these approaches can be combined with the proposed method to allow for detecting whether the distribution of a class is multimodal	O O O O O O B I O O O O O O O O O O O O O O O	DT IN DT NNS MD VB VBN IN DT VBN NN TO VB IN VBG IN DT NN IN DT NN VBZ JJ
1045	on the other hand	on the other hand if the centers of the clusters are within a radius of r then we assume that the proposed classification scheme can directly handle the distribution of the novel class	B I I I O O O O O O O O O O O O O O O O O O O O O O O O O O O O O	IN DT JJ NN IN DT NNS IN DT NNS VBP IN DT NN IN NN RB PRP VBP IN DT VBN NN NN MD RB VB DT NN IN DT JJ NN
1046	the accuracy of	the proposed way of handling multimodal classes is straightforward to implement when the proposed hypersphere imprinting approach is used and allows for improving the accuracy of the proposed method	O O O O O O O O O O O O O O O O O O O O O O O B I I O O O	DT VBN NN IN VBG JJ NNS VBZ JJ TO VB WRB DT VBN NN VBG NN VBZ VBN CC VBZ IN VBG DT NN IN DT VBN NN
1047	used to	for the mnist data set the first five classes were used to train the model	O O O O O O O O O O B I O O O	IN DT JJ NNS VBP DT JJ CD NNS VBD VBN TO VB DT NN
1048	proposed in	for the cub 200 2011 data set we followed the evaluation setup proposed in x	O O O O O O O O O O O O B I O	IN DT NN CD CD NN NN PRP VBD DT NN NN VBN IN NN
1049	used for,employed for,the performance of	for the awa2 data set the first 40 classes were used for training the model and the rest of the classes were employed for evaluating the performance of the proposed method	O O O O O O O O O O B I O O O O O O O O O O B I O B I I O O O	IN DT NN NNS VBD DT JJ CD NNS VBD VBN IN VBG DT NN CC DT NN IN DT NNS VBD VBN IN VBG DT NN IN DT VBN NN
1050	merged into	this split was compiled by merging two succeeding classes into one e g 0 and 1 were merged into a new class 2 and 3 into another and so on	O O O O O O O O O O O O O O O O O B I O O O O O O O O O O O	DT NN VBD VBN IN VBG CD VBG NNS IN CD LS NN CD CC CD VBD VBN IN DT JJ NN CD CC CD IN DT CC RB IN
1051	used for	then the three first classes were used for training and the remaining two of them for evaluating the few shot learning performance	O O O O O O B I O O O O O O O O O O O O O O	RB DT CD JJ NNS VBD VBN IN NN CC DT VBG CD IN PRP IN VBG DT JJ NN VBG NN
1052	used to	the employed threshold was used to detect whether a class distribution is multimodal	O O O O B I O O O O O O O	DT VBN NN VBD VBN TO VB IN DT NN NN VBZ JJ
1053	greater than	if the distance of the resulting centers was greater than the specified threshold then two prototypes were used per novel class	O O O O O O O O B I O O O O O O O O O O O	IN DT NN IN DT VBG NNS VBD JJR IN DT VBN NN RB CD NNS VBD VBN IN JJ NN
1054	comparison with,presented in	the proposed method was also evaluated using the cub 200 2011 data set which allows for a direct comparison with the original wi approach as presented in x	O O O O O O O O O O O O O O O O O O B I O O O O O B I O	DT VBN NN VBD RB VBN VBG DT NN CD CD NN NN WDT VBZ IN DT JJ NN IN DT JJ NN NN IN VBN IN NN
1055	reported in	the experimental results are reported in table vi	O O O O B I O O	DT JJ NNS VBP VBN IN NN LS
1056	proposed in	note that despite using the same network architecture as the one proposed in x an inceptionv1 model	O O O O O O O O O O O B I O O O O	NN IN IN VBG DT JJ NN NN IN DT CD VBN IN NN DT NN NN
1057	regardless of	however the proposed hwi still outperforms the plain wi regardless of the used setup	O O O O O O O O O B I O O O	RB DT VBN NN RB VBZ DT JJ NN RB IN DT VBN NN
1058	used as,reported in	similar results are also obtained when the multimodal split of the cub 200 2011 data set is used as reported in table vii	O O O O O O O O O O O O O O O O O B I B I O O	JJ NNS VBP RB VBN WRB DT JJ NN IN DT NN CD CD NN NN VBZ VBN IN VBN IN NN LS
1059	leading to,used for	this split was compiled by merging each set of ten successive classes of the original data set leading to ten classes that are used for training the models and ten classes for evaluating the imprinting performance	O O O O O O O O O O O O O O O O O B I O O O O B I O O O O O O O O O O O	DT NN VBD VBN IN VBG DT NN IN CD JJ NNS IN DT JJ NN NN VBG TO CD NNS WDT VBP VBN IN VBG DT NNS CC CD NNS IN VBG DT VBG NN
1060	leads to	the proposed multimodal aware imprinting approach again leads to higher accuracy over all the evaluated methods confirming its ability to handle multimodal novel classes	O O O O O O O B I O O O O O O O O O O O O O O O	DT VBN JJ JJ VBG NN RB VBZ TO JJR NN IN PDT DT VBN NNS VBG PRP$ NN TO VB JJ JJ NNS
1061	the performance of	finally we also evaluated the performance of the proposed method using the awa2 data set	O O O O B I I O O O O O O O O	RB PRP RB VBD DT NN IN DT VBN NN VBG DT NN NNS VBD
1062	reported in	the results are reported in table viii	O O O B I O O	DT NNS VBP VBN IN NN NN
1063	leads to	as before the proposed method leads to significant performance improvements over the plain wi method while it still outperforms the hwi methods	O O O O O B I O O O O O O O O O O O O O O O	IN IN DT VBN NN VBZ TO JJ NN NNS IN DT JJ NN NN IN PRP RB VBZ DT NN NNS
1064	attributed to	the smaller differences between hwi and hwi can be possibly attributed to the smaller learning capacity of the employed network	O O O O O O O O O O B I O O O O O O O O	DT JJR NNS IN NN CC NN MD VB RB VBN TO DT JJR NN NN IN DT VBN NN
1065	the advantages of	in this article we proposed a novel hwi approach that maintains all the advantages of regular wi it is able to readily extend a pretrained neural network to classify samples from novel categories simply by adding new weight vectors in the final classification layer without requiring to perform any form of backpropagation to this end	O O O O O O O O O O O O B I I O O O O O O O O O O O O O O O O O O O O O O O O O O O O O O O O O O O O O O O O	IN DT NN PRP VBD DT JJ NN NN WDT VBZ PDT DT NNS IN JJ NN PRP VBZ JJ TO RB VB DT JJ JJ NN TO VB NNS IN JJ NNS RB IN VBG JJ NN NNS IN DT JJ NN NN IN VBG TO VB DT NN IN NN TO DT NN
1066	attracts great attention,because of	the estimation of multitype cardiac indices from cardiac magnetic resonance imaging and computed tomography images attracts great attention because of its clinical potential for comprehensive function assessment	O O O O O O O O O O O O O O O B I I B I O O O O O O O	DT NN IN JJ JJ NNS IN JJ JJ NN NN CC JJ NN NNS VBZ JJ NN IN IN PRP$ JJ NN IN JJ NN NN
1067	a series of experiments were conducted in,the performance of	a series of experiments were conducted in which we first optimized the performance of our framework via ten fold cross validation of over 2900 cardiac mri images	B I I I I I I O O O O B I I O O O O O O O O O O O O O	DT NN IN NNS VBD VBN IN WDT PRP RB VBD DT NN IN PRP$ NN IN CD JJ JJ NN IN IN CD JJ NN NNS
1068	the main difficult for	primarily the complicated relationships between multitype cardiac indices are the main difficult for learning proper task dependencies	O O O O O O O O O B I I I O O O O	RB DT JJ NNS IN JJ JJ NNS VBP DT JJ JJ IN VBG JJ NN NNS
1069	according to	concerning specific indices regional wall thicknesses also vary according to the orientation of the myocardium segments in different regions	O O O O O O O O B I O O O O O O O O O	VBG JJ NNS JJ NN NNS RB VBP VBG TO DT NN IN DT NN NNS IN JJ NNS
1070	because of,the significantly different in	furthermore most of existing multitask methods can only work on one image modality because of the significantly different in appearance between magnetic resonance imaging and computed tomography	O O O O O O O O O O O O O B I B I I I O O O O O O O O	RB JJS IN VBG JJ NNS MD RB VB IN CD NN NN IN IN DT RB JJ IN NN IN JJ NN NN CC JJ NN
1071	used for	mri can accurately define cardiovascular structures and characterize tissue composition while short and long axis ct can be used for cardiac function analysis	O O O O O O O O O O O O O O O O O O B I O O O	NN MD RB VB JJ NNS CC VB NN NN IN JJ CC JJ NN NN MD VB VBN IN JJ NN NN
1072	used for	however mri may not be used for patients with cardiac rhythm management devices for safety reasons	O O O O O B I O O O O O O O O O	RB NN MD RB VB VBN IN NNS IN JJ NN NN NNS IN NN NNS
1073	be unsuitable for	existing multitask learning methods may be unsuitable for estimating multitype cardiac indices in different modalities for two reasons	O O O O O B I I O O O O O O O O O O	VBG JJ NN NNS MD VB JJ IN VBG JJ JJ NNS IN JJ NNS IN CD NNS
1074	known as	for the assumption based regularization methods task dependencies are assumed to be known as the prior information which includes a shared set of features and shared cluster structures among tasks	O O O O O O O O O O O O B I O O O O O O O O O O O O O O O O	IN DT NN VBN NN NNS NN NNS VBP VBN TO VB VBN IN DT JJ NN WDT VBZ DT JJ NN IN NNS CC JJ NN NNS IN NNS
1075	based on,proposed for	to address the abovementioned challenges a multitask learning method based on adversarial reverse mapping is proposed for estimating multitype cardiac indices in different imaging modalities	O O O O O O O O O B I O O O O B I O O O O O O O O	TO VB DT NN VBZ DT JJ NN NN VBN IN JJ JJ NN VBZ VBN IN VBG JJ JJ NNS IN JJ NN NNS
1076	as shown in	as shown in fig	B I I O	IN VBN IN NN
1077	in addition to	in addition to the multitask learning network that learns the mapping from cardiac image to multitype cardiac indices we propose a reverse mapping network that further learns the reverse mapping to facilitate mining and the representation of task dependencies	B I I O O O O O O O O O O O O O O O O O O O O O O O O O O O O O O O O O O O O	IN NN TO DT JJ NN NN WDT VBZ DT NN IN JJ NN TO JJ JJ NNS PRP VBP DT JJ NN NN WDT RB VBZ DT JJ NN TO VB NN CC DT NN IN NN NNS
1078	applied to	then an adversarial training approach is applied to integrate the multitask learning network and the reverse mapping network	O O O O O O B I O O O O O O O O O O	RB DT JJ NN NN VBZ VBN TO VB DT JJ NN NN CC DT JJ NN NN
1079	based on	we propose an efficient multitask learning framework based on adversarial reverse mapping that can obtain task dependencies	O O O O O O O B I O O O O O O O O	PRP VBP DT JJ JJ NN NN VBN IN JJ JJ NN WDT MD VB NN NNS
1080	compared with	compared with parameters from one way deep neural networks our strategy is more powerful for representing complex task dependencies and is therefore more effective at sharing them	B I O O O O O O O O O O O O O O O O O O O O O O O O O	VBN IN NNS IN CD NN JJ JJ NNS PRP$ NN VBZ RBR JJ IN VBG JJ NN NNS CC VBZ RB RBR JJ IN VBG PRP
1081	based on	previously cardiac segmentation methods were based on traditional techniques	O O O O O B I O O	RB JJ NN NNS VBD VBN IN JJ NNS
1082	is a basic method for	fcn is a basic method for biomedical image segmentation	O B I I I I O O O	NN VBZ DT JJ NN IN JJ NN NN
1083	based on,based on,used in	gan improved the fcn based on adversarial training and v net improved the fcn based on 3 d convolutional neural network that is often used in 3 d image	O O O O B I O O O O O O O O B I O O O O O O O O B I O O O	NN VBD DT NN VBN IN JJ NN CC LS NN VBD DT NN VBN IN CD NN JJ JJ NN WDT VBZ RB VBN IN CD NN NN
1084	in contrast to,proposed a more advanced approach to,achieved promising	in contrast to most existing 3 d methods qiao proposed a more advanced approach to obtaining 3 d context information using spatial propagation and have achieved promising results	B I I O O O O O O B I I I I I O O O O O O O O O O B I I	IN NN TO JJS VBG CD NN NNS VBP VBN DT RBR JJ NN TO VBG CD NN NN NN VBG JJ NN CC VBP VBN JJ NNS
1085	in contrast	in contrast our method estimates 1 d cardiac indices and 2 d segmentation jointly	B I O O O O O O O O O O O O	IN NN PRP$ NN VBZ CD NN JJ NNS CC CD NN NN RB
1086	take further advantage of	this is because the joint estimation directly models the relationship between image appearance and the cardiac indices which allows the model to take further advantage of the dependencies between 1 d cardiac indices and 2 d segmentation	O O O O O O O O O O O O O O O O O O O O O O B I I I O O O O O O O O O O O	DT VBZ IN DT JJ NN RB NNS DT NN IN NN NN CC DT JJ NNS WDT VBZ DT NN TO VB JJ NN IN DT NNS IN CD NN JJ NNS CC CD NN NN
1087	instead of,attracted a lot of	regression methods that calculate the cardiac indices directly from cardiac images instead of using cardiac segmentation have recently attracted a lot of attention	O O O O O O O O O O O B I O O O O O B I I I I	NN NNS WDT VBP DT JJ NNS RB IN JJ NNS RB IN VBG JJ NN VBP RB VBN DT NN IN NN
1088	the benefit of	the benefit of regression methods is that they can estimate these indices directly from cardiac images more conveniently efficiently	B I I O O O O O O O O O O O O O O O O	DT NN IN NN NNS VBZ IN PRP MD VB DT NNS RB IN JJ NNS RBR RB RB
1089	be applicable in	therefore regression methods reduce computational cost and avoid errors induced by intermediate operations that may be applicable in clinical applications	O O O O O O O O O O O O O O O B I I O O	RB NN NNS VBP JJ NN CC VB NNS VBN IN JJ NNS WDT MD VB JJ IN JJ NNS
1090	divided into	primarily regression methods can be divided into two categories two phase methods and multitask learning methods	O O O O O B I O O O O O O O O O	RB NN NNS MD VB VBN IN CD NNS CD NN NNS CC NNS VBG NNS
1091	composed of	the feature representation can include statistical features meshfree representation cnn based feature representation multifeatures composed of pyramidal gabor features steerable features and a histogram of oriented gradients	O O O O O O O O O O O O O O B I O O O O O O O O O O O	DT NN NN MD VB JJ NNS NN NN VBP VBN NN NN NNS VBN IN JJ NN VBZ JJ NNS CC DT NN IN JJ NNS
1092	based on	regarding multitask learning methods recent efforts are primarily based on deep multitask learning	O O O O O O O O B I O O O	VBG JJ NN NNS JJ NNS VBP RB VBN IN JJ NNS VBG
1093	in contrast	in contrast the proposed method can estimate multitype cardiac indices from mri and can also be transferred to ct	B I O O O O O O O O O O O O O O O O O	IN NN DT JJ NN MD VB JJ JJ NNS IN NN CC MD RB VB VBN TO VB
1094	used for	an important research area is dual learning used for translation tasks	O O O O O O O B I O O	DT JJ NN NN VBZ JJ NN VBN IN NN NNS
1095	the performance of	during the training process the two models would be complementary via the performance of dual tasks	O O O O O O O O O O O B I I O O	IN DT NN NN DT CD NNS MD VB JJ IN DT NN IN JJ NNS
1096	employed for	recently reverse mapping has also been employed for multitask learning	O O O O O O B I O O	RB JJ NN VBZ RB VBN VBN IN NNS VBG
1097	show impressive results for	generative adversarial networks show impressive results for data synthesis	O O O B I I I O O	JJ JJ NNS VBP JJ NNS IN NN NN
1098	take advantage of	recently some studies also take advantage of both gan and reverse mapping	O O O O B I I O O O O O	RB DT NNS RB VBP NN IN CC NN CC NN NN
1099	illustrated in	then we also reconstruct the original images from the learned feature representation and predicted multitype cardiac indices as illustrated in fig	O O O O O O O O O O O O O O O O O O B I O	RB PRP RB VBP DT JJ NNS IN DT VBN NN NN CC VBD JJ JJ NNS IN VBN IN NN
1100	illustrated in	finally we transfer the learned parameters and multitask relation to different imaging modalities as illustrated in fig	O O O O O O O O O O O O O O B I O	RB PRP VBP DT VBN NNS CC JJ NN TO JJ NN NNS IN VBN IN NN
1101	focuses on,pays no attention to	in previous studies f and g are solved using an l1 based reconstruction loss that focuses on image translation but pays no attention to multitask problems	O O O O O O O O O O O O O O O B I O O O B I I I O O	IN JJ NNS SYM CC NN VBP VBN VBG DT NN VBN NN NN WDT VBZ IN NN NN CC VBZ DT NN TO VB NNS
1102	the role of	the reverse mapping network reveals the role of each index and dependence among different indices from a generational perspective	O O O O O B I I O O O O O O O O O O O	DT JJ NN NN VBZ DT NN IN DT NN CC NN IN JJ NNS IN DT JJ NN
1103	such as	although the knowledge leveraged from mri can reflect the common characteristics such as cardiac structures and dependencies among multitype cardiac indices shared in mri and ct additional effort is still required to represent and transfer such common characteristics	O O O O O O O O O O O B I O O O O O O O O O O O O O O O O O O O O O O O O O	IN DT NN NN IN NN MD VB DT JJ NNS JJ IN JJ NNS CC NNS IN JJ JJ NNS VBN IN NN CC NN JJ NN VBZ RB VBN TO VB CC VB JJ JJ NNS
1104	employed for,because of	thus a 3 d cnn is employed for all convolution layers because of its excellent capability in action modeling	O O O O O O B I O O O B I O O O O O O	RB DT CD NN NN VBZ VBN IN DT NN NNS IN IN PRP$ JJ NN IN NN NN
1105	employed to,employed to	finally one 3 d deconvolution based pixel level classifier is employed to generate 2 d segmentation results from z and one fully connected network based regression network mfc is employed to estimate 1 d cardiac indices from z	O O O O O O O O O O B I O O O O O O O O O O O O O O O O O B I O O O O O O O	RB CD CD NN NN VBN NN NN NN VBZ VBN TO VB CD NN NN VBZ IN SYM CC CD RB VBN NN JJ NN NN NN VBZ VBN TO VB CD NN JJ NNS IN SYM
1106	in particular	in particular for f we first employ both convolution layers and fully connected layers as a joint learning network to learn a joint representation from z and the real i	B I O O O O O O O O O O O O O O O O O O O O O O O O O O O O	IN JJ IN SYM PRP RB VBP DT NN NNS CC RB VBN NNS IN DT JJ NN NN TO VB DT JJ NN IN SYM CC DT JJ FW
1107	generated from	for g the joint representation is directly generated from the real i	O O O O O O O B I O O O	IN NN DT JJ NN VBZ RB VBN IN DT JJ FW
1108	employed for	then three dense blocks with eight eight and four layers are employed for further learning	O O O O O O O O O O O B I O O	RB CD JJ NNS IN CD CD CC CD NNS VBP VBN IN JJ NN
1109	in contrast to	in contrast to existing methods that only share the parameters from one way network our bidirectional parameter sharing scheme shares the parameters of the multitask learning network and the reverse mapping network	B I I O O O O O O O O O O O O O O O O O O O O O O O O O O O O O	IN NN TO VBG NNS WDT RB VBP DT NNS IN CD NN NN PRP$ JJ NN NN NN VBZ DT NNS IN DT JJ NN NN CC DT JJ NN NN
1110	collected from	the mri data are collected from a public data set	O O O O B I O O O O	DT NN NNS VBP VBN IN DT JJ NN NN
1111	collected from	there are 2900 2 d short axis cine mr images of 145 subjects collected from three hospitals affiliated with two healthcare centers	O O O O O O O O O O O O O B I O O O O O O O	EX VBP CD CD NN JJ NN FW FW NNS IN CD NNS VBN IN CD NNS VBN IN CD NN NNS
1112	collected from	all the images are 2 d short axis ct images of 118 subjects collected from the beijing anzhen hospital	O O O O O O O O O O O O O B I O O O O	PDT DT NNS VBP CD NN JJ NN NN NNS IN CD NNS VBN IN DT FW FW NN
1113	obtained from	the ground truth values of the 1 d cardiac indices can be obtained from the two borders	O O O O O O O O O O O O B I O O O	DT NN NN NNS IN DT CD NN JJ NNS MD VB VBN IN DT CD NNS
1114	in order to,the performance of,employed for	in our experiments in order to test the performance of our method on multitype cardiac indices estimation ten fold cross validation is employed for performance evaluation for all comparison and ablation studies in mri data set	O O O B I I O B I I O O O O O O O O O O O O B I O O O O O O O O O O O O	IN PRP$ NNS IN NN TO VB DT NN IN PRP$ NN IN JJ JJ NNS NN CD NN NN NN VBZ VBN IN NN NN IN DT NN CC NN NNS IN NN NNS VBD
1115	used for	to test the performance on transfer learning from mri to ct the model is trained with all mri data and the ct data set with 360 images are used for fine tuning and testing	O O O O O O O O O O O O O O O O O O O O O O O O O O O O B I O O O O	TO VB DT NN IN NN NN IN NN TO VB DT NN VBZ VBN IN DT NN NNS CC DT NN NNS VBN IN CD NNS VBP VBN IN JJ NN CC NN
1116	used to	from ct to mri the other ct data set with 2000 images are first used to train the model	O O O O O O O O O O O O O O B I O O O	IN NN TO VB DT JJ NN NNS VBN IN CD NNS VBP RB VBN TO VB DT NN
1117	the effectiveness of	to verify the effectiveness of multitask learning for the proposed method we use two metrics to measure the multitask relationship	O O B I I O O O O O O O O O O O O O O O	TO VB DT NN IN JJ NN IN DT VBN NN PRP VBP CD NNS TO VB DT JJ NN
1118	calculated from	first the multitask correlation matrix c for the cardiac indices which is calculated from the cardiac indices covariate matrix	O O O O O O O O O O O O B I O O O O O	RB DT JJ NN NN NN IN DT JJ NNS WDT VBZ VBN IN DT JJ NNS VBP NN
1119	the performance of	first to evaluate the performance of our method for multitype cardiac indices estimation we apply our method to cardiac mr images	O O O B I I O O O O O O O O O O O O O O O	RB TO VB DT NN IN PRP$ NN IN JJ JJ NNS NN PRP VBP PRP$ NN TO JJ NN NNS
1120	the effectiveness of	third to show the effectiveness of our bidirectional parameter sharing scheme we performed the following studies	O O O B I I O O O O O O O O O O	JJ TO VB DT NN IN PRP$ JJ NN NN NN PRP VBD DT JJ NNS
1121	in particular	in particular we employ 2 d 3 d residual nets and dense nets for feature extraction	B I O O O O O O O O O O O O O O	IN JJ PRP VBP CD NN CD NN JJ NNS CC JJ NNS IN NN NN
1122	the importance of	to further validate the importance of our method we also transfer the parameters learned from the ct to the mri	O O O B I I O O O O O O O O O O O O O O	TO RB VB DT NN IN PRP$ NN PRP RB VBP DT NNS VBD IN DT NN TO DT NN
1123	pose great challenges for	the complex task dependencies and different imaging modalities pose great challenges for cross modal multitype cardiac indices estimation	O O O O O O O O B I I I O O O O O O	DT JJ NN NNS CC JJ NN NNS VBP JJ NNS IN JJ JJ JJ JJ NNS NN
1124	as shown in	even so our method accurately locate the cardiac structure as shown in fig	O O O O O O O O O B I I O	RB IN PRP$ NN RB VBP DT JJ NN IN VBN IN NN
1125	as comparison in	and also accurately estimate the wt dim and area indices as comparison in fig	O O O O O O O O O O B I I O	CC RB RB VB DT JJ NN CC NN NNS IN NN IN NN
1126	it means that our method is efficient for	it means that our method is efficient for the multitype cardiac indices estimation in the mri and the ct	B I I I I I I I O O O O O O O O O O O	PRP VBZ IN PRP$ NN VBZ JJ IN DT JJ JJ NNS NN IN DT NN CC DT NN
1127	compared with	compared with max flow our method achieves average mae reductions of 56 7 5 28 and 27 1 for wts dims and areas	B I O O O O O O O O O O O O O O O O O O O O O	VBN IN NN NN PRP$ NN VBZ JJ JJ NNS IN CD CD CD CD CC CD CD IN FW FW CC NNS
1128	due to	it fails to distinguish between the papillary muscles and the myocardium due to extreme deformation and almost the same intensity of papillary muscles and the myocardium at middle frames of cardiac systolic	O O O O O O O O O O O B I O O O O O O O O O O O O O O O O O O O	PRP VBZ TO VB IN DT JJ NNS CC DT NN JJ TO JJ NN CC RB DT JJ NN IN JJ NNS CC DT NN IN JJ NNS IN JJ NN
1129	leads to	thus the incorrect papillary muscles segmentation leads to bad results of multitype cardiac indices	O O O O O O B I O O O O O O	RB DT JJ JJ NNS NN VBZ TO JJ NNS IN JJ JJ NNS
1130	in contrast to	in contrast to max flow our method treats segmentation as a subtask which allows us to simultaneously estimate segmentation with other cardiac indices	B I I O O O O O O O O O O O O O O O O O O O O	IN NN TO NN NN PRP$ NN VBZ NN IN DT NN WDT VBZ PRP TO RB VB NN IN JJ JJ NNS
1131	compared with	compared with the best two phase regression method mcdbn rf our method achieves average mae reductions of 6 9 8 28 and 5 1 for wts dims and areas	B I O O O O O O O O O O O O O O O O O O O O O O O O O O O	VBN IN DT JJS CD NN NN NN FW FW PRP$ NN VBZ JJ JJ NNS IN CD CD CD CD CC CD CD IN FW FW CC NNS
1132	based on	these methods estimate cardiac indices in two phases based on handcrafted features while our method employs an end to end framework that can extract task aware features	O O O O O O O O B I O O O O O O O O O O O O O O O O O	DT NNS VBP JJ NNS IN CD NNS VBN IN JJ NNS IN PRP$ NN VBZ DT NN TO VB NN WDT MD VB NN JJ NNS
1133	achieves a better performance compare to	our method also achieves a better performance compare to deep multitask learning methods	O O O B I I I I I O O O O	PRP$ NN RB VBZ DT JJR NN VB TO JJ NNS VBG NNS
1134	based on	indices net can extract task aware features based on the jointly learning of representation and regression	O O O O O O O B I O O O O O O O	NNS NN MD VB NN JJ NNS VBN IN DT RB NN IN NN CC NN
1135	the advantages of,the combination of	fulllvnet and dmtrl have the advantages of the combination of cnn and rnn but they heavily dependent on a particular constraint for task dependencies learning	O O O O B I I B I I O O O O O O O O O O O O O O O	NN CC NN VBP DT NNS IN DT NN IN NN CC NN CC PRP RB JJ IN DT JJ NN IN NN NNS VBG
1136	based on	dmtrl explores task dependencies based on a carefully designed covariance matrix	O O O O B I O O O O O	NN VBZ NN NNS VBN IN DT RB VBN NN NN
1137	compared with	compared with dmtrl our method also achieves average mae reductions of 4 32 5 98 and 6 67 for wts dims and areas	B I O O O O O O O O O O O O O O O O O O O O O	VBN IN NN PRP$ NN RB VBZ JJ JJ NNS IN CD CD CD CD CC CD CD IN FW FW CC NNS
1138	combined with,the good performance of	combined with the good performance of our model in the multitype cardiac indices estimation	B I B I I I O O O O O O O O	VBN IN DT JJ NN IN PRP$ NN IN DT JJ JJ NNS NN
1139	in particular	in particular they achieve average mae reductions of 15 17 6 02 and 7 34 for wts dims and areas and dice increase of 3 33 2 15 and 2 66 for epilv endolv and myo	B I O O O O O O O O O O O O O O O O O O O O O O O O O O O O O O O O O O	IN JJ PRP VBP JJ JJ NNS IN CD CD CD CD CC CD CD IN FW FW CC NNS CC NNS NN IN CD CD CD CD CC CD CD IN FW FW CC NN
1140	it is difficult to	it is difficult to mine and represent complex task dependencies which are high level semantic information	B I I I O O O O O O O O O O O O	PRP VBZ JJ TO VB CC VB JJ NN NNS WDT VBP JJ NN JJ NN
1141	compared with	even so compared with the four methods with our bidirectional parameter sharing mechanism can still achieve average mae reductions of 7 87 3 46 and 3 50 for wts dims and areas and dice increase of 3 45 1 70 and 1 83 for epilv endolv and myo	O O B I O O O O O O O O O O O O O O O O O O O O O O O O O O O O O O O O O O O O O O O O O O O O	RB RB VBN IN DT CD NNS IN PRP$ JJ NN NN NN MD RB VB JJ JJ NNS IN CD CD CD CD CC CD CD IN FW FW CC NNS CC NNS NN IN CD CD CD CD CC CD CD IN FW FW CC NN
1142	provides a different perspective of	however our bidirectional parameter sharing mechanism provides a different perspective of the reverse mapping which explores discriminative information that goes beyond the inherent learning and representation ability of the deep one way network	O O O O O O B I I I I O O O O O O O O O O O O O O O O O O O O O O	RB PRP$ JJ NN NN NN VBZ DT JJ NN IN DT JJ NN WDT VBZ JJ NN WDT VBZ IN DT JJ NN CC NN NN IN DT JJ CD NN NN
1143	the performance of	both the one way para and bi para can enhance the performance of the mri when there is knowledge transfer from the ct to mri	O O O O O O O O O O B I I O O O O O O O O O O O O	CC DT CD NN NN CC FW FW MD VB DT NN IN DT NN WRB EX VBZ NN NN IN DT NN TO VB
1144	focuses on	the study focuses on the 2 d mid ventricular slices across one cardiac cycle	O O B I O O O O O O O O O O	DT NN VBZ IN DT CD NN JJ JJ NNS IN CD JJ NN
1145	limited to	however this might be limited to 3 d cardiac images in clinical application	O O O O B I O O O O O O O	RB DT MD VB VBN TO CD NN JJ NNS IN JJ NN
1146	is necessary to	in the future work it is necessary to generalize the proposed method to 3 d and 3d t cardiac images	O O O O O B I I O O O O O O O O O O O O	IN DT JJ NN PRP VBZ JJ TO VB DT VBN NN TO CD NN CC NN NN JJ NNS
1147	based on	in this study we have developed a multitask learning framework based on adversarial reverse mapping for estimating multitype cardiac indices in different imaging modalities e g mri and ct	O O O O O O O O O O B I O O O O O O O O O O O O O O O O O	IN DT NN PRP VBP VBN DT JJ NN NN VBN IN JJ JJ NN IN VBG JJ JJ NNS IN JJ NN NNS SYM NN NN CC NN
1148	improve the classification performance on	to tackle this problem we propose a novel end to end deep domain adaptation method to improve the classification performance on a single subject by taking the useful information from multiple subjects into consideration	O O O O O O O O O O O O O O O O B I I I I O O O O O O O O O O O O O	TO VB DT NN PRP VBP DT JJ NN TO VB JJ NN NN NN TO VB DT NN NN IN DT JJ NN IN VBG DT JJ NN IN JJ NNS IN NN
1149	employed to	a center loss is further employed to constrain an invariant feature space and reduce the intrasubject nonstationarity	O O O O O B I O O O O O O O O O O	DT NN NN VBZ RBR VBN TO VB DT JJ NN NN CC VB DT JJ NN
1150	based on	finally based on the consistent deep features from both domains	O B I O O O O O O O	RB VBN IN DT JJ JJ NNS IN DT NNS
1151	the efficacy of	the experimental results validate the efficacy of our method	O O O O B I I O O	DT JJ NNS VBP DT NN IN PRP$ NN
1152	is promising to	therefore our method is promising to reduce the calibration time for the use of bci and promote the development of bci	O O O B I I O O O O O O O O O O O O O O O	RB PRP$ NN VBZ VBG TO VB DT NN NN IN DT NN IN NN CC VB DT NN IN NN
1153	show great efficiency to	machine learning techniques show great efficiency to extract discriminative information from electroen cephalography recordings for mental intention recognition	O O O B I I I O O O O O O O O O O O	NN NN NNS VBP JJ NN TO VB JJ NN IN JJ NN NNS IN JJ NN NN
1154	as well as	providing a nonmuscular channel of communication between the human brain and external devices by translating mental intention into control commands such bci systems inspire many promising applications including communication movement and rehabilitation for patients as well as entertainment for healthy people	O O O O O O O O O O O O O O O O O O O O O O O O O O O O O O O O O O B I I O O O O	VBG DT JJ NN IN NN IN DT JJ NN CC JJ NNS IN VBG JJ NN IN NN VBZ JJ NN NNS VBP JJ JJ NNS VBG NN NN CC NN IN NNS RB RB IN NN IN JJ NNS
1155	achieved impressive progress in	the deep neural network as a subcategory of machine learning has achieved impressive progress in computer vision and natural language processing	O O O O O O O O O O O B I I I O O O O O O	DT JJ JJ NN IN DT NN IN NN NN VBZ VBN JJ NN IN NN NN CC JJ NN NN
1156	it has been shown that,is well suited for	it has been shown that dnn is well suited for end to end learning without a priori knowledge of the target problem and is able to scale well to a large data set	B I I I I O B I I I O O O O O O O O O O O O O O O O O O O O O O O	PRP VBZ VBN VBN IN NN VBZ RB VBN IN NN TO VB NN IN DT FW NN IN DT NN NN CC VBZ JJ TO VB RB TO DT JJ NN NN
1157	due to	however due to the special characteristics of eeg signals dnn is seldom explored in eeg signal analysis	O B I O O O O O O O O O O O O O O	RB JJ TO DT JJ NNS IN NN NNS NN VBZ RB VBN IN NN NN NN
1158	on the one hand	on the one hand eeg signals are generally sample limited and high dimensional	B I I I O O O O O O O O O	IN DT CD NN NN NNS VBP RB NN JJ CC JJ JJ
1159	a larger amount of	dnn may suffer from a severe overfitting problem with limited eeg samples since it normally requires a larger amount of training data than other machine learning methods	O O O O O O O O O O O O O O O O B I I I O O O O O O O	NN MD VB IN DT JJ NN NN IN JJ NN NNS IN PRP RB VBZ DT JJR NN IN NN NNS IN JJ NN NN NNS
1160	has poor generalization capability on	eeg signals have large intersubject variability where a subject independent classifier directly trained on eeg data from multiple subjects often has poor generalization capability on a new subject	O O O O O O O O O O O O O O O O O O O O B I I I I O O O	NN NNS VBP JJ NN NN WRB DT JJ JJ NN RB VBN IN NN NNS IN JJ NNS RB VBZ JJ NN NN IN DT JJ NN
1161	used to	domain adaptation was first explored for domain invariant feature learning in computer vision and has been used to overcome this bottleneck of poor performance for every single subject	O O O O O O O O O O O O O O O O B I O O O O O O O O O O	NN NN VBD RB VBN IN NN JJ NN NN IN NN NN CC VBZ VBN VBN TO VB DT NN IN JJ NN IN DT JJ NN
1162	it is capable to,make good use of	it is capable to make good use of one specific domain with enough training data to effectively extract important information or train classifiers adapted to a related but different domain where only limited labels even none can be acquired	B I I I B I I I O O O O O O O O O O O O O O O O O O O O O O O O O O O O O O O	PRP VBZ JJ TO VB JJ NN IN CD JJ NN IN JJ NN NNS TO RB VB JJ NN CC NN NNS VBN TO DT JJ CC JJ NN WRB RB JJ NNS RB NN MD VB VBN
1163	refer to	we refer to the domain with enough annotated data from multiple subjects as the source domain and the one with limited annotations or none at all from the target subject as the target domain	O B I O O O O O O O O O O O O O O O O O O O O O O O O O O O O O O O	PRP VBP TO DT NN IN JJ JJ NNS IN JJ NNS IN DT NN NN CC DT NN IN JJ NNS CC NN IN DT IN DT NN NN IN DT NN NN
1164	result in	however this would result in overfitting when fewer target data are available	O O O B I O O O O O O O	RB DT MD VB IN NN WRB JJR NN NNS VBP JJ
1165	applied to	after that the classifier trained from labeled source data was applied to target data directly	O O O O O O O O O O B I O O O	IN IN DT NN VBN IN JJ NN NNS VBD VBN TO NN NNS RB
1166	is strongly dependent on,applied to,the focus of	however the bidann is strongly dependent on the neuroscience findings on emotion and cannot be applied to the motor imagery task which is the focus of this article	O O O B I I I O O O O O O O O B I O O O O O O B I I O O	RB DT NN VBZ RB JJ IN DT NN NNS IN NN CC NN VB VBN TO DT NN NN NN WDT VBZ DT NN IN DT NN
1167	achieved by	this is achieved by jointly optimizing three modules	O O B I O O O O	DT VBZ VBN IN RB VBG CD NNS
1168	it is designed to,come from,so as to	it is designed to distinguish which domain the deep features come from so as to constrain the entire deep feature distribution to be similar across domains	B I I I O O O O O O B I B I I O O O O O O O O O O O	PRP VBZ VBN TO VB WDT NN DT JJ NNS VBP IN RB IN TO VB DT JJ JJ NN NN TO VB JJ IN NNS
1169	in addition to,employed to	in addition to further leverage the label information the center loss is employed to constrain the invariant feature mapping in the feature extractor	B I I O O O O O O O O O B I O O O O O O O O O	IN NN TO JJ NN DT NN NN DT NN NN VBZ VBN TO VB DT JJ NN NN IN DT NN NN
1170	optimized by,provided by	during training the parameters of feature extractor and classifier are optimized by minimizing the classification loss and center loss together with the adversarial loss provided by the domain discriminator while the parameters of domain discriminator are updated by maximizing the adversarial loss	O O O O O O O O O O B I O O O O O O O O O O O O B I O O O O O O O O O O O O O O O O	IN VBG DT NNS IN NN NN CC NN VBP VBN IN VBG DT NN NN CC NN NN RB IN DT JJ NN VBN IN DT NN NN IN DT NNS IN NN NN VBP VBN IN VBG DT JJ NN
1171	the major contributions of this article can be summarized as	the major contributions of this article can be summarized as follows	B I I I I I I I I I I	DT JJ NNS IN DT NN MD VB VBN IN VBZ
1172	consists of	we propose an efficient combined loss function that consists of an adversarial loss to reduce the intersubject discrepancy and a center loss to constrain the intrasubject nonstationarity	O O O O O O O O B I O O O O O O O O O O O O O O O O O	PRP VBP DT JJ JJ NN NN WDT VBZ IN DT JJ NN TO VB DT NN NN CC DT NN NN TO VB DT JJ NN
1173	has great potential for	therefore the proposed method has great potential for efficient and robust eeg based bcis	O O O O B I I I O O O O O O	RB DT VBN NN VBZ JJ NN IN JJ CC JJ NN VBN NN
1174	the rest of this article is organized as	the rest of this article is organized as follows	B I I I I I I I I	DT NN IN DT NN VBZ VBN IN VBZ
1175	discussed in	the experiments and their results are presented and discussed in section iv	O O O O O O O O B I O O	DT NNS CC PRP$ NNS VBP VBN CC VBN IN NN NN
1176	similar to	similar to csp the filter bank csp decomposes the fixed frequency into multiple nonoverlapped subbands and stacks the csp features in each band	B I O O O O O O O O O O O O O O O O O O O O O	JJ TO VB DT NN NN NN VBZ DT JJ NN IN JJ JJ NNS CC VBZ DT NN NNS IN DT NN
1177	for instance	for instance kumar employed a multilayer perceptron to replace the commonly used classifiers	B I O O O O O O O O O O O	IN NN NN VBD DT JJ NN TO VB DT RB VBN NNS
1178	such as	the aforementioned neural network methods still involve preprocessing such as specialized feature extraction or stft for image mapping	O O O O O O O O B I O O O O O O O O	DT JJ JJ NN NNS RB VBP VBG JJ IN JJ NN NN CC NN IN NN NN
1179	for example	for example tang employed a cnn architecture with several 1 d convolutional layers for raw eeg data	B I O O O O O O O O O O O O O O O	IN NN NN VBD DT NN NN IN JJ CD NN JJ NNS IN JJ NN NNS
1180	achieved the best	they found that cnn achieved the best performance	O O O O B I I I	PRP VBD IN NN VBD DT JJS NN
1181	improve the performance of	dose introduced subject specific adaptation to improve the performance of a single subject	O O O O O O B I I I O O O	NN VBD JJ JJ NN TO VB DT NN IN DT JJ NN
1182	proposed an adaptation approach by	jeon proposed an adaptation approach by using samples of the other subjects	O B I I I I O O O O O O	NN VBD DT NN NN IN VBG NNS IN DT JJ NNS
1183	was similar to	they first selected a source subject whose signal power spectral density was similar to the target one and trained the model with both selected and target subjects	O O O O O O O O O O O B I I O O O O O O O O O O O O O	PRP RB VBD DT NN NN WP$ NN NN JJ NN VBD JJ TO DT NN CD CC VBD DT NN IN CC VBN CC NN NNS
1184	proposed in	a weighted transfer method was proposed in x where a classification model was trained on the target data with the cross entropy loss	O O O O O B I O O O O O O O O O O O O O O O O	DT JJ NN NN VBD VBN IN NN WRB DT NN NN VBD VBN IN DT NN NNS IN DT NN NN NN
1185	there was common information	besides a regularization loss was proposed under the assumption that there was common information across the subjects	O O O O O O O O O O B I I I O O O	IN DT NN NN VBD VBN IN DT NN IN EX VBD JJ NN IN DT NNS
1186	employed to	the feature distribution similarity between the source and target subjects was employed to weight the regularization of different source subjects in the loss term	O O O O O O O O O O O B I O O O O O O O O O O O	DT NN NN NN IN DT NN CC NN NNS VBD VBN TO VB DT NN IN JJ NN NNS IN DT NN NN
1187	used as	he and wu proposed a data alignment framework in the euclidean space where the covariance matrices were aligned between different subjects and could be used as features for classification	O O O O O O O O O O O O O O O O O O O O O O O O B I O O O	PRP CC NN VBD DT NN NN NN IN DT JJ NN WRB DT NN NNS VBD VBN IN JJ NNS CC MD VB VBN IN NNS IN NN
1188	give an overview of	then we give an overview of the architecture of our method and illustrate the proposed method in detail	O O B I I I O O O O O O O O O O O O	RB PRP VBP DT NN IN DT NN IN PRP$ NN CC VB DT VBN NN IN NN
1189	drawn from	intuitively such features are drawn from different distributions for source and target domains since the marginal distribution discrepancy of the raw data is tremendous between different domains	O O O O B I O O O O O O O O O O O O O O O O O O O O O	RB JJ NNS VBP VBN IN JJ NNS IN NN CC NN NNS IN DT JJ NN NN IN DT JJ NN VBZ JJ IN JJ NNS
1190	it is quite difficult to	in this way it is quite difficult to simultaneously leverage the useful information from source features and target features to train the classifier	O O O B I I I I O O O O O O O O O O O O O O O	IN DT NN PRP VBZ RB JJ TO RB NN DT JJ NN IN NN NNS CC NN NNS TO VB DT NN
1191	used to	then the deep features learned from both domains can be used to train the classifier	O O O O O O O O O O B I O O O	RB DT JJ NNS VBN IN DT NNS MD VB VBN TO VB DT NN
1192	as shown in	at the test time as shown in fig	O O O O B I I O	IN DT NN NN IN VBN IN NN
1193	consists of	the proposed model consists of three components including a feature extractor a classifier and a domain discriminator	O O O B I O O O O O O O O O O O O	DT VBN NN VBZ IN CD NNS VBG DT NN NN DT NN CC DT NN NN
1194	take advantage of	we first adopt a siamese like structure to take advantage of data from both domains	O O O O O O O O B I I O O O O	PRP RB VB DT NN IN NN TO VB NN IN NNS IN DT NNS
1195	due to,caused by	however the features learned are different between source and target domains due to the marginal distribution shift caused by fatigue or distraction of subjects during signal collection	O O O O O O O O O O O B I O O O O B I O O O O O O O O	RB DT NNS VBN VBP JJ IN NN CC NN NNS JJ TO DT JJ NN NN VBN IN NN CC NN IN NNS IN NN NN
1196	composed of	especially the first two layers of the feature extractor are composed of two 1 d convolutional layers to learn the temporal and spatial feature representations respectively	O O O O O O O O O O B I O O O O O O O O O O O O O O	RB DT JJ CD NNS IN DT NN NN VBP VBN IN CD CD NN JJ NNS TO VB DT JJ CC JJ NN NNS RB
1197	applied to	for temporal convolution a kernel size of 25 is applied to deal with the continuous and extensive series	O O O O O O O O O B I O O O O O O O	IN JJ NN DT NN NN IN CD VBZ VBN TO VB IN DT JJ CC JJ NN
1198	it is much larger than,a larger range of	it is much larger than the one that is usually used 3 3 in image classification task allowing for a larger range of temporal transformations in this layer	B I I I I O O O O O O O O O O O O O O B I I I O O O O O	PRP VBZ RB JJR IN DT NN WDT VBZ RB VBN CD CD IN NN NN NN VBG IN DT JJR NN IN JJ NNS IN DT NN
1199	applied to	afterward an average pooling layer of size 75 is applied to avoid overfitting and learn the invariant features	O O O O O O O O O B I O O O O O O O	RB DT JJ VBG NN IN NN CD VBZ VBN TO VB NN CC VB DT JJ NNS
1200	shown in	the details of the feature extractor are shown in table i	O O O O O O O B I O O	DT NNS IN DT NN NN VBP VBN IN NN FW
1201	applied to	therefore the classification performance may be deteriorated if the classifier trained only with the source domain is applied to target data directly	O O O O O O O O O O O O O O O O O B I O O O	RB DT NN NN MD VB VBN IN DT NN VBD RB IN DT NN NN VBZ VBN TO NN NNS RB
1202	at the same time	during the learning process the discriminator distinguishes the features learned from which domain at the same time the feature extractor learns to map the eeg input from both domains into a latent common space	O O O O O O O O O O O O O B I I I O O O O O O O O O O O O O O O O O	IN DT NN NN DT NN VBZ DT NNS VBN IN WDT NN IN DT JJ NN DT NN NN VBZ TO VB DT NN NN IN DT NNS IN DT JJ JJ NN
1203	so that,used to	in this way the marginal distribution discrepancy of the latent features is alleviated so that the learned features from both domains can be used to train the same classifier	O O O O O O O O O O O O O B I O O O O O O O O B I O O O O	IN DT NN DT JJ NN NN IN DT JJ NNS VBZ VBN IN IN DT VBN NNS IN DT NNS MD VB VBN TO VB DT JJ NN
1204	consists of	the domain discriminator consists of four fc layers with size of 64 32 16 and 1 respectively	O O O B I O O O O O O O O O O O O	DT NN NN VBZ IN CD NN NNS IN NN IN CD CD CD CC CD RB
1205	to be specific,according to	to be specific we iteratively train these three modules in two alternative steps and update the parameters according to the chain rule in deep learning methods	B I I O O O O O O O O O O O O O O B I O O O O O O O	TO VB JJ PRP RB VBP DT CD NNS IN CD JJ NNS CC VB DT NNS VBG TO DT NN NN IN JJ NN NNS
1206	adopted to,difference between	during training several loss functions are adopted to measure the difference between network predictions and the given ground truth	O O O O O O B I O O B I O O O O O O O	IN NN JJ NN NNS VBP VBN TO VB DT NN IN NN NNS CC DT VBN NN NN
1207	carried on,generated by	the domain adaptation operations are carried on the deep representation space generated by the feature extractor	O O O O O B I O O O O B I O O O	DT NN NN NNS VBP VBN IN DT JJ NN NN VBN IN DT NN NN
1208	given as	we adopt a least squared adversarial loss to update the discriminator whose formulation is given as follows	O O O O O O O O O O O O O O B I O	PRP VBP DT JJS VBN JJ NN TO VB DT NN WP$ NN VBZ VBN IN VBZ
1209	with respect to	finally we perform an ablation study of the proposed method with respect to the model hyperparameters	O O O O O O O O O O B I I O O O	RB PRP VBP DT NN NN IN DT VBN NN IN NN TO DT NN NNS
1210	used for,used for	here the mi data in the first session were used for training and those in the second session were used for the test	O O O O O O O O O B I O O O O O O O O B I O O	RB DT NN NNS IN DT JJ NN VBD VBN IN NN CC DT IN DT JJ NN VBD VBN IN DT NN
1211	used for,used for	the data in the first three sessions were used for training and the rest were used for tests	O O O O O O O O B I O O O O O B I O	DT NNS IN DT JJ CD NNS VBD VBN IN NN CC DT NN VBD VBN IN NNS
1212	has a learning rate of	we train our dnns with adam optimizer which has a learning rate of 0 0002	O O O O O O O O B I I I I O O	PRP VBP PRP$ NNS IN NN NN WDT VBZ DT NN NN IN CD CD
1213	observed in	we early terminate the training if no improvement in the training set is observed in ten iterations to avoid overfitting	O O O O O O O O O O O O O B I O O O O O	PRP RB VBP DT NN IN DT NN IN DT NN NN VBZ VBN IN CD NNS TO VB NN
1214	according to	note that the training and test sets are split according to the competition guideline making the comparison fair for all methods	O O O O O O O O O B I O O O O O O O O O O	NN IN DT NN CC NN NNS VBP VBN VBG TO DT NN NN VBG DT NN NN IN DT NNS
1215	has superior performance in	the proposed method has superior performance in both mean accuracy and kappa values	O O O B I I I O O O O O O	DT VBN NN VBZ JJ NN IN CC JJ NN CC NN NNS
1216	such as	the deep learning methods including convnet c2cm and ours outperform the traditional methods such as fbcsp	O O O O O O O O O O O O O B I O	DT JJ NN NNS VBG FW FW CC PRP VBP DT JJ NNS JJ IN NN
1217	on the contrary	on the contrary both traditional feature extraction methods with domain adaptation	B I I O O O O O O O O	IN DT JJ CC JJ NN NN NNS IN NN NN
1218	for example,as close as possible	for example ccsp assumes that the spatial filter of different subjects should be as close as possible and estimates the covariance matrix by shrinking it toward the mean of other subjects	B I O O O O O O O O O O O B I I I O O O O O O O O O O O O O O	IN NN NN VBZ IN DT JJ NN IN JJ NNS MD VB RB JJ IN JJ CC VBZ DT NN NN IN VBG PRP IN DT NN IN JJ NNS
1219	in addition	in addition almost all compared methods including fbcsp smm c2cm bo ccsp and sscsp separately optimize the feature extraction and classification by minimizing different objective functions	B I O O O O O O O O O O O O O O O O O O O O O O O O	IN NN RB DT VBN NNS VBG JJ NN NN NN NN CC NN RB VBP DT NN NN CC NN IN VBG JJ JJ NNS
1220	optimized for	the extracted features may not be optimized for the subsequent classification	O O O O O O B I O O O	DT VBN NNS MD RB VB VBN IN DT JJ NN
1221	achieve the best	therefore our method which not only learns the discriminative features and classifiers in an end to end optimization paradigm but also leverages information from other domains with an adversarial learning scheme can achieve the best performance	O O O O O O O O O O O O O O O O O O O O O O O O O O O O O O O O B I I I	RB PRP$ NN WDT RB RB VBZ DT JJ NNS CC NNS IN DT NN TO VB NN NN CC RB VBZ NN IN JJ NNS IN DT JJ NN NN MD VB DT JJS NN
1222	such as	it finetunes the deep architecture parameters for each subject such as kernel size and hidden nodes while ours holds the same model architecture and parameters making it practical for real online bci applications	O O O O O O O O O B I O O O O O O O O O O O O O O O O O O O O O O	PRP VBZ DT JJ NN NNS IN DT NN JJ IN NN NN CC JJ NNS IN PRP VBZ DT JJ NN NN CC NNS VBG PRP JJ IN JJ JJ NN NNS
1223	the results of,reported in	the results of classification accuracy on each subject with an average score of accuracy are reported in table iii	B I I O O O O O O O O O O O O B I O O	DT NNS IN NN NN IN DT NN IN DT JJ NN IN NN VBP VBN IN NN LS
1224	is effective for	it indicates that cnn with domain adaptation in an end to end paradigm is effective for eeg classification	O O O O O O O O O O O O O B I I O O	PRP VBZ IN NN IN NN NN IN DT NN TO VB NN VBZ JJ IN NN NN
1225	such as	we also notice that taking fbcsp as a baseline the techniques with handcrafted features such as smm and ssmm outperform fbcsp on data set iia but are beaten on data set iib	O O O O O O O O O O O O O O B I O O O O O O O O O O O O O O O O	PRP RB VBP IN VBG NN IN DT NN DT NNS IN JJ NNS JJ IN NN CC NN JJ NN IN NN NN NN CC VBP VBN IN NN NN NN
1226	conduct the following experiments to,the significance of,used in	we conduct the following experiments to study the parameter settings and demonstrate the significance of the adversarial loss and the center loss used in the proposed method	O B I I I I O O O O O O B I I O O O O O O O B I O O O	PRP VBP DT JJ NNS TO VB DT NN NNS CC VBP DT NN IN DT JJ NN CC DT NN NN VBN IN DT VBN NN
1227	in addition	in addition we also evaluate the pseudolabel strategy when the labels in the target domain are absent	B I O O O O O O O O O O O O O O O	IN NN PRP RB VBP DT NN NN WRB DT NNS IN DT NN NN VBP JJ
1228	compared with	the overall performance is inferior compared with those	O O O O O B I O	DT JJ NN VBZ JJ VBN IN DT
1229	it is observed that,has a competitive advantage against	it is observed that the performance suffers from serious degradation for those subjects whose eeg signals have a poor signal to noise ratio while for the rest subjects the average accuracy of our method has a competitive advantage against those of the other state of the art methods	B I I I O O O O O O O O O O O O O O O O O O O O O O O O O O O O O O B I I I I O O O O O O O O O	PRP VBZ VBN IN DT NN VBZ IN JJ NN IN DT NNS WP$ NN NNS VBP DT JJ NN TO NN NN IN IN DT NN VBZ DT JJ NN IN PRP$ NN VBZ DT JJ NN IN DT IN DT JJ NN IN DT NN NNS
1230	the performance of	though it improves the performance of a04 and a05 obviously the mean accuracy drops to 59 58	O O O B I I O O O O O O O O O O O	IN PRP VBZ DT NN IN NN CC NN RB DT NN NN VBZ TO CD CD
1231	due to	thus it shows that indiscriminately gathering samples from multiple subjects is inefficient due to the distribution shift of different subjects	O O O O O O O O O O O O B I O O O O O O	RB PRP VBZ IN RB VBG NNS IN JJ NNS VBZ JJ JJ TO DT NN NN IN JJ NNS
1232	there is still an obvious gap between	though the fine tuning method significantly outperforms those in both the abovementioned scenarios there is still an obvious gap between it and our method with an adversarial loss	O O O O O O O O O O O O O B I I I I I I O O O O O O O O	IN DT JJ NN NN RB VBZ DT IN CC DT JJ NNS EX VBZ RB DT JJ NN IN PRP CC PRP$ NN IN DT JJ NN
1233	in turn,improve the classification	it in turn validates that the proposed method with the domain discriminator is able to narrow the distribution discrepancy and leverage the useful information from source data to improve the classification performance	O B I O O O O O O O O O O O O O O O O O O O O O O O O O B I I I	PRP IN NN VBZ IN DT VBN NN IN DT NN NN VBZ JJ TO VB DT NN NN CC NN DT JJ NN IN NN NNS TO VB DT NN NN
1234	it is observed that	it is observed that for the vanilla loss the accuracy rates also increase	B I I I O O O O O O O O O	PRP VBZ VBN IN IN DT NN NN DT NN NNS RB VBP
1235	in the case of	similar trends also occur in the case of the ls gan loss	O O O O B I I I O O O O	JJ NNS RB VBP IN DT NN IN DT FW FW NN
1236	the overall performance of,better than	the overall performance of the proposed method with the ls gan loss is consistently better than that with the vanilla gan loss	B I I I O O O O O O O O O O B I O O O O O O	DT JJ NN IN DT VBN NN IN DT FW FW NN VBZ RB JJR IN DT IN DT NN NN NN
1237	it is observed that	it is observed that when the classification accuracy increases for both scenarios	B I I I O O O O O O O O	PRP VBZ VBN IN WRB DT NN NN NNS IN DT NNS
1238	much more significant for	the improvement is much more significant for the subjects with signals of low quality e g a02 yields a rise of 11 in the accuracy	O O O B I I I O O O O O O O O O O O O O O O O O O	DT NN VBZ RB RBR JJ IN DT NNS IN NNS IN JJ NN SYM NN NN VBZ DT NN IN CD IN DT NN
1239	for a clear illustration	for a clear illustration we further employ the t sne method and visualize the feature distribution of two randomly selected subjects a04 and b05 from these two data sets respectively in fig	B I I I O O O O O O O O O O O O O O O O O O O O O O O O O O O O	IN DT JJ NN PRP RB VBP DT NN NN NN CC VB DT NN NN IN CD RB VBN NNS NN CC NN IN DT CD NNS NNS RB IN NN
1240	in fact	in fact similar phenomena also occur in other subjects	B I O O O O O O O	IN NN JJ NNS RB VBP IN JJ NNS
1241	on the contrary	on the contrary the features are more discriminative with smaller intraclass distances and larger interclass boundaries	B I I O O O O O O O O O O O O O	IN DT NN DT NNS VBP RBR JJ IN JJR JJ NNS CC JJR NN NNS
1242	leads to	thus it leads to better classification performance	O O B I O O O	RB PRP VBZ TO JJR NN NN
1243	propose a pseudolabel strategy to	when the labels of target data are absent we propose a pseudolabel strategy to predict the target labels for domain adaptation	O O O O O O O O O B I I I I O O O O O O O	WRB DT NNS IN NN NNS VBP JJ PRP VBP DT NN NN TO VB DT NN NNS IN NN NN
1244	the performance of	table vi displays the performance of these three models	O O O B I I O O O	NN LS VBZ DT NN IN DT CD NNS
1245	achieves the highest classification accuracy	the results show that our pseudolabel strategy achieves the highest classification accuracy while sourcecnn obtains the lowest one	O O O O O O O B I I I I O O O O O O	DT NNS VBP IN PRP$ NN NN VBZ DT JJS NN NN IN NN VBZ DT JJS NN
1246	on the contrary	on the contrary our pseudolabel strategy is capable to improve the target domain classification by leveraging additional information from the source data	B I I O O O O O O O O O O O O O O O O O O O	IN DT NN PRP$ NN NN VBZ JJ TO VB DT NN NN NN IN VBG JJ NN IN DT NN NNS
1247	improves the performance of	in this article we proposed a deep end to end domain adaptation method to handle the eeg based mi classification task which improves the performance of the subject dependent classifier by leveraging the useful information from the source domain	O O O O O O O O O O O O O O O O O O O O O O B I I I O O O O O O O O O O O O O	IN DT NN PRP VBD DT JJ NN TO VB NN NN NN TO VB DT NN VBN IN NN NN WDT VBZ DT NN IN DT NN JJ NN IN VBG DT JJ NN IN DT NN NN
1248	generated from,have a similar distribution to	in this way the features generated from the source domain have a similar distribution to those from the target domain	O O O O O B I O O O B I I I I O O O O O	IN DT NN DT NNS VBN IN DT NN NN VBP DT JJ NN TO DT IN DT NN NN
1249	in addition,introduced to	in addition a center loss is introduced to learn invariant features which reduces the intrasubject nonstationarity by minimizing the feature distance of the same class and maximizing the boundary of different categories	B I O O O O B I O O O O O O O O O O O O O O O O O O O O O O O O	IN NN DT NN NN VBZ VBN TO VB JJ NNS WDT VBZ DT JJ NN IN VBG DT NN NN IN DT JJ NN CC VBG DT NN IN JJ NNS
1250	make good use of	therefore we can make good use of the source data to learn the discriminative features and train a robust classifier with better generalization for the target domain	O O O B I I I O O O O O O O O O O O O O O O O O O O O	RB PRP MD VB JJ NN IN DT NN NNS TO VB DT JJ NNS CC VB DT JJ NN IN JJR NN IN DT NN NN
1251	is effective to	we have conducted extensive experiments and the results show that the proposed approach is effective to identify motor intention from eeg signals and outperforms state of the art methods	O O O O O O O O O O O O O B I I O O O O O O O O O O O O O	PRP VBP VBN JJ NNS CC DT NNS VBP IN DT VBN NN VBZ JJ TO VB NN NN IN NN NNS CC VBZ NN IN DT NN NNS
1252	it also shows empirically that,extended to	moreover it also shows empirically that the proposed adversarial loss and the center loss are able to significantly reduce the intersubject and intrasubject nonstationarity which can be extended to other bci applications	O B I I I I O O O O O O O O O O O O O O O O O O O O O B I O O O	RB PRP RB VBZ RB IN DT VBN JJ NN CC DT NN NN VBP JJ TO RB VB DT NN CC NN NN WDT MD VB VBN TO JJ NN NNS
1253	a considerable number of,due to,the growing importance of	feature subset selection as a special case of the general subset selection problem has been the topic of a considerable number of studies due to the growing importance of data mining applications	O O O O O O O O O O O O O O O O O O B I I I O B I B I I I O O O	NN NN NN IN DT JJ NN IN DT JJ NN NN NN VBZ VBN DT NN IN DT JJ NN IN NNS JJ TO DT VBG NN IN NN NN NNS
1254	there are two main issues that	in the feature subset selection problem there are two main issues that need to be addressed	O O O O O O B I I I I I O O O O	IN DT NN NN NN NN EX VBP CD JJ NNS WDT VBP TO VB VBN
1255	considered to	in this article mutual information between features and class labels is considered to be the measure function	O O O O O O O O O O O B I O O O O	IN DT NN JJ NN IN NNS CC NN NNS VBZ VBN TO VB DT NN NN
1256	it is shown that	two series expansions for mutual information are proposed and it is shown that most heuristic criteria suggested in the literature are truncated approximations of these expansions	O O O O O O O O O B I I I O O O O O O O O O O O O O	CD NN NNS IN JJ NN VBP VBN CC PRP VBZ VBN IN JJS NN NNS VBD IN DT NN VBP VBN NNS IN DT NNS
1257	it is well known that	it is well known that searching the whole subset space is an np hard problem	B I I I I O O O O O O O O O O	PRP VBZ RB VBN IN VBG DT JJ NN NN VBZ DT JJ JJ NN
1258	instead of,based on	here instead of the conventional sequential search algorithms we suggest a parallel search strategy based on semidefinite programming that can search through the subset space in polynomial time	O B I O O O O O O O O O O O B I O O O O O O O O O O O O	RB RB IN DT JJ JJ NN NNS PRP VBP DT JJ NN NN VBN IN JJ NN WDT MD VB IN DT NN NN IN JJ NN
1259	compared with	by exploiting the similarities between the proposed algorithm and an instance of the maximumcut problem in graph theory the approximation ratio of this algorithm is derived and is compared with the approximation ratio of the backward elimination method	O O O O O O O O O O O O O O O O O O O O O O O O O O O O B I O O O O O O O O	IN VBG DT NNS IN DT VBN NN CC DT NN IN DT NN NN IN NN NN DT NN NN IN DT NN VBZ VBN CC VBZ VBN IN DT NN NN IN DT RB NN NN
1260	be misleading to,based on	the experiments show that it can be misleading to judge the quality of a measure solely based on the classification accuracy	O O O O O O B I I O O O O O O O B I O O O	DT NNS VBP IN PRP MD VB JJ TO VB DT NN IN DT NN RB VBN IN DT NN NN
1261	making it prohibitive to	unfortunately in most practically relevant data mining applications the dimensionality of the feature vector is quite high making it prohibitive to learn the underlying distribution	O O O O O O O O O O O O O O O O O B I I I O O O O	RB IN RBS RB JJ NNS NN NNS DT NN IN DT NN NN VBZ RB JJ VBG PRP JJ TO VB DT JJ NN
1262	for instance,more than	for instance gene expression data or images may easily have more than tens of thousands of features	B I O O O O O O O O B I O O O O O	IN NN NN NN NNS CC NNS MD RB VB JJR IN NNS IN NNS IN NNS
1263	poses different challenges on	high dimensional data poses different challenges on induction and prediction algorithms	O O O B I I I O O O O	JJ JJ NNS VBZ JJ NNS IN NN CC NN NNS
1264	the amount of	essentially the amount of data to sustain the spatial density of the underlying distribution increases exponentially with the dimensionality of the feature vector or alternatively the sparsity increases exponentially given a constant amount of data	O B I I O O O O O O O O O O O O O O O O O O O O O O O O O O O O O O O	RB DT NN IN NNS TO VB DT JJ NN IN DT JJ NN VBZ RB IN DT NN IN DT NN NN CC RB DT NN VBZ RB VBN DT JJ NN IN NNS
1265	employed to	thus dimensionality reduction techniques particularly feature extraction and feature selection methods have to be employed to reconcile idealistic learning algorithms with real world applications	O O O O O O O O O O O O O O B I O O O O O O O O	RB NN NN NNS RB VBP NN CC NN NN NNS VBP TO VB VBN TO VB JJ NN NNS IN JJ NN NNS
1266	due to	most of the methods of this type require to check all the possible subsets of features and thus may rapidly become prohibitive due to the so called combinatorial explosion	O O O O O O O O O O O O O O O O O O O O O O B I O O O O O	JJS IN DT NNS IN DT NN VBP TO VB PDT DT JJ NNS IN NNS CC RB MD RB VB JJ JJ TO DT RB VBN JJ NN
1267	with respect to	since the measure function is a machine learning algorithm the selected feature subset is only optimal with respect to that particular algorithm	O O O O O O O O O O O O O O O O B I I O O O	IN DT NN NN VBZ DT NN NN NN DT VBN NN NN VBZ RB JJ IN NN TO DT JJ NN
1268	based on	the second group of feature selection methods are called embedded methods and are based on some internal parameters of the ml algorithm	O O O O O O O O O O O O O B I O O O O O O O	DT JJ NN IN NN NN NNS VBP VBN JJ NNS CC VBP VBN IN DT JJ NNS IN DT NN NN
1269	be applicable in	since using the internal parameters may not be applicable in all ml algorithms this approach cannot be seen as a general solution to the feature selection problem	O O O O O O O B I I O O O O O O O O O O O O O O O O O	IN VBG DT JJ NNS MD RB VB JJ IN DT NN NNS DT NN NN VB VBN IN DT JJ NN TO DT NN NN NN
1270	in contrast to,based on,calculated from	in contrast to wrapper methods embedded strategies do not require to run the exhaustive search over all subsets since they mostly evaluate each feature individually based on the score calculated from the internal parameters	B I I O O O O O O O O O O O O O O O O O O O O O O B I O O B I O O O	IN NN TO NN NNS JJ NNS VBP RB VB TO VB DT JJ NN IN DT NNS IN PRP RB VBP DT NN RB VBN IN DT NN VBN IN DT JJ NNS
1271	focus on,according to	filter methods as the third group of selection algorithms focus on filtering out irrelevant and redundant features in which irrelevancy is defined according to a predetermined measure function	O O O O O O O O O B I O O O O O O O O O O O B I O O O O	NN NNS IN DT JJ NN IN NN NNS VBP IN VBG RP JJ CC JJ NNS IN WDT NN VBZ VBN VBG TO DT JJ NN NN
1272	a wider range of	unlike the first two groups filter methods do not incorporate the learning part and thus show better generalization power over a wider range of induction algorithms	O O O O O O O O O O O O O O O O O O O O B I I I O O	IN DT JJ CD NNS NN NNS VBP RB VB DT NN NN CC RB VB JJR NN NN IN DT JJR NN IN NN NNS
1273	the first contribution of this work is to	the first contribution of this work is to analyze the popular mutual information measure in the context of the feature selection problem	B I I I I I I I O O O O O O O O O O O O O O	DT JJ NN IN DT NN VBZ TO VB DT JJ JJ NN NN IN DT NN IN DT NN NN NN
1274	based on	the first expansion is based on generalization of mutual information and has already appeared in literature while the second one is new to the best of our knowledge	O O O O B I O O O O O O O O O O O O O O O O O O O O O O	DT JJ NN VBZ VBN IN NN IN JJ NN CC VBZ RB VBN IN NN IN DT JJ CD VBZ JJ TO DT JJS IN PRP$ NN
1275	concluded from	the well known minimal redundancy maximal relevance score function can be immediately concluded from the second expansion	O O O O O O O O O O O O B I O O O	DT RB VBN JJ NN JJ NN NN NN MD VB RB VBN IN DT JJ NN
1276	based on	alternatively feature selection methods can be categorized based on the search strategies they employ	O O O O O O O B I O O O O O	RB NN NN NNS MD VB VBN VBN IN DT NN NNS PRP VBP
1277	divided into	popular search approaches can be divided into four categories exhaustive search greedy search projection and heuristic	O O O O O B I O O O O O O O O O	JJ NN NNS MD VB VBN IN CD NNS JJ NN JJ NN NN CC NN
1278	based on,with respect to	the third group of the search algorithms are based on targeted projection pursuit which is a linear mapping algorithm to pursue an optimum projection of data onto a low dimensional manifold that scores highly with respect to a measure function	O O O O O O O O B I O O O O O O O O O O O O O O O O O O O O O O O O B I I O O O	DT JJ NN IN DT NN NNS VBP VBN IN VBN NN NN WDT VBZ DT JJ NN NN TO VB DT JJ NN IN NNS IN DT JJ JJ NN IN NNS RB IN NN TO DT NN NN
1279	contribution of	developing a new search strategy is another contribution of this paper	O O O O O O O B I O O	VBG DT JJ NN NN VBZ DT NN IN DT NN
1280	based on	here we introduce a new class of search algorithms based on semi definite programming relaxation	O O O O O O O O O B I O O O O	RB PRP VBP DT JJ NN IN NN NNS VBN IN JJ JJ NN NN
1281	there is a discussion about	moreover there is a discussion about the approximation ratio of the proposed algorithm in subsection 3 2	O B I I I I O O O O O O O O O O O	RB EX VBZ DT NN IN DT NN NN IN DT VBN NN IN NN CD CD
1282	be closer to	we show that it usually gives better solutions than greedy algorithms in the sense that its approximate solution is more probable to be closer to the optimal point of the criterion	O O O O O O O O O O O O O O O O O O O O O O B I I O O O O O O	PRP VBP IN PRP RB VBZ JJR NNS IN JJ NNS IN DT NN IN PRP$ JJ NN VBZ RBR JJ TO VB JJR TO DT JJ NN IN DT NN
1283	described by	it reaches its maximum value when the dependent variable is perfectly described by the feature set	O O O O O O O O O O O B I O O O	PRP VBZ PRP$ NN NN WRB DT JJ NN VBZ RB VBN IN DT NN NN
1284	but rather to	therefore they cannot assign a score to a set of features but rather to individual features	O O O O O O O O O O O B I I O O	RB PRP VBP VB DT NN TO DT NN IN NNS CC RB TO JJ NNS
1285	with respect to	either way the features should also be selected by an algorithm which is insensitive with respect to class distributions	O O O O O O O O O O O O O O B I I O O	DT NN DT NNS MD RB VB VBN IN DT NN WDT VBZ JJ IN NN TO NN NNS
1286	with respect to	interestingly by internally applying unequal class dependent costs mutual information provides some robustness with respect to class distributions	O O O O O O O O O O O O O B I I O O	RB IN RB VBG JJ NN JJ NNS JJ NN VBZ DT NN IN NN TO NN NNS
1287	the concept of	the concept of the mutual information classifier is investigated	B I I O O O O O O	DT NN IN DT JJ NN NN VBZ VBN
1288	it is likely that	it is likely that selected features are highly redundant	B I I I O O O O O	PRP VBZ JJ IN VBN NNS VBP RB JJ
1289	it is shown that,derived from,with respect to	here it is shown that most of these heuristics are derived from the following expansions of mutual information with respect to x	O B I I I O O O O O B I O O O O O O B I I O	RB PRP VBZ VBN IN JJS IN DT NNS VBP VBN IN DT JJ NNS IN JJ NN IN NN TO NN
1290	it is straightforward to	from the definition in x it is straightforward to infer this expansion	O O O O O B I I I O O O	IN DT NN IN NN PRP VBZ JJ TO VB DT NN
1291	based on	the second expansion for mutual information is based on the chain rule of information	O O O O O O O B I O O O O O	DT JJ NN IN JJ NN VBZ VBN IN DT NN NN IN NN
1292	in general,it can be expanded over	in general it can be expanded over n	B I B I I I I O	IN JJ PRP MD VB VBN IN NN
1293	that is,as suggested	that is mrmr is a truncated approximation of mutual information and not a heuristic approximation as suggested in	B I O O O O O O O O O O O O O B I I	DT VBZ NN VBZ DT VBN NN IN JJ NN CC RB DT NN NN IN VBN IN
1294	it is essential to	therefore it is essential to remove constant features by some preprocessing before using the above criteria for feature selection	O B I I I O O O O O O O O O O O O O O	RB PRP VBZ JJ TO VB JJ NNS IN DT NN IN VBG DT JJ NNS IN NN NN
1295	because of	from our experiments which we omit because of space constraints ends to underestimate the mutual information while d1 shows a large overestimation for independent features and a large underestimation in the presence of dependent features	O O O O O O B I O O O O O O O O O O O O O O O O O O O O O O O O O O O	IN PRP$ NNS WDT PRP VBP IN IN NN NNS VBZ TO VB DT JJ NN IN NN VBZ DT JJ NN IN JJ NNS CC DT JJ NN IN DT NN IN JJ NNS
1296	in general	in general shows more robustness than	B I O O O O	IN JJ NNS JJR NN IN
1297	derived from,derived from,performs better and more robustly than	the same results can be observed for mrmr which is derived from and mifs derived from previous work also arrived to the same results and reported that mrmr performs better and more robustly than mifs especially when the feature set is large	O O O O O O O O O O B I O O B I O O O O O O O O O O O O B I I I I I O O O O O O O O	DT JJ NNS MD VB VBN IN NN WDT VBZ VBN IN CC NNS VBN IN JJ NN RB VBD TO DT JJ NNS CC VBD IN NN VBZ RBR CC RBR RB IN NNS RB WRB DT NN NN VBZ JJ
1298	it still can be seen as	note that although in x is not a formal set measure any more it still can be seen as a score function for sets	O O O O O O O O O O O O O B I I I I I O O O O O	NN IN IN IN NN VBZ RB DT JJ NN NN DT JJR PRP RB MD VB VBN IN DT NN NN IN NNS
1299	it is noteworthy that,better than	however it is noteworthy that unlike formal measures the suggested approximations are no longer monotonic where the monotonicity merely means that a subset of features should not be better than any larger set that contains the very same subset	O B I I I O O O O O O O O O O O O O O O O O O O O O O O B I O O O O O O O O O	RB PRP VBZ JJ IN IN JJ NNS DT JJ NNS VBP RB RB JJ WRB DT NN RB VBZ IN DT NN IN NNS MD RB VB JJR IN DT JJR NN WDT VBZ DT RB JJ NN
1300	as explained in,applied to	therefore as explained in the branch and bound based search strategies can not be applied to them	O B I I O O O O O O O O O O B I O	RB IN VBN IN DT NN CC VBD VBN NN NNS MD RB VB VBN TO PRP
1301	the wide range of,divided into	the wide range of proposed search strategies in the literature can be divided into three categories 1exponential complexity methods including exhaustive search branch and bound based algorithms	B I I I O O O O O O O O B I O O O O O O O O O O O O O	DT JJ NN IN VBN NN NNS IN DT NN MD VB VBN IN CD NNS JJ NN NNS VBG JJ NN NN CC VBD VBN NNS
1302	based on	here we introduce a fourth class of search strategies which is based on the convex relaxation of the 0 1 integer programming and explore its approximation ratio by establishing a link between ssp and an instance of the maximum cut problem in graph theory	O O O O O O O O O O O B I O O O O O O O O O O O O O O O O O O O O O O O O O O O O O O O	RB PRP VBP DT JJ NN IN NN NNS WDT VBZ VBN IN DT NN NN IN DT CD CD NN NN CC VB PRP$ NN NN IN VBG DT NN IN NN CC DT NN IN DT NN NN NN IN NN NN
1303	the main disadvantage of	from an information theoretical standpoint the main disadvantage of the forward selection method is that it only can evaluate the utility of a single feature in the limited context of the previously selected features	O O O O O B I I I O O O O O O O O O O O O O O O O O O O O O O O O O	IN DT NN JJ NN DT JJ NN IN DT JJ NN NN VBZ IN PRP RB MD VB DT NN IN DT JJ NN IN DT JJ NN IN DT RB VBN NNS
1304	it is highly probable that	since the information content of each feature is almost zero it is highly probable that the forward selection method fails to select them in the presence of some other more informative features	O O O O O O O O O O B I I I I O O O O O O O O O O O O O O O O O	IN DT NN NN IN DT NN VBZ RB NN PRP VBZ RB JJ IN DT JJ NN NN VBZ TO VB PRP IN DT NN IN DT JJ RBR JJ NNS
1305	contrary to,the contribution of	contrary to forward selection backward elimination can evaluate the contribution of a given feature in the context of all other features	B I O O O O O O B I I O O O O O O O O O O	JJ TO JJ NN RB NN MD VB DT NN IN DT VBN NN IN DT NN IN DT JJ NNS
1306	it has been frequently reported to,show superior performance than	perhaps this is why it has been frequently reported to show superior performance than forward selection	O O O O B I I I I I B I I I O O	RB DT VBZ WRB PRP VBZ VBN RB VBN TO VB JJ NN IN JJ NN
1307	lead to	however its overemphasis on feature interactions is a double edged sword and may lead to a sub optimal solution	O O O O O O O O O O O O O B I O O O O	RB PRP$ NN IN NN NNS VBZ DT RB VBN NN CC MD VB TO DT NN JJ NN
1308	in favor of	to sacrifice the individually informative features in favor of the merely cooperatively informative features	O O O O O O B I I O O O O O	TO VB DT RB JJ NNS IN NN IN DT RB RB JJ NNS
1309	seen as	alternatively a sequential search method can be seen as an approximation of the combinatorial subset selection problem	O O O O O O O B I O O O O O O O O	RB DT JJ NN NN MD VB VBN IN DT NN IN DT JJ NN NN NN
1310	it is straightforward to	it is straightforward to verify that for any binary	B I I I O O O O O	PRP VBZ JJ TO VB IN IN DT JJ
1311	for example	the problem can be solved within an additive error y of the optimum by for example interior point methods	O O O O O O O O O O O O O O B I O O O	DT NN MD VB VBN IN DT JJ NN NN IN DT NN IN IN NN NN NN NNS
1312	seen as,an instance of	the optimization problem in x can be seen as an instance of the maximum cut problem with an additional cardinality constraint	O O O O O O O B I B I I O O O O O O O O O	DT NN NN IN NN MD VB VBN IN DT NN IN DT NN NN NN IN DT JJ NN NN
1313	solve this combinatorial problem	the two main approaches to solve this combinatorial problem are either to use the linear programming relaxation by linearizing the product of two binary variables or the semidefinite programming relaxation suggested in x the sdp ing approximation algorithms	O O O O O B I I I O O O O O O O O O O O O O O O O O O O O O O O O O O O O O	DT CD JJ NNS TO VB DT JJ NN VBP CC TO VB DT JJ NN NN IN VBG DT NN IN CD JJ NNS CC DT JJ NN NN VBD IN NN DT FW FW NN NNS
1314	it is essential to	it is essential to be able to directly examine it	B I I I O O O O O O	PRP VBZ JJ TO VB JJ TO RB VB PRP
1315	it is not possible to	however since estimating the exact mutual information value in real data is not feasible it is not possible to directly evaluate the measure function	O O O O O O O O O O O O O O B I I I I O O O O O	RB IN VBG DT JJ JJ NN NN IN JJ NNS VBZ RB JJ PRP VBZ RB JJ TO RB VB DT NN NN
1316	that is,the inaccuracy of,contributes to	that is besides the quality of a measure function the inaccuracy of the search strategy also contributes to the final classification error	B I O O O O O O O B I I O O O O B I O O O O	DT VBZ IN DT NN IN DT NN NN DT NN IN DT NN NN RB VBZ TO DT JJ NN NN
1317	in order to,draw a conclusion concerning	thus in order to draw a conclusion concerning the quality of a measure function	O B I I B I I I O O O O O O	RB IN NN TO VB DT NN VBG DT NN IN DT NN NN
1318	the accuracy of	in this section we compare the accuracy of the proposed method with the traditional backward elimination approach	O O O O O B I I O O O O O O O O O	IN DT NN PRP VBP DT NN IN DT VBN NN IN DT JJ RB NN NN
1319	the accuracy of,gets to the optimal	a standard approach to investigate the accuracy of an optimization algorithm is by analyzing how close it gets to the optimal solution	O O O O O B I I O O O O O O O O O B I I I I	DT JJ NN TO VB DT NN IN DT NN NN VBZ IN VBG WRB JJ PRP VBZ TO DT JJ NN
1320	achieving the optimal solution to	unfortunately feature selection is an np hard problem and thus achieving the optimal solution to use as reference is only feasible for small sized problems	O O O O O O O O O O B I I I I O O O O O O O O O O	RB NN NN VBZ DT JJ JJ NN CC RB VBG DT JJ NN TO VB IN NN VBZ RB JJ IN JJ VBN NNS
1321	an instance of,that is to say	k hsp is an instance of the maxcut problem with a cardinality constraint on the selected subset that is to say to determine a subset s of k vertices such that the weight of the subgraph induced by s is maximized	O O O B I I O O O O O O O O O O O B I I I O O O O O O O O O O O O O O O O O O O O	NN NN VBZ DT NN IN DT NN NN IN DT NN NN IN DT VBN NN WDT VBZ TO VB TO VB DT NN NN IN NN NNS JJ IN DT NN IN DT NN VBN IN NN VBZ VBN
1322	the definition of,it is clear that,is equivalent to	from the definition of k hsp it is clear that ssp with the criterion x is equivalent to the p heaviest subgraph problem since it selects the heaviest subset of features with the cardinality p	O B I I O O B I I I O O O O O B I I O O O O O O O O O O O O O O O O O	IN DT NN IN NN NN PRP VBZ JJ IN NN IN DT NN NN VBZ JJ TO DT NN JJS NN NN IN PRP VBZ DT JJS NN IN NNS IN DT NN NN
1323	listed in	the approximation ratios of both algorithms for different values of p as a function of n have been listed in table 1	O O O O O O O O O O O O O O O O O O B I O O	DT NN NNS IN DT NNS IN JJ NNS IN NN IN DT NN IN NN VBP VBN VBN IN NN CD
1324	as can be seen as	as can be seen as p becomes smaller the approximation ratio approaches zero yielding the trivial lower bound 0 on the approximate solution	B I I I I O O O O O O O O O O O O O O O O O O	IN MD VB VBN IN NN VBZ JJR DT NN NN NNS VBP VBG DT JJ JJR VBD CD IN DT JJ NN
1325	is more likely to	thus we may conclude that cobra is more likely to achieve better approximate solution than be	O O O O O O B I I I O O O O O O	RB PRP MD VB DT NN VBZ RBR JJ TO VB RBR JJ NN IN VB
1326	focus on	in the following section we will focus on comparing our search algorithm with sequential search methods in conjunction with different measure functions and over different classifiers and datasets	O O O O O O B I O O O O O O O O O O O O O O O O O O O O	IN DT VBG NN PRP MD VB IN VBG PRP$ NN NN IN JJ NN NNS IN NN IN JJ NN NNS CC IN JJ NNS CC NNS
1327	there is no direct way to	the evaluation of a feature selection algorithm is an intrinsically difficult task since there is no direct way to evaluate the goodness of a selection process in general	O O O O O O O O O O O O O B I I I I I O O O O O O O O O	DT NN IN DT NN NN NN VBZ DT RB JJ NN IN EX VBZ DT JJ NN TO VB DT NN IN DT NN NN IN JJ
1328	based on,the performance of	thus usually a selection algorithm is scored based on the performance of its output i e the selected feature subset in some specific classification system	O O O O O O O B I B I I O O O O O O O O O O O O O	RB RB DT NN NN VBZ VBN VBN IN DT NN IN PRP$ NN FW LS DT VBN NN NN IN DT JJ NN NN
1329	referred to	this kind of evaluation can be referred to as the goal dependent evaluation	O O O O O O B I O O O O O	DT NN IN NN MD VB VBN TO IN DT NN JJ NN
1330	propose to	thus for evaluation of the feature selection algorithms we propose to compare the algorithms over different datasets with multiple classifiers	O O O O O O O O O B I O O O O O O O O O	RB IN NN IN DT NN NN NNS PRP VBP TO VB DT NNS IN JJ NNS IN JJ NNS
1331	leads to	this method leads to a more classifier independent evaluation process	O O B I O O O O O O	DT NN VBZ TO DT JJR NN JJ NN NN
1332	used in,listed in	some properties of the eight datasets used in the experiments are listed in table 2	O O O O O O B I O O O B I O O	DT NNS IN DT CD NNS VBN IN DT NNS VBP VBN IN NN CD
1333	used in	these datasets have been widely used in previous feature selection studies	O O O O O B I O O O O	DT NNS VBP VBN RB VBN IN JJ NN NN NNS
1334	except for	to derive the classification accuracies 10 fold cross validation is performed except for the nci dbw and lng datasets where leave one out cross validation is used	O O O O O O O O O O O B I O O O O O O O O O O O O O O	TO VB DT NN NNS CD JJ NN NN VBZ VBN IN IN DT FW FW CC NN NNS WRB NN CD RP JJ NN VBZ VBN
1335	consist of	as explained before filter based methods consist of two components a measure function and a search strategy	O O O O O O B I O O O O O O O O O	IN VBN IN NN JJ NNS VBP IN CD NNS DT NN NN CC DT NN NN
1336	use for	the measure functions we use for our experiments are mrmr and jmi defined in	O O O O B I O O O O O O O O	DT NN NNS PRP VBP IN PRP$ NNS VBP NN CC NN VBN IN
1337	refer to,denoted by,used in	to unambiguously refer to an algorithm it is denoted by measure function search method used in that algorithm	O O B I O O O O B I O O O O B I O O	TO RB VB TO DT NN PRP VBZ VBN IN NN NN NN NN VBN IN DT NN
1338	used to	friedman test with the corresponding wilcoxonnemenyi post hoc analysis was used to compare the different algorithms	O O O O O O O O O O B I O O O O	NN NN IN DT JJ JJ NN FW NN VBD VBN TO VB DT JJ NNS
1339	shows higher performance than	first on the small size datasets mrmr cobra consistently shows higher performance than other algorithms	O O O O O O O O O B I I I O O	RB IN DT JJ NN FW FW NN RB VBZ JJR NN IN JJ NNS
1340	it is clear that,equal to	from its definition it is clear that for be and fs this ratio is always equal to 1	O O O B I I I O O O O O O O O B I O	IN PRP$ NN PRP VBZ JJ IN IN VB CC VB DT NN VBZ RB JJ TO CD
1341	because of	however because of the randomization step this ratio may widely vary for cobra	O B I O O O O O O O O O O	RB IN IN DT NN NN DT NN MD RB VB IN NN
1342	compared with	some of these feature sets have relatively low scores as compared with be or fs sets	O O O O O O O O O O B I O O O O	DT IN DT NN NNS VBP RB JJ NNS IN VBN IN VB CC VB NNS
1343	in fact	however since for small datasets the estimated mutual information terms are highly inaccurate features that rank low with our noisy measure function may in fact be better for classification	O O O O O O O O O O O O O O O O O O O O O O O B I O O O O	RB IN IN JJ NNS DT VBN JJ NN NNS VBP RB JJ NNS WDT VBP JJ IN PRP$ JJ NN NN MD IN NN VB JJR IN NN
1344	with respect to	the second interesting point is with respect to the madelon dataset	O O O O O B I I O O O	DT JJ JJ NN VBZ IN NN TO DT NN NN
1345	arrived at the conclusion	several authors have already utilized this dataset to compare their proposed criterion with mrmr and arrived at the conclusion that mrmr cannot handle highly correlated features as in madelon dataset	O O O O O O O O O O O O O O O B I I I O O O O O O O O O O O	JJ NNS VBP RB VBN DT NN TO VB PRP$ VBN NN IN NN CC VBD IN DT NN IN FW FW VB RB VBN NNS IN IN NN NN
1346	the performance of,has difficulty to	however surprisingly the performance of the mrmr cobra is as good as jmi on this dataset meaning that it is not the criterion but the search method that has difficulty to deal with highly correlated features	O O B I I O O O O O O O O O O O O O O O O O O O O O O O B I I O O O O O	RB RB DT NN IN DT NN NN VBZ RB JJ IN NN IN DT NN VBG IN PRP VBZ RB DT NN CC DT NN NN WDT VBZ NN TO VB IN RB VBN NNS
1347	with respect to	thus any conclusion with respect to the quality of a measure has to be drawn carefully since	O O O B I I O O O O O O O O O O O	RB DT NN IN NN TO DT NN IN DT NN VBZ TO VB VBN RB IN
1348	as suggested in	to discover the statistically meaningful differences between the algorithms we applied the friedman test following with wilcoxon nemenyi post hoc analysis as suggested in x on the average accuracies	O O O O O O O O O O O O O O O O O O O O O B I I O O O O O	TO VB DT RB JJ NNS IN DT NNS PRP VBD DT NN NN VBG IN FW FW NN FW NN IN VBN IN NN IN DT JJ NNS
1349	the results of,depicted in	the results of this test for mrmr based algorithms have been depicted in figure 2	B I I O O O O O O O O B I O O	DT NNS IN DT NN IN JJ JJ NNS VBP VBN VBN IN NN CD
1350	stands for	in all box plots co stands for cobra algorithm	O O O O O B I O O	IN DT NN NNS VBP NNS IN NN NN
1351	difference between	the green box plots represent the existence of a significant difference between the corresponding algorithms	O O O O O O O O O O B I O O O	DT JJ NN NNS VBP DT NN IN DT JJ NN IN DT JJ NNS
1352	reported in	the adjusted pvalues for each pair of algorithms have also been reported in figure 2	O O O O O O O O O O O B I O O	DT JJ NNS IN DT NN IN NNS VBP RB VBN VBN IN NN CD
1353	found in	the same test was run for each classifier and its results can be found in figure 3	O O O O O O O O O O O O O B I O O	DT JJ NN VBD VBN IN DT NN CC PRP$ NNS MD VB VBN IN NN CD
1354	show some differences between,reveal any meaningful difference between	while three of the classifiers show some differences between fs and cobra neither of them reveal any meaningful difference between be and cobra	O O O O O B I I I O O O O O O B I I I I O O O	IN CD IN DT NNS VBP DT NNS IN NNS CC NN CC IN PRP VBP DT JJ NN IN VB CC NN
1355	it is a good chance that,worse than	at this point the least we can conclude is that independent of the classification algorithm we choose it is a good chance that fs performs worse than cobra	O O O O O O O O O O O O O O O O O B I I I I I O O B I O	IN DT NN DT JJS PRP MD VB VBZ IN JJ IN DT NN NN PRP VBP PRP VBZ DT JJ NN WDT VBZ VBZ JJR IN NN
1356	the performances of,it is difficult to	for jmi however the performances of all algorithms are comparable and with only 8 datasets it is difficult to draw any conclusion	O O O B I I O O O O O O O O O B I I I O O O	IN NN RB DT NNS IN DT NNS VBP JJ CC IN RB CD NNS PRP VBZ JJ TO VB DT NN
1357	because of,the lack of	thus the wilcoxon nemenyi test results for jmi is not shown here because of the lack of space	O O O O O O O O O O O O B I B I I O	RB DT FW FW NN NNS IN NN VBZ RB VBN RB IN IN DT NN IN NN
1358	smaller than	as seen for nci the averaged similarity ratio is significantly smaller than 1 while for cna which is a relatively larger dataset employ quadratic programing techniques to maximize a score function	O O O O O O O O O O B I O O O O O O O O O O O O O O O O O O O	IN VBN IN NN DT VBN NN NN VBZ RB JJR IN CD NN IN NN WDT VBZ DT RB JJR NN VBP JJ VBG NNS TO VB DT NN NN
1359	an instance of	soss however uses an instance of randomized rounding to generate the set membership binary	O O O B I I O O O O O O O O	NN RB VBZ DT NN IN VBN VBG TO VB DT VBN NN JJ
1360	comparison of	comparison of cobra with the greedy search methods over different datasets	B I O O O O O O O O O	NN IN NN IN DT JJ NN NNS IN JJ NNS
1361	comparison of	comparison of cobra with qpfs and soss over 5 datasets	B I O O O O O O O O	NN IN NN IN NNS CC NN IN CD NNS
1362	reported in	average classification rates and their standard deviations are reported in the top three rows of the table	O O O O O O O O B I O O O O O O O	JJ NN NNS CC PRP$ JJ NNS VBP VBN IN DT JJ CD NNS IN DT NN
1363	based on	values while qpfs ranks the features based on their scores and therefore sidesteps the difficulties of generating binary values	O O O O O O B I O O O O O O O O O O O	NNS IN NNS VBZ DT NNS VBN IN PRP$ NNS CC RB VBZ DT NNS IN VBG JJ NNS
1364	consist of	the reported times for cobra and soss consist of two values	O O O O O O O B I O O	DT VBN NNS IN NN CC NN VBP IN CD NNS
1365	such as,used in	for large datasets such as iad cna and mad the nystrom approximation used in qpfs to cast the problem into a lower dimensional subspace does not yield a precise enough approximation	O O O B I O O O O O O O B I O O O O O O O O O O O O O O O O O	IN JJ NNS JJ IN NN NN CC JJ DT NN NN VBN IN NNS TO VB DT NN IN DT JJR JJ NN VBZ RB VB DT JJ JJ NN
1366	as mentioned in	thus the dimension is 2000 and not 9703 as mentioned in table 2	O O O O O O O O B I I O O	RB DT NN VBZ CD CC RB CD IN VBN IN NN CD
1367	as can be observed in	as can be observed in table 4 the number of selected features varies quite markedly from one classifier to another	B I I I I O O O O O O O O O O O O O O O	IN MD VB VBN IN NN CD DT NN IN VBN NNS VBZ RB RB IN CD NN TO DT
1368	based on,achieves a near optimal accuracy in	however based on our experiments the optimum feature set of any of the classifiers usually achieves a near optimal accuracy in conjunction with other classifiers as well	O B I O O O O O O O O O O O O B I I I I I O O O O O O	RB VBN IN PRP$ NNS DT JJ NN NN IN DT IN DT NNS RB VBZ DT JJ JJ NN IN NN IN JJ NNS RB RB
1369	is shown in	this is shown in table 7 for 4 classifiers and 3 datasets	O B I I O O O O O O O O	DT VBZ VBN IN NN CD IN CD NNS CC CD NNS
1370	in the case of	unlike the cna and iad datasets a significant accuracy reduction can be observed in the case of arr data which has substantially less training data than cna and iad	O O O O O O O O O O O O O B I I I O O O O O O O O O O O O	IN DT NN CC NN NNS DT JJ NN NN MD VB VBN IN DT NN IN NN NNS WDT VBZ RB JJR NN NNS IN NN CC NN
1371	is sensitive to	it suggests that for small size datasets a feature selection scheme should take the induction algorithm into account since the learning algorithm is sensitive to small changes of the feature set	O O O O O O O O O O O O O O O O O O O O O O B I I O O O O O O	PRP VBZ IN IN JJ NN VBZ DT NN NN NN MD VB DT NN NN IN NN IN DT NN NN VBZ JJ TO JJ NNS IN DT NN NN
1372	compared with	its approximation ratio was derived and compared with the approximation ratio of the backward elimination method	O O O O O O B I O O O O O O O O	PRP$ NN NN VBD VBN CC VBN IN DT NN NN IN DT RB NN NN
1373	it was experimentally shown that,in the case of	it was experimentally shown that cobra outperforms sequential search methods especially in the case of sparse data	B I I I I O O O O O O B I I I O O	PRP VBD RB VBN IN NN VBZ JJ NN NNS RB IN DT NN IN JJ NNS
1374	it was shown that	furthermore the underlying connection between mifs and the kirwood approximation was explored and it was shown that by adopting the class conditional independence assumption and the kirkwood approximation for mutual information reduces to the mifs criterion	O O O O O O O O O O O O O B I I I O O O O O O O O O O O O O O O O O O O	RB DT VBG NN IN NNS CC DT NN NN VBD VBN CC PRP VBD VBN IN IN VBG DT NN JJ NN NN CC DT NN NN IN JJ NN VBZ TO DT NNS NN
1375	supported by	this work has partly been supported by swiss national science foundation	O O O O O B I O O O O	DT NN VBZ RB VBN VBN IN JJ JJ NN NN
1376	aims to	supervised hashing aims to map the original features to compact binary codes that are able to preserve label based similarity in the binary hamming space	O O B I O O O O O O O O O O O O O O O O O O O O O	VBN VBG NNS TO VB DT JJ NNS TO JJ JJ NNS WDT VBP JJ TO VB NN JJ NN IN DT JJ VBG NN
1377	result in,are difficult to	this tight coupling restricts the flexibility of those methods and can result in complex optimization problems that are difficult to solve	O O O O O O O O O O O B I O O O O B I I I	DT JJ NN VBZ DT NN IN DT NNS CC MD VB IN JJ NN NNS WDT VBP JJ TO VB
1378	accomplished by	the first step can typically be formulated as binary quadratic problems and the second step can be accomplished by training standard binary classifiers	O O O O O O O O O O O O O O O O O B I O O O O	DT JJ NN MD RB VB VBN IN JJ JJ NNS CC DT JJ NN MD VB VBN IN VBG JJ JJ NNS
1379	it is possible to	for solving large scale binary code inference we show how it is possible to ensure the binary quadratic problems to be submodular such that an efficient graph cuts can be used	O O O O O O O O O O B I I I O O O O O O O O O O O O O O O O O	IN VBG JJ NN JJ NN NN PRP VBP WRB PRP VBZ JJ TO VB DT JJ JJ NNS TO VB JJ JJ IN DT JJ NN NNS MD VB VBN
1380	propose to,are very fast to	we propose to use boosted decision trees as the hash functions which are nonlinear and highly descriptive and are very fast to train and evaluate	O B I O O O O O O O O O O O O O O O B I I I O O O	PRP VBP TO VB VBN NN NNS IN DT JJ NNS WDT VBP JJ CC RB JJ CC VBP RB JJ TO VB CC VB
1381	in terms of	it becomes more and more demanding to cope with image datasets with tens of millions of images in terms of both efficient storage and computing	O O O O O O O O O O O O O O O O O B I I O O O O O	PRP VBZ RBR CC RBR VBG TO VB IN NN NNS IN NNS IN NNS IN NNS IN NNS IN CC JJ NN CC NN
1382	are extremely efficient for	moreover compact binary codes are extremely efficient for large scale data storage or network transfer	O O O O B I I I O O O O O O O	RB JJ JJ NNS VBP RB JJ IN JJ NN NNS NN CC NN NN
1383	on the basis of	loss functions for learning based hashing are typically defined on the basis of the hamming distance or hamming affinity of similar and dissimilar data pairs	O O O O O O O O O B I I I O O O O O O O O O O O O	NN NNS IN VBG VBN VBG VBP RB VBN IN DT NN IN DT VBG NN CC VBG NN IN JJ CC JJ NNS NNS
1384	results in,be very challenging to	this coupling often results in a highly non convex optimization problem which can be very challenging to optimize	O O O B I O O O O O O O O B I I I O	DT NN RB VBZ IN DT RB JJ NN NN NN WDT MD VB RB JJ TO VB
1385	aims to,difference between	as an example the loss functions in mdsh ksh and bre all take a similar form that aims to minimize the difference between the hamming affinity of data pairs and the ground truth	O O O O O O O O O O O O O O O O O B I O O B I O O O O O O O O O O	IN DT NN DT NN NNS IN FW FW CC VB DT VB DT JJ NN WDT VBZ TO VB DT NN IN DT VBG NN IN NN NNS CC DT NN NN
1386	defined on	our framework however is able to accommodate any loss functions which are defined on the hamming distance affinity of data pairs	O O O O O O O O O O O O B I O O O O O O O	PRP$ NN RB VBZ JJ TO VB DT NN NNS WDT VBP VBN IN DT VBG NN NN IN NNS NNS
1387	unified into	we can formulate the optimization problem of any hamming distance affinity based loss as binary quadratic problems hence different types of loss functions are unified into the same optimization problem which significantly simplifies the optimization	O O O O O O O O O O O O O O O O O O O O O O O O B I O O O O O O O O O	PRP MD VB DT NN NN IN DT VBG NN NN JJ NN IN JJ JJ NNS RB JJ NNS IN NN NNS VBP VBN IN DT JJ NN NN WDT RB VBZ DT NN
1388	are only tractable for	many supervised hashing approaches usually require complex optimization for directly learning hash functions hence they are only tractable for small scale training data	O O O O O O O O O O O O O O O B I I I O O O O	JJ JJ VBG NNS RB VBP JJ NN IN RB VBG JJ NNS RB PRP VBP RB JJ IN JJ NN NN NNS
1389	the recent advance of,are essential for,achieving good	the recent advance of feature learning shows that high dimensional features are essential for achieving good performance	B I I I O O O O O O O B I I B I I	DT JJ NN IN NN NN VBZ IN JJ JJ NNS VBP JJ IN VBG JJ NN
1390	for example	for example the dimension of codebook based features usually comes to tens of thousands	B I O O O O O O O O O O O O	IN NN DT NN IN NN VBN NNS RB VBZ TO NNS IN NNS
1391	employed in,shown much improved performance over	non linear hash functions e g the kernel hash function employed in ksh have shown much improved performance over the linear hash function	O O O O O O O O O O B I O O B I I I I O O O O	JJ JJ JJ NNS SYM NN DT NN NN NN VBN IN NN VBP VBN RB VBN NN IN DT JJ NN NN
1392	compared to	compared to kernel method decision trees only involve simple comparison operations	B I O O O O O O O O O	VBN TO NN NN NN NNS RB VBP JJ NN NNS
1393	the main contributions of this work are as	the main contributions of this work are as follows	B I I I I I I I I	DT JJ NNS IN DT NN VBP IN VBZ
1394	such as	an arbitrary classifier such as linear or kernel svm boosting neural networks	O O O B I O O O O O O O	DT JJ NN JJ IN NN CC NN NN VBG JJ NNS
1395	defined on	we show that any type of loss function defined on hamming affinity or hamming distance can be equivalently converted into a standard quadratic function thus we can solve a standard binary quadratic problem for binary code inference	O O O O O O O O B I O O O O O O O O O O O O O O O O O O O O O O O O O O O	PRP VBP IN DT NN IN NN NN VBN IN VBG NN CC VBG NN MD VB RB VBN IN DT JJ JJ NN RB PRP MD VB DT JJ JJ JJ NN IN JJ NN NN
1396	propose to,a very large number of	we propose to use decision trees as hash functions for supervised hashing which can easily deal with a very large number of high dimensional training data and has the desirable non linear mapping	O B I O O O O O O O O O O O O O O B I I I I O O O O O O O O O O O	PRP VBP TO VB NN NNS IN JJ NNS IN VBN VBG WDT MD RB VB IN DT RB JJ NN IN JJ JJ NN NNS CC VBZ DT JJ JJ JJ NN
1397	in terms of	our method significantly outperforms many existing methods in terms of retrieval accuracy	O O O O O O O B I I O O	PRP$ NN RB VBZ JJ VBG NNS IN NNS IN NN NN
1398	aim to	hashing methods aim to preserve some notion of similarity in the hamming space	O O B I O O O O O O O O O	VBG NNS VBP TO VB DT NN IN NN IN DT VBG NN
[truncated: 491 more rows]
