# Supplementary material for: Formulaic language identification model based on GCN fusing associated information
Source: PeerJ Comput Sci. 2022 Jun 3;8:e984. doi: 10.7717/peerj-cs.984 (PMC9202615; doi:10.7717/peerj-cs.984)
Supplement: Supplemental Information 1 [file peerj-cs-08-984-s001.zip › Syntax_analysis-main/train_model_3/data_label_0.csv]

1.txt	has been widely used to	the bounded confidence model has been widely used to formally study groups of agents who are sharing opinions with those in their epistemic neighborhood	O O O O B I I I I O O O O O O O O O O O O O O O	DT VBN NN NN VBZ VBN RB VBN TO RB VB NNS IN NNS WP VBP VBG NNS IN DT IN PRP$ JJ NN
2.txt	with an eye toward	we revisit the model with an eye toward studying disinformation campaigns which have been much in the news of late	O O O O B I I I O O O O O O O O O O O O	PRP VBP DT NN IN DT NN IN VBG NN NNS WDT VBP VBN RB IN DT NN IN RB
3.txt	to that end	to that end we introduce typed agents into the model specifically agents who can be irresponsible in different ways most notably by being deceitful but also by being reluctant to try and obtain information from the world directly	B I I O O O O O O O O O O O O O O O O O O O O O O O O O O O O O O O O O O O	TO DT NN PRP VBP VBN NNS IN DT NN RB NNS WP MD VB JJ IN JJ NNS RBS RB IN VBG JJ CC RB IN VBG JJ TO VB CC VB NN IN DT NN RB
4.txt	add to	we further add a mechanism of confidence dynamics to the model which among other things allows agents to adapt the closeness threshold for counting others as being their epistemic neighbors	O O B O O O O O I O O O O O O O O O O O O O O O O O O O O O	PRP RB VBP DT NN IN NN NNS TO DT NN WDT IN JJ NNS VBZ NNS TO VB DT NN NN IN VBG NNS IN VBG PRP$ JJ NNS
5.txt	this will be used to	this will be used to study the effectiveness of possible defense mechanisms against disinformation efforts	B I I I I O O O O O O O O O O	DT MD VB VBN TO VB DT NN IN JJ NN NNS IN NN NNS
7.txt	there is much recent work on	there is much recent work on how best to organize communities of interacting agents if such communities are to achieve some fixed goal	B I I I I I O O O O O O O O O O O O O O O O O	EX VBZ RB JJ NN IN WRB JJS TO VB NNS IN VBG NNS IN JJ NNS VBP TO VB DT JJ NN
8.txt	for instance researchers have looked into	for instance researchers have looked into whether putting in place certain types of communication structures enables us to improve the efficacy of our beliefforming practices	B I I I I I O O O O O O O O O O O O O O O O O O O	IN NN NNS VBP VBN IN IN VBG IN NN JJ NNS IN NN NNS VBZ PRP TO VB DT NN IN PRP$ VBG NNS
9.txt	consist of	most of this work assumes communities to consist of strictly benevolent agents all of whom are willing to contribute to the common goal	O O O O O O O B I O O O O O O O O O O O O O O	JJS IN DT NN VBZ NNS TO VB IN RB JJ NNS DT IN WP VBP JJ TO VB TO DT JJ NN
11.txt	our main focus will be on	our main focus will be on whether certain kinds of communication structures certain sets of rules for determining who to talk and listen to and for how to take their opinions into account offer better protection against such campaigns than others	B I I I I I O O O O O O O O O O O O O O O O O O O O O O O O O O O O O O O O O O O	PRP$ JJ NN MD VB IN IN JJ NNS IN NN NNS JJ NNS IN NNS IN VBG WP TO VB CC VB TO CC IN WRB TO VB PRP$ NNS IN NN NN JJR NN IN JJ NNS IN NNS
12.txt	the importance of	we trust that the importance of our research topic needs little stressing	O O O B I I O O O O O O	PRP VBP IN DT NN IN PRP$ NN NN VBZ RB VBG
14.txt	it is generally recognized	at least since the campaigns preceding the vote on brexit and the 2016 presidential election in the united states it is generally recognized how dangerous this trend is jeopardizing the foundations of western democracies and possibly even the future of our planet as a habitable place	O O O O O O O O O O O O O O O O O O O B I I I O O O O O O O O O O O O O O O O O O O O O O O	IN JJS IN DT NNS VBG DT NN IN NN CC DT CD JJ NN IN DT JJ NNS PRP VBZ RB VBN WRB JJ DT NN VBZ VBG DT NNS IN JJ NNS CC RB RB DT NN IN PRP$ NN IN DT JJ NN
17.txt	come from	these publications have come from academic researchers but also from think tanks and governmental and nongovernmental bodies	O O O B I O O O O O O O O O O O O	DT NNS VBP VBN IN JJ NNS CC RB IN NN NNS CC JJ CC JJ NNS
19.txt	led to	much of this research has led to valuable new insights and many of the suggested fixes are causes worth fighting for	O O O O O B I O O O O O O O O O O O O O O	RB IN DT NN VBZ VBN TO JJ JJ NNS CC JJ IN DT JJ NNS VBP VBZ JJ VBG IN
21.txt	aims to address these and related questions	this paper aims to address these and related questions with the help of agent based computational models	O O B I I I I I I O O O O O O O O	DT NN VBZ TO VB DT CC JJ NNS IN DT NN IN NN VBN JJ NNS
22.txt	on the basis of	more specifically our methodological starting point is the so called bounded confidence model if not introspectively clear there is undeniable evidence that we do form our opinions on the basis of both the opinions of others and the results of our probing the world directly	O O O O O O O O O O O O O O O O O O O O O O O O O O O B I I I O O O O O O O O O O O O O O	RBR RB PRP$ JJ NN NN VBZ DT RB VBN VBD NN NN IN RB RB JJ EX VBZ JJ NN IN PRP VBP VB PRP$ NNS IN DT NN IN CC DT NNS IN NNS CC DT NNS IN PRP$ VBG DT NN RB
25.txt	aims to take some first steps toward	this paper aims to take some first steps toward mending that situation by proposing two extensions to the model	O O B I I I I I I O O O O O O O O O O	DT NN VBZ TO VB DT JJ NNS IN VBG DT NN IN VBG CD NNS TO DT NN
26.txt	we extend the model by introducing	specifically we extend the model by introducing taken to be the same for all agents in a community	O B I I I I I O O O O O O O O O O O	RB PRP VBP DT NN IN VBG VBN TO VB DT JJ IN DT NNS IN DT NN
29.txt	aiming at	what we are aiming at instead is to achieve a deeper understanding of why these problems have proven so recalcitrant and to get at least some sense of the direction or directions in which progress may lie	O O O B I O O O O O O O O O O O O O O O O O O O O O O O O O O O O O O O O	WP PRP VBP VBG IN RB VBZ TO VB DT JJR NN IN WRB DT NNS VBP VBN RB JJ CC TO VB IN JJS DT NN IN DT NN CC NNS IN WDT NN MD VB
30.txt	in its original form	we start in section 2 1 by summarizing the bc model in its original form and by highlighting some important limitations	O O O O O O O O O O O B I I I O O O O O O	PRP VBP IN NN CD CD IN VBG DT NN NN IN PRP$ JJ NN CC IN VBG DT JJ NNS
32.txt	the concept of	section 4 adds the second extension introducing the concept of confidence dynamics	O O O O O O O B I I O O	NN CD VBZ DT JJ NN VBG DT NN IN NN NNS
33.txt	can be used to address questions concerning	in both sections we also show how the new machinery can be used to address questions concerning the degrees to which evildoers are able to exploit different settings of the parameters of the model	O O O O O O O O O O B I I I I I I O O O O O O O O O O O O O O O O O	IN DT NNS PRP RB VBP WRB DT JJ NN MD VB VBN TO VB NNS VBG DT NNS TO WDT NNS VBP JJ TO VB JJ NNS IN DT NNS IN DT NN
37.txt	are difficult or even impossible to	the broad availability of fast and powerful computers has made agent based computational modeling a popular tool for studying complex social phenomena that are difficult or even impossible to investigate analytically	O O O O O O O O O O O O O O O O O O O O O O O B I I I I I O O	DT JJ NN IN JJ CC JJ NNS VBZ VBN NN VBN JJ NN DT JJ NN IN VBG JJ JJ NNS WDT VBP JJ CC RB JJ TO VB RB
38.txt	focus on	a relatively recent branch of this program focuses on socio epistemic phenomena specifically aspects of knowledge and belief acquisition to which the interaction among agents is central	O O O O O O O B I O O O O O O O O O O O O O O O O O O	DT RB JJ NN IN DT NN VBZ IN NN JJ NNS RB NNS IN NN CC NN NN TO WDT DT NN IN NNS VBZ JJ
39.txt	for example it is nowadays regarded as	for example it is nowadays regarded as a truism that most successes of modern science could not have been achieved by researchers working in complete isolation of one another	B I I I I I I O O O O O O O O O O O O O O O O O O O O O O	IN NN PRP VBZ RB VBN IN DT NN IN JJS NNS IN JJ NN MD RB VB VBN VBN IN NNS VBG IN JJ NN IN CD DT
40.txt	the one first presented in	a widely used agent based computational model is the one first presented in krause and hegselmann and krause in which agents change their opinions by averaging over the opinions of those epistemically close to them	O O O O O O O O B I I I I O O O O O O O O O O O O O O O O O O O O O O	DT RB VBN NN VBN JJ NN VBZ DT NN RB VBN IN NN CC NN CC NN IN WDT NNS VBP PRP$ NNS IN VBG IN DT NNS IN DT RB JJ TO PRP
42.txt	at the same time	thereby the model covers in a highly idealized way the fundamental structure of our epistemic situation learning from others and at the same time learning from the world	O O O O O O O O O O O O O O O O O O O O B I I I O O O O	RB DT NN VBZ IN DT RB JJ NN DT JJ NN IN PRP$ JJ NN VBG IN NNS CC IN DT JJ NN VBG IN DT NN
43.txt	have used the model for	many publications have used the model for investigating descriptive questions	O O B I I I I O O O	JJ NNS VBP VBN DT NN IN VBG JJ NNS
44.txt	due to many open questions still lies a major focus of studies lay on	due to many open questions still lies a major focus of studies lay on the time that it takes to reach a stable final pattern	B I I I I I I I I I I I I I O O O O O O O O O O O	JJ TO JJ JJ NNS RB VBZ DT JJ NN IN NNS VBP IN DT NN IN PRP VBZ TO VB DT JJ JJ NN
45.txt	for instance	other work has recruited the model to shed light on a number of normative issues of interest mostly to philosophers for instance concerning the practice of assertion the resolution of disagreement amongst peers and efficient truth approximation	O O O O O O O O O O O O O O O O O O O O B I O O O O O O O O O O O O O O O	JJ NN VBZ VBN DT NN TO VB NN IN DT NN IN JJ NNS IN NN RB TO NNS IN NN VBG DT NN IN NN DT NN IN NN IN NNS CC JJ NN NN
47.txt	rather than	crosscombe and lawry are interested in the issue of vagueness and present a further extension of the bc model which is populated by agents whose beliefs can consist of intervals rather than point estimates	O O O O O O O O O O O O O O O O O O O O O O O O O O O O O O B I O O	NN CC NN VBP JJ IN DT NN IN NN CC VB DT JJ NN IN DT NN NN WDT VBZ VBN IN NNS WP$ NNS MD VB IN NNS RB IN NN NNS
49.txt	hold beliefs about	in these extensions agents hold beliefs about multiple issues at the same time rather than about a single parameter	O O O O B I I O O O O O O O O O O O O	IN DT NNS NNS VBP NNS IN JJ NNS IN DT JJ NN RB IN IN DT JJ NN
50.txt	hold many beliefs on	while these extensions are still restricted to agents having numerical beliefs on unconnected issues riegler and douven propose an extension of the bc model populated by agents who can hold many beliefs on issues that are not necessarily numerical and that can be logically interconnected	O O O O O O O O O O O O O O O O O O O O O O O O O O O O O B I I I O O O O O O O O O O O O	IN DT NNS VBP RB JJ TO NNS VBG JJ NNS IN JJ NNS NN CC NN VBP DT NN IN DT NN NN VBN IN NNS WP MD VB JJ NNS IN NNS WDT VBP RB RB JJ CC WDT MD VB RB VBN
53.txt	in the spirit of	they let the agents in the model interact by pooling the probabilities of those within their bci where this notion is redefined in probabilistic terms but entirely in the spirit of the original model	O O O O O O O O O O O O O O O O O O O O O O O O O O O B I I I O O O	PRP VBP DT NNS IN DT NN NN IN VBG DT NNS IN DT IN PRP$ NN WRB DT NN VBZ VBN IN JJ NNS CC RB IN DT NN IN DT JJ NN
55.txt	in particular	in particular they unpack it in two different ways one a version of bayes rule the other a formalization of so called inference to the best explanation and compare their behaviors along a number of epistemically important dimensions	B I O O O O O O O O O O O O O O O O O O O O O O O O O O O O O O O O O O O O	IN JJ PRP VBP PRP IN CD JJ NNS CD DT NN IN NNS VBP DT JJ DT NN IN RB VBN NN TO DT JJS NN CC VB PRP$ NNS IN DT NN IN RB JJ NNS
56.txt	the extensions to be presented in the following	the extensions to be presented in the following could be combined with douven and wenmackers model but this is a topic for future research in the present paper we stick to treating the updating on worldly evidence as a black box as is done in bc	B I I I I I I I O O O O O O O O O O O O O O O O O O O O O O O O O O O O O O O O O O O O O O	DT NNS TO VB VBN IN DT NN MD VB VBN IN NN CC NNS NN CC DT VBZ DT NN IN JJ NN IN DT JJ NN PRP VBP TO VBG DT VBG IN JJ NN IN DT JJ NN IN VBZ VBN IN NN
57.txt	it is natural to suppose that	it is natural to suppose that liars aim to have us believe whatever it is they falsely assert	B I I I I I O O O O O O O O O O O O	PRP VBZ JJ TO VB IN NNS VBP TO VB PRP VB WDT PRP VBZ PRP RB VBP
58.txt	that is not necessarily the case however	that is not necessarily the case however	B I I I I I I	DT VBZ RB RB DT NN RB
60.txt	depending on what their purpose is	depending on what their purpose is converting us to a view they falsely profess or diverting us from a view we tend to endorse they may want to follow different strategies of deceit	B I I I I I O O O O O O O O O O O O O O O O O O O O O O O O O O O	VBG IN WP PRP$ NN VBZ VBG PRP TO DT NN PRP RB VBP CC VBG PRP IN DT NN PRP VBP TO VB PRP MD VB TO VB JJ NNS IN NN
61.txt	have a noticeable effect on	a politician in this kind of situation if cynical enough may reason that a subtle lie on x will not succeed in creating enough doubt about climate science to have a noticeable effect on the turn out for their opponent	O O O O O O O O O O O O O O O O O O O O O O O O O O O O O B I I I I O O O O O O	DT NN IN DT NN IN NN IN JJ RB MD VB IN DT JJ NN IN NN MD RB VB IN VBG JJ NN IN NN NN TO VB DT JJ NN IN DT NN RP IN PRP$ NN
62.txt	by contrast	by contrast a blatant lie may work in that it will result in just enough doubt about the opponents view on x to curb some of the publics erstwhile enthusiasm for the candidate which in turn may be just enough to make them stay home on election day	B I O O O O O O O O O O O O O O O O O O O O O O O O O O O O O O O O O O O O O O O O O O O O O O	IN NN DT JJ NN MD VB IN IN PRP MD VB IN RB JJ NN IN DT NNS VBP IN NN TO VB DT IN DT NNS VBP NN IN DT NN WDT IN NN MD VB RB RB TO VB PRP VB NN IN NN NN
63.txt	as well as	this possibility is far from academic as we have all been able to read in reports about the brexit campaign as well as the trump campaign for the 2016 presidential election	O O O O O O O O O O O O O O O O O O O O B I I O O O O O O O O	DT NN VBZ RB IN JJ IN PRP VBP DT VBN JJ TO VB IN NNS IN DT NN NN RB RB IN DT NN NN IN DT CD JJ NN
67.txt	depend on	whether a disinformation campaign is enough will depend on the situation	O O O O O O O B I O O	IN DT NN NN VBZ RB MD VB IN DT NN
68.txt	for example from the perspective of	for example from the perspective of tobacco producers all that matters may be that people do not believe that smoking is detrimental to their health	B I I I I I O O O O O O O O O O O O O O O O O O O	IN NN IN DT NN IN NN NNS DT IN NNS MD VB IN NNS VBP RB VB DT NN VBZ JJ TO PRP$ NN
70.txt	it may be enough to	similarly to win an election it may be enough to suppress voter enthusiasm among potential voters for your opponent	O O O O O B I I I I O O O O O O O O O	RB TO VB DT NN PRP MD VB JJ TO VB NN NN IN JJ NNS IN PRP$ NN
72.txt	it may be enough to	and to diminish this kind of enthusiasm it may be enough to divert the public from the truth not necessarily to make them believe whatever lies you are spreading	O O O O O O O B I I I I O O O O O O O O O O O O O O O O O	CC TO VB DT NN IN NN PRP MD VB JJ TO VB DT NN IN DT NN RB RB TO VB PRP VB WDT VBZ PRP VBP VBG
73.txt	on the other hand	on the other hand most brexiteers seem to have made a serious effort to convince their countrymen that leave was the right choice to make in the referendum	B I I I O O O O O O O O O O O O O O O O O O O O O O O O	IN DT JJ NN JJS NNS VBP TO VB VBN DT JJ NN TO VB PRP$ NNS WDT VBP VBD DT JJ NN TO VB IN DT NN
74.txt	as mentioned in the introduction	as mentioned in the introduction the question whether there is anything we can do to protect ourselves against these kinds of campaigns has been much in the limelight both in academic and non academic publications	B I I I I O O O O O O O O O O O O O O O O O O O O O O O O O O O O O O	IN VBN IN DT NN DT NN IN EX VBZ NN PRP MD VB TO VB PRP IN DT NNS IN NNS VBZ VBN RB IN DT NN CC IN JJ CC JJ JJ NNS
75.txt	it could help to	against the background of the mathematical model of communication we are considering here we may ask whether it could help to be selective in counting others as our peers	O O O O O O O O O O O O O O O O O B I I I O O O O O O O O	IN DT NN IN DT JJ NN IN NN PRP VBP VBG RB PRP MD VB IN PRP MD VB TO VB JJ IN VBG NNS IN PRP$ NNS
76.txt	more generally	more generally are there combinations of and values that minimize the likelihood for a misinformation campaign to succeed	B I O O O O O O O O O O O O O O O O	RBR RB VBP EX NNS IN CC NNS WDT VBP DT NN IN DT NN NN TO VB
79.txt	have any influence on	if you only go by the evidence you get directly from the world none of the other community members will have any influence on how you form your opinions	O O O O O O O O O O O O O O O O O O O O B I I I O O O O O	IN PRP RB VB IN DT NN PRP VBP RB IN DT NN NN IN DT JJ NN NNS MD VB DT NN IN WRB PRP VBP PRP$ NNS
81.txt	amount to	note however that this would amount to giving up on social learning entirely and that we submit is not a realistic option	O O O O O B I O O O O O O O O O O O O O O O	NN RB IN DT MD VB TO VBG RP IN JJ NN RB CC IN PRP VBP VBZ RB DT JJ NN
83.txt	it is certainly correct that	but even if not it is certainly correct that as schurz points out individual learning tends to be much more costly than social learnin	O O O O B I I I I O O O O O O O O O O O O O O O	CC RB IN RB PRP VBZ RB JJ IN IN NN VBZ RP JJ NN VBZ TO VB RB RBR JJ IN JJ NN
84.txt	it is something we ought to do	allowing ourselves to be influenced by the views of others is not just something we happen to do it is something we ought to do in addition to investigating the world ourselves rather than as a replacement for that	O O O O O O O O O O O O O O O O O O B I I I I I I O O O O O O O O O O O O O O	VBG PRP TO VB VBN IN DT NNS IN NNS VBZ RB RB NN PRP VBP TO VB PRP VBZ NN PRP MD TO VB IN NN TO VBG DT NN PRP RB IN IN DT NN IN DT
85.txt	at the same time	hence what we should be looking for is a possibility to be at the same time somewhat sensitive to the opinions of others and still relatively safe from misand disinformation campaigns	O O O O O O O O O O O O B I I I O O O O O O O O O O O O O O O	RB WP PRP MD VB VBG IN VBZ DT NN TO VB IN DT JJ NN RB JJ TO DT NNS IN NNS CC RB RB JJ IN JJ NN NNS
86.txt	it appears eminently suitable to	it appears eminently suitable to investigate the above kind of questions	B I I I I O O O O O O	PRP VBZ RB JJ TO VB DT JJ NN IN NNS
87.txt	makes no provision for	unfortunately however and as indicated already in its present form the model makes no provision for representing untruthful agents the kind of agents running mis or disinformation campaigns	O O O O O O O O O O O O B I I I O O O O O O O O O O O O	RB RB CC RB VBN RB IN PRP$ JJ NN DT NN VBZ DT NN IN VBG JJ NNS DT NN IN NNS VBG NN CC NN NNS
88.txt	it makes the model unusable as a tool for	the assumption that all agents are truthful may for many purposes be a harmless and perhaps even useful idealization but it makes the model unusable as a tool for answering questions about mis and disinformation campaigns	O O O O O O O O O O O O O O O O O O O O B I I I I I I I I O O O O O O O	DT NN IN DT NNS VBP JJ MD IN JJ NNS VB DT JJ CC RB RB JJ NN CC PRP VBZ DT NN JJ IN DT NN IN VBG NNS IN NN CC NN NNS
89.txt	one reason why the bc model has gained popularity is	as we mentioned however one reason why the bc model has gained popularity is its great flexibility	O O O O B I I I I I I I I I O O O	IN PRP VBD RB CD NN WRB DT NN NN VBZ VBN NN VBZ PRP$ JJ NN
90.txt	we aim to show that	in the following we aim to show that because of this flexibility the above questions do not motivate a radical rethinking of the computational modeling of epistemically interacting agents	O O O B I I I I O O O O O O O O O O O O O O O O O O O O O	IN DT NN PRP VBP TO VB IN IN IN DT NN DT JJ NNS VBP RB VB DT NN VBG IN DT JJ NN IN RB VBG NNS
91.txt	to the contrary it is relatively easy to	to the contrary it is relatively easy to concretize or deidealize the bc model with an eye toward modeling interactions among agents not all of whom are truthful or willing to make a serious effort of informing themselves	B I I I I I I I O O O O O O O O O O O O O O O O O O O O O O O O O O O O O O	TO DT NN PRP VBZ RB JJ TO VB CC VB DT NN NN IN DT NN IN NN NNS IN NNS RB DT IN WP VBP JJ CC JJ TO VB DT JJ NN IN VBG PRP
92.txt	take a first step toward	in the next section we take a first step toward this concretization by extending the bc model to one that covers communities with non truthful agents	O O O O O B I I I I O O O O O O O O O O O O O O O O	IN DT JJ NN PRP VBP DT JJ NN IN DT NN IN VBG DT NN NN TO CD WDT VBZ NNS IN JJ JJ NNS
93.txt	address another limitation of	in section 4 we address another limitation of the bc model to wit that it treats the level of open mindedness in the sense of willingness to take others opinions into account as being fixed instead of being itself open to change	O O O O B I I I O O O O O O O O O O O O O O O O O O O O O O O O O O O O O O O O O O	IN NN CD PRP VBP DT NN IN DT NN NN TO NN IN PRP VBZ DT NN IN JJ NN IN DT NN IN NN TO VB NNS NNS IN NN IN VBG VBN RB IN VBG PRP JJ TO VB
95.txt	in the extension to the bc model to be introduced in this section	in the extension to the bc model to be introduced in this section agents are typed according to how epistemically responsible they are	B I I I I I I I I I I I I O O O O O O O O O O	IN DT NN TO DT NN NN TO VB VBN IN DT NN NNS VBP VBN VBG TO WRB RB JJ PRP VBP
96.txt	the effects of	we look at the effects of irresponsible agents on the truth seeking endeavors of the responsible agents where the latter are the agents that already populated the original bc model	O O O B I I O O O O O O O O O O O O O O O O O O O O O O O O	PRP VBP IN DT NNS IN JJ NNS IN DT NN VBG NNS IN DT JJ NNS WRB DT JJ VBP DT NNS WDT RB VBD DT JJ NN NN
98.txt	in a first step	in a first step we introduce only one new type of agents to be calledcampaigners	B I I I O O O O O O O O O O O	IN DT JJ NN PRP VBP RB CD JJ NN IN NNS TO VB NNS
100.txt	in fact in a clear sense	in fact in a clear sense they do not update at all but rather stick to a fixed opinion 0 1] about the value of	B I I I I I O O O O O O O O O O O O O O O O O O O	IN NN IN DT JJ NN PRP VBP RB VB IN DT CC RB NN TO DT JJ NN CD CD IN DT NN IN
101.txt	it will hold that	in all situations to be considered it will hold that though important questions will concern how far removed is from	O O O O O O B I I I O O O O O O O O O O	IN DT NNS TO VB VBN PRP MD VB IN IN JJ NNS MD VB WRB RB VBN VBZ IN
102.txt	is characterized by	formally then the extension to be studied first is characterized by the following bounded confidence with campaigners are as defined previously	O O O O O O O O B I I O O O O O O O O O O	RB RB DT NN TO VB VBN RB VBZ VBN IN DT NN VBD NN IN NNS VBP IN VBN RB
103.txt	as a further extension	as a further extension we also want to introduce a type of agent unwilling to gather or even listen to worldly evidence but only updating by averaging the opinions of those within her bci	B I I I O O O O O O O O O O O O O O O O O O O O O O O O O O O O O O	IN DT JJ NN PRP RB VBP TO VB DT NN IN NN JJ TO VB CC RB VB TO JJ NN CC RB VBG IN VBG DT NNS IN DT IN PRP$ NN
104.txt	refer to	we refer to such agents as free riders	O B I O O O O O	PRP VBP TO JJ NNS IN JJ NNS
106.txt	make a serious effort to	but their unwillingness to make a serious effort to inform themselves other than by listening to their epistemic neighbors may nonetheless make them complicit in mis or disinformation efforts	O O O O B I I I I O O O O O O O O O O O O O O O O O O O O	CC PRP$ NN TO VB DT JJ NN TO VB PRP JJ IN IN VBG TO PRP$ JJ NNS MD RB VB PRP NN IN NN CC NN NNS
109.txt	there is nothing to know about	needless to say our focus will be only on the truth seekers and when present the free riders as for the campaigners there is nothing to know about them that we do not know already from their definition they simply stick to their fixed opinion under all circumstances no matter how many updates we consider	O O O O O O O O O O O O O O O O O O O O O O B I I I I I O O O O O O O O O O O O O O O O O O O O O O O O O O O	JJ TO VB PRP$ NN MD VB RB IN DT NN NNS CC WRB JJ DT JJ NNS IN IN DT NNS EX VBZ NN TO VB IN PRP IN PRP VBP RB VB RB IN PRP$ NN PRP RB VBP TO PRP$ JJ NN IN DT NNS DT NN WRB JJ NNS PRP VBP
110.txt	looked at	the first questions now to be looked at are how much damage to a society the presence of campaigners can do	O O O O O O B I O O O O O O O O O O O O O	DT JJ NNS RB TO VB VBN IN VBP WRB JJ NN TO DT NN DT NN IN NNS MD VB
112.txt	have any influence on	thus whatever the value of may be does not have any influence on the dynamics	O O O O O O O O O B I I I O O	RB WDT DT NN IN MD VB VBZ RB VB DT NN IN DT NNS
113.txt	look at	here and elsewhere the communities we look at will always include 50 truth seekers unless indicated otherwise	O O O O O O B I O O O O O O O O O	RB CC RB DT NNS PRP VBP IN MD RB VB CD NN NNS IN VBN RB
115.txt	it is clearly seen that	it is clearly seen that how many others get converted on average depends on the number of campaigners present in the community and on how liberal the others are in counting others as their peers	B I I I I O O O O O O O O O O O O O O O O O O O O O O O O O O O O O O	PRP VBZ RB VBN IN WRB JJ NNS VBP VBN IN NN VBZ IN DT NN IN NNS JJ IN DT NN CC IN WRB JJ DT NNS VBP IN VBG NNS IN PRP$ NNS
119.txt	it is due to the fact that	it is due to the fact that the more campaigners there are the greater the pull their opinion exerts on the truth seekers in their vicinity and the greater the chance there will occur an early split among the truth seekers	B I I I I I I O O O O O O O O O O O O O O O O O O O O O O O O O O O O O O O O O O	PRP VBZ JJ TO DT NN IN DT JJR NNS EX VBP DT JJR DT NN PRP$ NN VBZ IN DT NN NNS IN PRP$ NN CC DT JJR DT NN RB MD VB DT JJ NN IN DT NN NNS
120.txt	it is easier for	with fewer campaigners truth seekers in their vicinity are also pulled in their direction but not as strongly it is easier for other truth seekers to catch on	O O O O O O O O O O O O O O O O O O B I I I O O O O O O	IN JJR NNS NN NNS IN PRP$ NN VBP RB VBN IN PRP$ NN CC RB RB RB PRP VBZ JJR IN JJ NN NNS TO VB IN
122.txt	by contrast	by contrast if an early split occurs some truth seekers may forever remain out of the reach of the campaigners	B I O O O O O O O O O O O O O O O O O O	IN NN IN DT JJ NN VBZ DT NN NNS MD RB VB IN IN DT NN IN DT NNS
124.txt	base on	now let us have a look at the more interesting kind of case in which is not equal to 0 and so the truth seekers also base their updates on evidence coming from the world	O O O O O O O O O O O O O O O O O O O O O O O O O O B O O I O O O O O	RB VB PRP VB DT NN IN DT RBR JJ NN IN NN IN WDT VBZ RB JJ TO CD CC RB DT NN NNS RB VBP PRP$ NNS IN NN VBG IN DT NN
126.txt	depend on	the foregoing result indicates that this may depend on what that opinion is and also on how many campaigners there are in the community	O O O O O O O B I O O O O O O O O O O O O O O O	DT JJ NN VBZ IN DT MD VB IN WP DT NN VBZ CC RB IN WRB JJ NNS EX VBP IN DT NN
131.txt	most importantly it depends on	the rate at which truth seekers have been effectively disinformed in the fixed point depends on bothand the number of campaigners but most importantly it depends on how far from the truth the campaigners opinion is	O O O O O O O O O O O O O O O O O O O O O O B I I I I O O O O O O O O O	DT NN IN WDT NN NNS VBP VBN RB VBN IN DT JJ NN VBZ IN NN DT NN IN NNS CC RBS RB PRP VBZ IN WRB RB IN DT NN DT NNS NN VBZ
132.txt	from the perspective of	we see that from the perspective of the campaigners supposing their goal is disinformation it pays to be subtle	O O O B I I I O O O O O O O O O O O O	PRP VBP IN IN DT NN IN DT NNS VBG PRP$ NN VBZ NN PRP VBZ TO VB JJ
134.txt	there is not much of interest to be shown	we are not showing any figures related to the first question simply because there is not much of interest to be shown for the aforementioned parameter settings none of the truth seekers get converted to the campaigners opinion	O O O O O O O O O O O O O B I I I I I I I I O O O O O O O O O O O O O O O O	PRP VBP RB VBG DT NNS VBN TO DT JJ NN RB IN EX VBZ RB JJ IN NN TO VB VBN IN DT JJ NN NNS NN IN DT NN NNS VBP VBN TO DT NNS NN
135.txt	it is in fact that	it is in fact only when the campaigners get very subtle for instance by holding an opinion of 0 11 and when we lower quite a bit like to 0 05 that conversion starts to occur this may still only occur if the number of campaigners present in the community is near its maximum	B I I I O O O O O O O O O O O O O O O O O O O O O O O O O O O I O O O O O O O O O O O O O O O O O O O O O O	PRP VBZ IN NN RB WRB DT NNS VBP RB JJ IN NN IN VBG DT NN IN CD CD CC WRB PRP VBP RB DT NN IN TO CD CD DT NN VBZ TO VB DT MD RB RB VBP IN DT NN IN NNS JJ IN DT NN VBZ IN PRP$ NN
137.txt	consist of	so far we have only considered communities that consisted of truth seekers and campaigners	O O O O O O O O B I O O O O	RB RB PRP VBP RB VBN NNS WDT VBD IN NN NNS CC NNS
138.txt	in addition	but in addition we ran simulations with communities that also featured fixed numbers of free riders agents who are not dogmatic but who update strictly by averaging the opinions of those within their bci	O B I O O O O O O O O O O O O O O O O O O O O O O O O O O O O O O O	CC IN NN PRP VBD NNS IN NNS WDT RB VBD JJ NNS IN JJ NNS NNS WP VBP RB JJ CC WP VBP RB IN VBG DT NNS IN DT IN PRP$ NN
140.txt	the question we were interested in was	the question we were interested in was what effect the presence of those numbers of free riders had on the number of truth seekers that ended up in the fixed point believing the truth	B I I I I I I O O O O O O O O O O O O O O O O O O O O O O O O O O O	DT NN PRP VBD JJ IN VBD WDT NN DT NN IN DT NNS IN JJ NNS VBD IN DT NN IN NN NNS WDT VBD RP IN DT JJ NN VBG DT NN
141.txt	brings out the effects for	figure 5 brings out the effects for the nine kinds of situations by plotting the results for any combination of number of campaigners present and value	O O B I I I I O O O O O O O O O O O O O O O O O O O	NN CD VBZ RP DT NNS IN DT CD NNS IN NNS IN VBG DT NNS IN DT NN IN NN IN NNS JJ CC NN
142.txt	in principle	note that in principle this can yield results from c50 to 50	O O B I O O O O O O O O	NN IN IN NN DT MD VB NNS IN NN TO CD
143.txt	has a clear negative epistemic effect on	meaning that for various combinations of parameter settings the presence of free riders has a clear negative epistemic effect on the truth seekers	O O O O O O O O O O O O O B I I I I I I O O O	VBG IN IN JJ NNS IN NN NNS DT NN IN JJ NNS VBZ DT JJ JJ JJ NN IN DT NN NNS
144.txt	it is remarkable that the results are largely insensitive to	it is remarkable that the results are largely insensitive to how many free riders there are the risk brought about by 50 free riders seems only slightly greater than that brought about by just 10	B I I I I I I I I I O O O O O O O O O O O O O O O O O O O O O O O O O	PRP VBZ JJ IN DT NNS VBP RB JJ TO WRB JJ JJ NNS EX VBP DT NN VBN RP IN CD JJ NNS VBZ RB RB JJR IN DT VBN RP IN RB CD
146.txt	in other words	in other words in the yellow areas the presence of free riders helps to bring about the success of disinformation attempts that would otherwise have faltered	B I I O O O O O O O O O O O O O O O O O O O O O O O	IN JJ NNS IN DT JJ NNS DT NN IN JJ NNS VBZ TO VB IN DT NN IN NN NNS WDT MD RB VB VBN
147.txt	in fact	the patterns in the various plots may at first appear mysterious but in fact they are easy to explain	O O O O O O O O O O O O B I O O O O O	DT NNS IN DT JJ NNS MD IN RB VB JJ CC IN NN PRP VBP JJ TO VB
148.txt	depending on	as figure 6 illustrates depending on the value of the campaigners may be able to hold all or some free riders hostage not necessarily in the sense that those free riders side with the campaigners but at least in the sense that their opinions remain under the influence of the campaigners fixed opinion	O O O O B I O O O O O O O O O O O O O O O O O O O O O O O O O O O O O O O O O O O O O O O O O O O O O O O	IN NN CD VBZ VBG IN DT NN IN DT NNS MD VB JJ TO VB DT CC DT JJ NNS NN RB RB IN DT NN IN DT JJ NNS VBP IN DT NNS CC IN JJS IN DT NN IN PRP$ NNS VBP IN DT NN IN DT NNS VBN NN
150.txt	that is very different in	that is very different in the upper right panel	B I I I I O O O O	DT VBZ RB JJ IN DT JJ JJ NN
151.txt	stuck with an opinion	unfortunately for the latter because the free riders remain within their bci they are stuck with an opinion that is not quite the truth	O O O O O O O O O O O O O O B I I I O O O O O O	RB IN DT JJ IN DT JJ NNS VBP IN PRP$ NN PRP VBP VBN IN DT NN WDT VBZ RB RB DT NN
154.txt	have no interest in	this means that while they may have no interest in furthering the campaigners cause free riders at least take the risk of doing so	O O O O O O B I I I O O O O O O O O O O O O O O	DT VBZ IN IN PRP MD VB DT NN IN VBG DT NNS VBP JJ NNS IN JJS VB DT NN IN VBG RB
155.txt	in view of the results shown in figure 5 it seems reasonable to conclude that	hence in view of the results shown in figure 5 it seems reasonable to conclude that free riders are to some extent furthering the campaigners cause	O B I I I I I I I I I I I I I I O O O O O O O O O O	RB IN NN IN DT NNS VBN IN NN CD PRP VBZ JJ TO VB IN JJ NNS VBP TO DT NN VBG DT NNS VBP
156.txt	be more precise about	below we will be more precise about what damage free riders can do	O O O B I I I O O O O O O	IN PRP MD VB RBR JJ IN WDT NN JJ NNS MD VB
158.txt	so far	so far we kept one parameter constant number of truth seekers	B I O O O O O O O O O	RB RB PRP VBD CD NN JJ NN IN NN NNS
163.txt	the proportion of	for any point represented in the plot the proportion of agents of the type associated with a given vertex is the shortest distance from the point to the edge opposite the vertex divided by the sum of the lengths of the shortest distances from the point to the various edges	O O O O O O O B I I O O O O O O O O O O O O O O O O O O O O O O O O O O O O O O O O O O O O O O O O	IN DT NN VBN IN DT NN DT NN IN NNS IN DT NN VBN IN DT VBN NN VBZ DT JJS NN IN DT NN TO DT NN IN DT NN VBN IN DT NN IN DT NNS IN DT JJS NNS IN DT NN TO DT JJ NNS
164.txt	each point in the plot shows	each point in the plot shows the outcome of one simulation for the corresponding combination of agents	B I I I I I O O O O O O O O O O O	DT NN IN DT NN VBZ DT NN IN CD NN IN DT JJ NN IN NNS
166.txt	at the same time it is clear that	at the same time it is clear however that the relative number of free riders in the population is decisive for whether the truth seekers reach their goal	B I I I I I I O I O O O O O O O O O O O O O O O O O O O	IN DT JJ NN PRP VBZ JJ RB IN DT JJ NN IN JJ NNS IN DT NN VBZ JJ IN IN DT NN NNS VBP PRP$ NN
167.txt	arrive at	where there are relatively few of the former the truth seekers arrive at the truth even when vastly outnumbered by campaigners	O O O O O O O O O O O B I O O O O O O O O	WRB EX VBP RB JJ IN DT JJ DT NN NNS VBP IN DT NN RB WRB RB VBN IN NNS
168.txt	by contrast	by contrast where free riders constitute a sizable portion of the population they keep the truth seekers away from the truth even if there are only very few campaigners in the population	B I O O O O O O O O O O O O O O O O O O O O O O O O O O O O O O	IN NN WRB JJ NNS VBP DT JJ NN IN DT NN PRP VBP DT NN NNS RB IN DT NN RB IN EX VBP RB RB JJ NNS IN DT NN
169.txt	it is still worth	while we leave a further analysis of this result and more generally the pursuit of this variant of our previous simulations for future research it is still worth noting how even these preliminary results underscore the above conclusion about the negative role of free riders	O O O O O O O O O O O O O O O O O O O O O O O O B I I I O O O O O O O O O O O O O O O O O	IN PRP VBP DT JJ NN IN DT NN CC RBR RB DT NN IN DT NN IN PRP$ JJ NNS IN JJ NN PRP VBZ RB JJ VBG WRB RB DT JJ NNS VBP DT JJ NN IN DT JJ NN IN JJ NNS
170.txt	have a clear goal	the truth seekers have a clear goal to wit finding out the truth	O O O B I I I O O O O O O	DT NN NNS VBP DT JJ NN TO NN VBG RP DT NN
171.txt	make it harder or even impossible for	if campaigners can make it harder or even impossible for truth seekers to reach that goal that could be said to constitute societal damage	O O O B I I I I I I O O O O O O O O O O O O O O	IN NNS MD VB PRP RB CC RB JJ IN NN NNS TO VB DT NN WDT MD VB VBN TO VB JJ NN
172.txt	propose to	we propose to measure the amount of damage being done by campaigners in terms of the accuracy of the opinions of the truth seekers more specifically by asking how much less accurate	O B I O O O O O O O O O O O O O O O O O O O O O O O O O O O O O	PRP VBP TO VB DT NN IN NN VBG VBN IN NNS IN NNS IN DT NN IN DT NNS IN DT NN NNS RBR RB IN VBG WRB RB RBR JJ
174.txt	in all	in all there are 50 truth seekers who starting with an opinion drawn randomly per agent are going to update 50 times	B I O O O O O O O O O O O O O O O O O O O O	IN DT EX VBP CD NN NNS WP VBG IN DT NN VBN RB IN NN VBP VBG TO VB CD NNS
175.txt	makes a difference to	the two questions now are whether the presence of campaigners makes a difference to the accuracy of the truth seekers and whether it matters how far from the truth the campaigners opinion is	O O O O O O O O O O B I I I O O O O O O O O O O O O O O O O O O O	DT CD NNS RB VBP IN DT NN IN NNS VBZ DT NN TO DT NN IN DT NN NNS CC IN PRP VBZ WRB RB IN DT NN DT NNS NN VBZ
177.txt	it is not guaranteed to do	thus the answer to our first question is that the presence of campaigners can come at a significant societal cost even if it is not guaranteed to do so	O O O O O O O O O O O O O O O O O O O O O O B I I I I I O	RB DT NN TO PRP$ JJ NN VBZ IN DT NN IN NNS MD VB IN DT JJ JJ NN RB IN PRP VBZ RB VBN TO VB RB
180.txt	it makes a lot of sense that	on more careful consideration however it makes a lot of sense that blatant lying or at least spreading blatant falsehoods is going to be ineffective simply because the blatancy of the falsehoods makes those spreading them more easily identifiable as agents whose opinions are to be discounted	O O O O O B I I I I I I O O O O O O O O O O O O O O O O O O O O O O O O O O O O O O O O O O O	IN RBR JJ NN RB PRP VBZ DT NN IN NN IN JJ VBG CC IN JJS VBG JJ NNS VBZ VBG TO VB JJ RB IN DT NN IN DT NNS VBZ DT VBG PRP RBR RB JJ IN NNS WP$ NNS VBP TO VB VBN
184.txt	looked at the impact that	above we looked at the impact that free riders could have on the conversion rate	O O B I I I I O O O O O O O O	IN PRP VBD IN DT NN IN JJ NNS MD VB IN DT NN NN
185.txt	associated with	let us also look if there is or may be any societal cost associated with their presence	O O O O O O O O O O O O O B I O O	VB PRP RB VBP IN EX VBZ CC MD VB DT JJ NN VBN IN PRP$ NN
187.txt	had an effect on	for most combinations of number of campaigners and values if the presence of free riders had an effect on conversion it did so whether there were as many free riders as truth seekers or only a small minority of free riders	O O O O O O O O O O O O O O O B I I I O O O O O O O O O O O O O O O O O O O O O O	IN JJS NNS IN NN IN NNS CC NNS IN DT NN IN JJ NNS VBD DT NN IN NN PRP VBD RB IN EX VBD IN JJ JJ NNS IN NN NNS CC RB DT JJ NN IN JJ NNS
191.txt	comparison of	a visual comparison of the results is given in figure 9	O O B I O O O O O O O	DT JJ NN IN DT NNS VBZ VBN IN NN CD
192.txt	it is not immediately obvious from	we discern a slight upward trend in sses as the number of free riders increases although it is not immediately obvious from the figure whether the impact is significant	O O O O O O O O O O O O O O O O B I I I I I O O O O O O O	PRP VBP DT JJ JJ NN IN NNS IN DT NN IN JJ NNS VBZ IN PRP VBZ RB RB JJ IN DT NN IN DT NN VBZ JJ
193.txt	it is f to differ significantly from	an anova reveals that it is f to differ significantly from each other	O O O O B I I I I I I O O	DT NN VBZ IN PRP VBZ FW TO VB RB IN DT JJ
194.txt	it is equally unsurprising that	it is equally unsurprising that we find a large effect size	B I I I I O O O O O O	PRP VBZ RB JJ IN PRP VBP DT JJ NN NN
195.txt	there were no chance that	free riders even if there were no chance that they impacted the accuracy of the truth seekers are morally blameworthy for the very general reason that they reap the benefits of the work done by others while not making any contribution from which others could benefit in return	O O O O B I I I I O O O O O O O O O O O O O O O O O O O O O O O O O O O O O O O O O O O O O O O	JJ NNS RB IN EX VBD DT NN IN PRP VBD DT NN IN DT NN NNS VBP RB JJ IN DT RB JJ NN IN PRP VBP DT NNS IN DT NN VBN IN NNS IN RB VBG DT NN IN WDT NNS MD VB IN NN
196.txt	there is an additional reason	there is an additional reason namely precisely the fact that free riders can significantly and greatly compromise the accuracy of the opinions of those willing to directly seek information about the world	B I I I I O O O O O O O O O O O O O O O O O O O O O O O O O O O	EX VBZ DT JJ NN RB RB DT NN IN JJ NNS MD RB CC RB VB DT NN IN DT NNS IN DT JJ TO RB VB NN IN DT NN
197.txt	it is quite reasonable to assume that	it is quite reasonable to assume that people may want to adjust their broad or narrow mindedness in counting others as peers if perhaps just by imitation	B I I I I I I O O O O O O O O O O O O O O O O O O O O	PRP VBZ RB JJ TO VB IN NNS MD VB TO VB PRP$ JJ CC JJ NN IN VBG NNS IN NNS IN RB RB IN NN
198.txt	take into account	being around broad minded or trusting people who are willing to take into account a great variety of opinions	O O O O O O O O O O O B I I O O O O O	VBG RB JJ VBN CC VBG NNS WP VBP JJ TO VB IN NN DT JJ NN IN NNS
199.txt	we may all be uncertain to	indeed we may all be uncertain to some extent about how liberal we should be in listening to others and we may well let ourselves be guided in this respect by whoever we recognize as our current peers	O B I I I I I O O O O O O O O O O O O O O O O O O O O O O O O O O O O O O O	RB PRP MD DT VB JJ TO DT NN IN WRB JJ PRP MD VB IN VBG TO NNS CC PRP MD RB VB PRP VB VBN IN DT NN IN WP PRP VBP IN PRP$ JJ NNS
203.txt	they are less likely to	but that also offers some protection against the campaigners influence simply because they are less likely to be in our peer group	O O O O O O O O O O O O B I I I I O O O O O	CC DT RB VBZ DT NN IN DT NNS VBP RB IN PRP VBP RBR JJ TO VB IN PRP$ VB NN
204.txt	for reasons already pointed out	naturally for reasons already pointed out we must guard against becoming too selective as that would also annihilate any positive effects social learning can have	O B I I I I O O O O O O O O O O O O O O O O O O O	RB IN NNS RB VBD RP PRP MD VB IN VBG RB JJ IN DT MD RB VB DT JJ NNS JJ NN MD VB
206.txt	ranging from to	thus an agents current peers determine both her new opinion and her new bci where the agents start with a bci determined by picking randomly per agent a real number in an interval ranging from 0 to some contextually set upper bound	O O O O O O O O O O O O O O O O O O O O O O O O O O O O O O O O O B I O I O O O O O	RB DT NNS JJ NNS VBP DT PRP$ JJ NN CC PRP$ JJ NN WRB DT NNS VBP IN DT NN VBN IN VBG RB IN NN DT JJ NN IN DT NN VBG IN CD TO DT RB VBN JJ VBD
207.txt	compare with	to develop some initial feeling for this further extension one can compare simulations with and without cd in a community of only truth seekers	O O O O O O O O O O O B O I O O O O O O O O O O	TO VB DT JJ NN IN DT JJ NN PRP MD VB NNS IN CC IN NN IN DT NN IN JJ NN NNS
210.txt	it appears that consensus occurs	in the figure it appears that consensus occurs slightly faster without cd	O O O B I I I I O O O O	IN DT NN PRP VBZ IN NN VBZ RB RBR IN NN
211.txt	there was a significant difference in	a grid search we conducted did not yield a single parameter setting for which there was a significant difference in accuracy between updating without and updating with cd	O O O O O O O O O O O O O O B I I I I I O O O O O O O O	DT NN NN PRP VBD VBD RB VB DT JJ NN NN IN WDT EX VBD DT JJ NN IN NN IN VBG IN CC VBG IN NN
212.txt	what we really want to know is whether there is any effect of	clearly however what we really want to know is whether there is any effect of cd in	O O B I I I I I I I I I I I I O O	RB RB WP PRP RB VBP TO VB VBZ IN EX VBZ DT NN IN NN IN
214.txt	keep from	we saw in the previous section that campaigners can keep truth seekers from believing the truth	O O O O O O O O O B O O I O O O	PRP VBD IN DT JJ NN IN NNS MD VB NN NNS IN VBG DT NN
215.txt	look at	we look at the difference cd may be able to make with regard to this	O B I O O O O O O O O O O O O	PRP VBP IN DT NN NN MD VB JJ TO VB IN NN TO DT
218.txt	could be said to be close to the truth	all truth seekers do end up believing something that could be said to be close to the truth but none of them exactly hits the mark which is especially disconcerting given that they attach three times as much weight in their updating to the worldly part as to the social part	O O O O O O O O O B I I I I I I I I O O O O O O O O O O O O O O O O O O O O O O O O O O O O O O O O O	DT NN NNS VBP VB RP VBG NN WDT MD VB VBN TO VB JJ TO DT NN CC NN IN PRP RB VBZ DT NN WDT VBZ RB VBG VBN IN PRP VBP CD NNS IN JJ NN IN PRP$ VBG TO DT JJ NN IN TO DT JJ NN
220.txt	by contrast	by contrast in the right panel of the same figure where cd is assumed not only do all truth seekers end up believing the truth but so does a majority of the free riders	B I O O O O O O O O O O O O O O O O O O O O O O O O O O O O O O O O	IN NN IN DT JJ NN IN DT JJ NN WRB NN VBZ VBN RB RB VB DT NN NNS VBP RP VBG DT NN CC RB VBZ DT NN IN DT JJ NNS
221.txt	it is also to be noted that	it is also to be noted however that in this situation there is a group of free riders who end up believing the falsehood spread by the campaigners	B I I I I I O I O O O O O O O O O O O O O O O O O O O O	PRP VBZ RB TO VB VBN RB IN IN DT NN EX VBZ DT NN IN JJ NNS WP VBP RP VBG DT NN VBN IN DT NNS
223.txt	it is hard to	it is hard to give general recommendations concerning opinion dynamics	B I I I O O O O O O	PRP VBZ JJ TO VB JJ NNS VBG NN NNS
224.txt	gave the example of	in section 2 we gave the example of a politician just trying to divert from the truth voters tending toward her opponent and not necessarily to make them believe whatever lies she is propagating	O O O O B I I I O O O O O O O O O O O O O O O O O O O O O O O O O O	IN NN CD PRP VBD DT NN IN DT NN RB VBG TO VB IN DT NN NNS VBG IN PRP$ NN CC RB RB TO VB PRP VB WDT VBZ PRP VBZ VBG
225.txt	in view of	in view of example 4 1 such a politician might actually be happy with cd being operative	B I I O O O O O O O O O O O O O O	IN NN IN NN CD CD PDT DT NN MD RB VB JJ IN NN VBG JJ
226.txt	on the other hand	on the other hand the brexiteers who seriously tried to convince the british electorate that leave was their best option may not have been helped by cd but let us look more systematically at the effects cd may have	B I I I O O O O O O O O O O O O O O O O O O O O O O O O O O O O O O O O O O O	IN DT JJ NN DT NNS WP RB VBD TO VB DT JJ NN WDT VBP VBD PRP$ JJS NN MD RB VB VBN VBN IN NN CC VB PRP VB RBR RB IN DT NNS NN MD VB
228.txt	the proportions of	these figures show for various combinations of numbers of free riders and campaigners the proportions of truth seekers ending up believing the truth and proportions of free riders ending up believing the truth	O O O O O O O O O O O O O B I I O O O O O O O O O O O O O O O O O	DT NNS VBP IN JJ NNS IN NNS IN JJ NNS CC NNS DT NNS IN NN NNS VBG RP VBG DT NN CC NNS IN JJ NNS VBG RP VBG DT NN
229.txt	depend on	the comparison suggests that which of lying a lot and lying a little is better may entirely depend on whether cd is operative	O O O O O O O O O O O O O O O O O B I O O O O	DT NN VBZ IN WDT IN VBG DT NN CC VBG DT JJ VBZ JJR MD RB VB IN IN NN VBZ JJ
230.txt	as far as	if it is not then by being more moderate one will keep more truth seekers and free riders from believing the truth while if cd is present then as far as truth seekers ending up believing the truth is concerned	O O O O O O O O O O O O O O O O O O O O O O O O O O O O B I I O O O O O O O O O	IN PRP VBZ RB RB IN VBG RBR JJ CD MD VB JJR NN NNS CC JJ NNS IN VBG DT NN IN IN NN VBZ JJ RB RB RB IN NN NNS VBG RP VBG DT NN VBZ VBN
231.txt	as far as free riders are concerned	as far as free riders are concerned lying a little seems to be more effective although the difference it makes is small	B I I I I I I O O O O O O O O O O O O O O O	RB RB IN JJ NNS VBP VBN VBG DT JJ VBZ TO VB RBR JJ IN DT NN PRP VBZ VBZ JJ
232.txt	the perspective of	now let us look at the situation from the perspective of the truth seekers	O O O O O O O O B I I O O O	RB VB PRP VB IN DT NN IN DT NN IN DT NN NNS
234.txt	by contrast	by contrast cd can make all the difference depending on how far from the truth the misinformation being spread is	B I O O O O O O O O O O O O O O O O O O	IN NN NN MD VB PDT DT NN VBG IN WRB RB IN DT NN DT NN VBG VBN VBZ
235.txt	is relatively close to	indeed figure 13 shows just how dramatic the difference can be when the misinformation is relatively close to the truth then virtually all truth seekers end up believing the truth if cd is assumed while virtually no one ends up believing the truth if there is no cd	O O O O O O O O O O O O O O B I I I O O O O O O O O O O O O O O O O O O O O O O O O O O O O O O	RB NN CD NNS RB WRB JJ DT NN MD VB WRB DT NN VBZ RB JJ TO DT NN RB RB DT NN NNS VBP RP VBG DT NN IN NN VBZ VBN IN RB DT NN VBZ RP VBG DT NN IN EX VBZ DT NN
236.txt	makes a difference to	when there is a relatively wide gap between and cd hardly makes a difference as figure 14 shows here the community appears to be even slightly better off without cd	O O O O O O O O O O O B I I O O O O O O O O I O O O O O O O	WRB EX VBZ DT RB JJ NN IN CC NN RB VBZ DT NN IN NN CD NNS RB DT NN VBZ TO VB RB RB JJR RP IN NN
238.txt	is similar to	as for misinformation campaigns the situation for truth seekers is similar to the one described on page 11 where we found that although campaigners were under certain circumstances able to block the truth seekers from reaching the truth they were in general unable to convince the truth seekers of their fixed opinion	O O O O O O O O O B I I O O O O O O O O O O O O O O O O O O O O O O O O O O O O O O O O O O O O O O O O	IN IN NN NNS DT NN IN NN NNS VBZ JJ TO DT NN VBN IN NN CD WRB PRP VBD IN IN NNS VBD IN JJ NNS JJ TO VB DT NN NNS IN VBG DT NN PRP VBD IN JJ JJ TO VB DT NN NNS IN PRP$ JJ NN
239.txt	turns out to be true	the same turns out to be true here and this irrespective of whether cd is assumed	O O B I I I I O O O O O O O O O	DT JJ VBZ RP TO VB JJ RB CC DT JJ IN IN NN VBZ VBN
241.txt	the effect of	figure 15 shows for three different parameter settings the effect of cd on the proportion of free riders that side with the campaigners in the fixed point	O O O O O O O O B I I O O O O O O O O O O O O O O O O	NN CD NNS IN CD JJ NN NNS DT NN IN NN IN DT NN IN JJ NNS WDT VBP IN DT NNS IN DT JJ NN
242.txt	as is clear from the figure	as is clear from the figure for two of the three parameter settings there is a greater chance for free riders to end up with the campaigners in a community with cd than in one without it	B I I I I I O O O O O O O O O O O O O O O O O O O O O O O O O O O O O O O	IN VBZ JJ IN DT NN IN CD IN DT CD NN NNS EX VBZ DT JJR NN IN JJ NNS TO VB RP IN DT NNS IN DT NN IN NN IN IN CD IN PRP
243.txt	having no hope of	so in a situation in which evildoers are helped enough if they can sway some free riders perhaps having no hope of diverting any truth seekers from the truth they may be more effective if they are operating in a community with cd	O O O O O O O O O O O O O O O O O O B I I I O O O O O O O O O O O O O O O O O O O O O	RB IN DT NN IN WDT NNS VBP VBN RB IN PRP MD VB DT JJ NNS RB VBG DT NN IN VBG DT NN NNS IN DT NN PRP MD VB RBR JJ IN PRP VBP VBG IN DT NN IN NN
244.txt	rather than	by comparing the top and bottom row of figure 15 we also see that if this is what the campaigners are after they better lie blatantly rather than subtly	O O O O O O O O O O O O O O O O O O O O O O O O O O B I O	IN VBG DT JJ CC JJ NN IN NN CD PRP RB VBP IN IN DT VBZ WP DT NNS VBP IN PRP RB VBP RB RB IN RB
245.txt	it is starting to appear again that	it is starting to appear again that once we admit non truthfulness in the bc model the only consistent message may be that there is no consistent message	B I I I I I I O O O O O O O O O O O O O O O O O O O O O	PRP VBZ VBG TO VB RB IN RB PRP VBP JJ NN IN DT NN NN DT JJ JJ NN MD VB IN EX VBZ DT JJ NN
246.txt	what is best for us to	what is strategically best from the evildoers perspective and what is best for us to defend ourselves against them both appear to be highly context dependent	O O O O O O O O O B I I I I I O O O O O O O O O O O	WP VBZ RB RB IN DT NNS NN CC WP VBZ JJS IN PRP TO VB PRP IN PRP DT VBP TO VB RB NN JJ
247.txt	the effect of	to show the effect of cd on accuracy we look at what difference it makes if this kind of dynamics is assumed in the situations studied in examples 3 1 and 3 2	O O B I I O O O O O O O O O O O O O O O O O O O O O O O O O O O O	TO VB DT NN IN NN IN NN PRP VBP IN WDT NN PRP VBZ IN DT NN IN NNS VBZ VBN IN DT NNS VBN IN NNS CD CD CC CD CD
248.txt	compared with	in the former we compared in terms of accuracy a community without campaigners with communities with campaigners	O O O O B O O O O O O O O I O O O	IN DT JJ PRP VBD IN NNS IN NN DT NN IN NNS IN NNS IN NNS
249.txt	compared with	in the latter example we compared also in terms of accuracy communities with different numbers of free riders	O O O O O B O O O O O O I O O O O O	IN DT JJ NN PRP VBD RB IN NNS IN NN NNS IN JJ NNS IN JJ NNS
252.txt	in short it appears that	in short it appears that whether the campaigners lie blatantly or subtly they are in a community in which the truth seekers adjust their bcis by averaging in the way described in this section very limited in the amount of damage they can do	B I I I I O O O O O O O O O O O O O O O O O O O O O O O O O O O O O O O O O O O O O O O	IN JJ PRP VBZ IN IN DT NNS VBP RB CC RB PRP VBP IN DT NN IN WDT DT NN NNS VBP PRP$ NN IN VBG IN DT NN VBN IN DT NN RB JJ IN DT NN IN NN PRP MD VB
253.txt	give a clear and unequivocal answer to the question of	we wish we could give a clear and unequivocal answer to the question of whether in a community which includes campaigners it helps when the other agents are open to becoming narrow minded themselves	O O O O B I I I I I I I I I O O O O O O O O O O O O O O O O O O O O	PRP VBP PRP MD VB DT JJ CC JJ NN TO DT NN IN IN IN DT NN WDT VBZ NNS PRP VBZ WRB DT JJ NNS VBP JJ TO VBG JJ VBD PRP
254.txt	at the same time	but once again our results are a mixed bag indicating that under certain circumstances the answer is positive but that at the same time it would be unwise to recommend cd generally	O O O O O O O O O O O O O O O O O O O O B I I I O O O O O O O O	CC RB RB PRP$ NNS VBP DT JJ NN VBG IN IN JJ NNS DT NN VBZ JJ CC IN IN DT JJ NN PRP MD VB JJ TO VB NN RB
255.txt	we would like to present an extension of	finally we would like to present an extension of the bc model that takes the idea of making bc updating more realistic one step further still	O B I I I I I I I O O O O O O O O O O O O O O O O O	RB PRP MD VB TO VB DT NN IN DT NN NN WDT VBZ DT NN IN VBG NN VBG RBR JJ CD NN RBR RB
261.txt	for instance	for instance some of us may be much faster in following a trend than others	B I O O O O O O O O O O O O O	IN NN DT IN PRP MD VB RB RBR IN VBG DT NN IN NNS
262.txt	attach to	being around people who attach great weight to the opinions of their peers we may want to follow suit but at our own pace	O O O O B O O I O O O O O O O O O O O O O O O O	VBG IN NNS WP VBP JJ NN TO DT NNS IN PRP$ NNS PRP MD VB TO VB NN CC IN PRP$ JJ NN
263.txt	in favor of	formally we may want to move our value for in the direction of the average of the values of our peers but in doing so we may not want to rush things and do not want to abandon our current value in favor of that average entirely	O O O O O O O O O O O O O O O O O O O O O O O O O O O O O O O O O O O O O O O O O B I I O O O	RB PRP MD VB TO VB PRP$ NN IN IN DT NN IN DT NN IN DT NNS IN PRP$ NNS CC IN VBG RB PRP MD RB VB TO VB NNS CC VBP RB VB TO VB PRP$ JJ NN IN NN IN DT NN RB
265.txt	in the spirit of	note that this is in fact fully in the spirit of the original bc model which also gives one control over how fast ones opinion can change	O O O O O O O B I I I O O O O O O O O O O O O O O O O	NN IN DT VBZ IN NN RB IN DT NN IN DT JJ NN NN WDT RB VBZ CD NN IN WRB JJ NNS NN MD VB
266.txt	for instance	for instance choosing very small values for and will guarantee that ones opinion changes only very slowly	B I O O O O O O O O O O O O O O O	IN NN VBG RB JJ NNS IN CC MD VB IN NNS NN NNS RB RB RB
268.txt	in particular	in particular we add the assumption that for each agent i there are two further parameters we could add only free riders or only campaigners or both and we could experiment with adding different numbers of both much in the way we have done in the above	B I O O O O O O O O O O O O O O O O O O O O O O O O O O O O O O O O O O O O O O O O O O O O O	IN JJ PRP VBP DT NN IN IN DT NN FW EX VBP CD JJ NNS PRP MD VB RB JJ NNS CC JJ NNS CC DT CC PRP MD NN IN VBG JJ NNS IN CC JJ IN DT NN PRP VBP VBN IN DT JJ
270.txt	it is shown that	it is shown that in a model that is exactly like the simplest version of the bc model except that it allows all agents to choose their individual and values those values are highly significant predictors of how accurate an agent is over the totality of updates	B I I I O O O O O O O O O O O O O O O O O O O O O O O O O O O O O O O O O O O O O O O O O O O	PRP VBZ VBN IN IN DT NN WDT VBZ RB IN DT JJS NN IN DT NN NN IN IN PRP VBZ DT NNS TO VB PRP$ NN CC NNS DT NNS VBP RB JJ NNS IN WRB JJ DT NN VBZ IN DT NN IN NNS
271.txt	at the beginning of	this was the outcome from running 1000 simulations with communities of 50 agents all updating 50 times where at the beginning of each simulation the value of was chosen randomly and the agents chose their values for andrandomly as well	O O O O O O O O O O O O O O O O O O B I I I O O O O O O O O O O O O O O O O O O	DT VBD DT NN IN VBG CD NNS IN NNS IN CD NNS DT VBG CD NNS WRB IN DT NN IN DT NN DT NN IN VBD VBN RB CC DT NNS VBD PRP$ NNS IN RB RB RB
272.txt	the more the less	a linear model with sum of squared errors for the various agents as dependent variable their and values as independent variables too surprising it indicates that the more weight agents give to worldly evidence the less inaccurate they become which is what one would expect	O O O O O O O O O B O O O O O O O O O O O O O O O O O I O O O O O O I I O O O O O O O O O	DT JJ NN IN NN IN VBN NNS IN DT JJ NNS IN JJ NN PRP$ CC NNS IN JJ NNS RB JJ PRP VBZ IN DT JJR NN NNS VBP TO JJ NN DT RBR JJ PRP VBP WDT VBZ WP PRP MD VB
273.txt	being more inclusive in	the result foris more interesting indicating that one also decreases ones inaccuracy by being more inclusive in counting others ones peers	O O O O O O O O O O O O O B I I I O O O O	DT NN VBZ RBR JJ VBG IN NN RB VBZ NNS NN IN VBG RBR JJ IN VBG NNS NNS NNS
274.txt	interest to	this result is for a model without campaigners and free riders and so not of immediate interest to our current project	O O O O O O O O O O O O O O O O B I O O O	DT NN VBZ IN DT NN IN NNS CC JJ NNS CC RB RB IN JJ NN TO PRP$ JJ NN
277.txt	at the beginning of	also at the beginning of each simulation truth seekers and free riders chose their initialvalues as well as their values for	O B I I I O O O O O O O O O O O O O O O O	RB IN DT NN IN DT NN NN NNS CC JJ NNS VBD PRP$ NNS RB RB IN PRP$ NNS IN
280.txt	in addition to	in addition to this we were interested in the impact the absolute distance between and had on the dependent variable	B I I O O O O O O O O O O O O O O O O O	IN NN TO DT PRP VBD JJ IN DT NN DT JJ NN IN CC VBD IN DT JJ NN
282.txt	for instance	while we have made the bc model more suitable to the study of large scale efforts at deceit we recognize that it still has limitations which can only be overcome by extending it in ways that go well beyond for instance the addition of confidence dynamics that we undertook	O O O O O O O O O O O O O O O O O O O O O O O O O O O O O O O O O O O O O O O B I O O O O O O O O	IN PRP VBP VBN DT NN NN RBR JJ TO DT NN IN JJ NN NNS IN NN PRP VBP IN PRP RB VBZ NNS WDT MD RB VB VBN IN VBG PRP IN NNS WDT VBP RB IN IN NN DT NN IN NN NNS IN PRP VBD
283.txt	for example	for example the restriction of the agents opinions to a single issue appears rather serious to us	B I O O O O O O O O O O O O O O O	IN NN DT NN IN DT NNS NNS TO DT JJ NN VBZ RB JJ TO PRP
284.txt	it is easily imaginable	after all it is easily imaginable how one and the same interest group might want to run a misinformation campaign with regard to one issue and a disinformation campaign with regard to another	O O B I I I O O O O O O O O O O O O O O O O O O O O O O O O O O O	IN DT PRP VBZ RB JJ WRB CD CC DT JJ NN NN MD VB TO VB DT NN NN IN NN TO CD NN CC DT NN NN IN NN TO DT
286.txt	with regard to	with regard to one issue they may have evidence suggesting that only a blatant lie will rally their own base even if blatantly lying is likely to alienate free riders let alone epistemically responsible agents	B I I O O O O O O O O O O O O O O O O O O O O O O O O O O O O O O O O	IN NN TO CD NN PRP MD VB NN VBG IN RB DT JJ NN MD VB PRP$ JJ NN RB IN RB VBG VBZ JJ TO VB JJ NNS VBP RB RB JJ NNS
287.txt	but this is a step we mention only as an avenue for future research	but this is a step we mention only as an avenue for future research	B I I I I I I I I I I I I I	CC DT VBZ DT NN PRP VBP RB IN DT NN IN JJ NN
289.txt	the advantage of	this has the advantage of making the model both simple and general	O O B I I O O O O O O O	DT VBZ DT NN IN VBG DT NN CC JJ CC JJ
290.txt	on the other hand	on the other hand there is at least the possibility that the exact updating mechanism that people employ makes a difference to the degree to which they are susceptible to mis or disinformation	B I I I O O O O O O O O O O O O O O O O O O O O O O O O O O O O O	IN DT JJ NN EX VBZ IN JJS DT NN IN DT JJ VBG NN IN NNS VBP VBZ DT NN TO DT NN TO WDT PRP VBP JJ TO NN CC NN
291.txt	compare with	we mentioned douven and wenmackers 2017 paper which built on the bc model to compare bayesian updating with a form of explanatory reasoning in a social setting	O O O O O O O O O O O O O O B O O I O O O O O O O O O	PRP VBD NN CC NNS CD NN WDT VBD IN DT NN NN TO VB JJ VBG IN DT NN IN JJ NN IN DT JJ NN
292.txt	was better able than	one notable finding of that work was that the explanation based update rule they considered was better able than bayes rule to detect the signal in the noise	O O O O O O O O O O O O O O O B I I I O O O O O O O O O	CD JJ NN IN DT NN VBD IN DT NN VBN VBP NN PRP VBD VBD RBR JJ IN NNS VBP TO VB DT NN IN DT NN
296.txt	proposed in this paper should also look at issues of	further work on the extended model proposed in this paper should also look at issues of interpretation	O O O O O O B I I I I I I I I I O	JJ NN IN DT JJ NN VBN IN DT NN MD RB VB IN NNS IN NN
297.txt	in particular we have introduced	in particular we have introduced a typology of agents in terms of epistemically responsible behavior	B I I I I O O O O O O O O O O	IN JJ PRP VBP VBN DT NN IN NNS IN NNS IN RB JJ NN
301.txt	for instance	for instance think of those who stay with all the time as scientists who have found the truth and will never be dissuaded from it	B I O O O O O O O O O O O O O O O O O O O O O O O	IN NN NN IN DT WP VBP IN PDT DT NN IN NNS WP VBP VBN DT NN CC MD RB VB VBN IN PRP
302.txt	are influenced by	all others however are only influenced by the truth when it is already in their confidence interval	O O O B O I I O O O O O O O O O O	DT NNS RB VBP RB VBN IN DT NN WRB PRP VBZ RB IN PRP$ NN NN
303.txt	as many people as possible to	the agents previously referred to as truth seekers are now epistemic villains namely members of a conspiratorial group who want to persuade as many people as possible to believe	O O O O O O O O O O O O O O O O O O O O O O B I I I I I O	DT NNS RB VBN TO IN NN NNS VBP RB JJ NNS RB NNS IN DT JJ NN WP VBP TO VB IN JJ NNS IN JJ TO VB
305.txt	at the start of	at the start of the dynamics they distribute themselves randomly across the opinion space and they agree to move toward their favored opinion with a speed controlled by the value of	B I I I O O O O O O O O O O O O O O O O O O O O O O O O O O O	IN DT NN IN DT NNS PRP VBP PRP RB IN DT NN NN CC PRP VBP TO VB IN PRP$ JJ NN IN DT NN VBN IN DT NN IN
306.txt	are used in	in another interpretation the conspirators could simply be bots that are used in a computational propaganda campaign	O O O O O O O O O O B I I O O O O	IN DT NN DT NNS MD RB VB NNS WDT VBP VBN IN DT JJ NN NN
307.txt	try to	in the probably darkest interpretation the equations bc bccand bccf describe an opinion dynamics in which two competing manipulation campaigns that use two different approaches try to persuade innocent individuals	O O O O O O O O O O O O O O O O O O O O O O O O O B I O O O	IN DT RB JJS NN DT NNS FW FW NN VBP DT NN NNS IN WDT CD VBG NN NNS WDT VBP CD JJ NNS VBP TO VB JJ NNS
308.txt	tries to	one campaign tries to persuade the innocents to believe the other tries to persuade them to believe	O O B I O O O O O O O O O O O O O	CD NN VBZ TO VB DT NNS TO VB DT JJ NNS TO VB PRP TO VB
311.txt	presented in	finally hegselmann and krause systematically explored the parameter space for the basic bc model which they presented in that paper and which we summarized in section 2 1	O O O O O O O O O O O O O O O O B I O O O O O O O O O O	RB NN CC NN RB VBD DT NN NN IN DT JJ NN NN WDT PRP VBD IN DT NN CC WDT PRP VBD IN NN CD CD
312.txt	our main interest in the current paper was to	our main interest in the current paper was to extend that original model in order to shed some new light on the kind of epistemically irresponsible behavior that has lately been attracting a good deal of attention in particular behavior related to mis and disinformation campaigns	B I I I I I I I I O O O O O O O O O O O O O O O O O O O O O O O O O O O O O O O O O O O O O	PRP$ JJ NN IN DT JJ NN VBD TO VB IN JJ NN IN NN TO VB DT JJ NN IN DT NN IN RB JJ NN WDT VBZ RB VBN VBG DT JJ NN IN NN IN JJ NN JJ TO NN CC NN NNS
313.txt	more than	the extended bc model we developed to that end involves many more parameters than the original bc model too many to go through the whole parameter space in a systematic fashion	O O O O O O O O O O O B O I O O O O O O O O O O O O O O O O O	DT JJ NN NN PRP VBD TO DT NN VBZ JJ JJR NNS IN DT JJ NN NN RB JJ TO VB IN DT JJ NN NN IN DT JJ NN
315.txt	in fact we did better than that	in fact we did better than that by sampling parameter space and looking for statistically significant effects of centrally important parameters on a centrally important outcome variable	B I I I I I I O O O O O O O O O O O O O O O O O O O O	IN NN PRP VBD RBR IN DT IN NN NN NN CC VBG IN RB JJ NNS IN RB JJ NNS IN DT RB JJ NN NN
317.txt	arrived at	still we do believe that many of the newly introduced features merit further investigation independently of issues of mis and disinformation given that by adding these features we arrived at a more realistic model of bounded confidence updating	O O O O O O O O O O O O O O O O O O O O O O O O O O O O B I O O O O O O O O	RB PRP VBP VB IN JJ IN DT RB VBN NNS VBP JJ NN RB IN NNS IN NN CC NN VBN IN IN VBG DT NNS PRP VBD IN DT RBR JJ NN IN VBN NN VBG
319.txt	led to	current developments in artificial intelligence led to a resurgence of explainable ai	O O O O O B I O O O O O	JJ NNS IN JJ NN VBD TO DT NN IN JJ VBP
320.txt	in order to	new methods are being researched to obtain information from ai systems in order to generate explanations for their output	O O O O O O O O O O O B I I O O O O O	JJ NNS VBP VBG VBN TO VB NN IN VBP NNS IN NN TO VB NNS IN PRP$ NN
321.txt	there is an overall lack of	however there is an overall lack of valid and reliable evaluations of the effects on users experience of and behavior in response to explanations	O B I I I I I O O O O O O O O O O O O O O O O O	RB EX VBZ DT JJ NN IN JJ CC JJ NNS IN DT NNS IN NNS NN IN CC NN IN NN TO NNS
322.txt	are based on	new xai methods are often based on an intuitive notion what an effective explanation should be	O O O B O I I O O O O O O O O O	JJ NN NNS VBP RB VBN IN DT JJ NN WP DT JJ NN MD VB
324.txt	the effects of	in this study we evaluate the effects of these two explanation styles on system understanding persuasive power and task performance in the context of decision support in diabetes self management	O O O O O B I I O O O O O O O O O O O O O O O O O O O O O O	IN DT NN PRP VBP DT NNS IN DT CD NN NNS IN NN VBG JJ NN CC NN NN IN DT NN IN NN NN IN NN NN NN
325.txt	based on	furthermore we provide three sets of recommendations based on our experience designing this evaluation to help improve future evaluations	O O O O O O O B I O O O O O O O O O O	RB PRP VBP CD NNS IN NNS VBN IN PRP$ NN VBG DT NN TO VB VB JJ NNS
326.txt	have a small positive effect on	our results show that rule based explanations have a small positive effect on system understanding whereas both rule base and example based explanations seem to persuade users in following the advice even when incorrect	O O O O O O O B I I I I I O O O O O O O O O O O O O O O O O O O O O	PRP$ NNS VBP IN NN VBN NNS VBP DT JJ JJ NN IN NN NN IN CC NN NN CC NN JJ NNS VBP TO VB NNS IN VBG DT NN RB WRB JJ
327.txt	improves task performance compared to	neither explanation improves task performance compared to no explanation	O O B I I I I O O	DT NN VBZ NN NN VBN TO DT NN
329.txt	these results show the importance of	these results show the importance of user evaluations in assessing the current assumptions and intuitions on effective explanations	B I I I I I O O O O O O O O O O O O	DT NNS VBP DT NN IN NN NNS IN VBG DT JJ NNS CC NNS IN JJ NNS
330.txt	have an impact on	humans expect others to comprehensibly explain decisions that have an impact on them	O O O O O O O O B I I I O	NNS VBP NNS TO RB VB NNS WDT VBP DT NN IN PRP
332.txt	there is an overall lack of	aside from the numerous computational evaluations of implemented methods literature reviews show that there is an overall lack of high quality user evaluations that add a user centered focus to the field of xai	O O O O O O O O O O O O O B I I I I I O O O O O O O O O O O O O O O	RB IN DT JJ JJ NNS IN VBN NNS NN NNS VBP IN EX VBZ DT JJ NN IN JJ NN NN NNS WDT VBP DT NN JJ NN TO DT NN IN NN
335.txt	in addition	in addition evaluations can be used to benchmark xai methods to measure the research fields progress	B I O O O O O O O O O O O O O O	IN NN NNS MD VB VBN TO JJ NN NNS TO VB DT NN NNS NN
336.txt	the contribution of	the contribution of this article is twofold	B I I O O O O	DT NN IN DT NN VBZ RB
337.txt	in the field of	first we propose a set of recommendationson designing user evaluations in the field of xai	O O O O O O O O O O B I I I O	RB PRP VBP DT NN IN NN VBG NN NNS IN DT NN IN NN
338.txt	the effects of	second we performed an extensive user evaluation on the effects of rule basedand example based contrastive explanations	O O O O O O O O B I I O O O O O O	RB PRP VBD DT JJ NN NN IN DT NNS IN NN NN NN VBN JJ NNS
340.txt	are intended as	these recommendations are intended as a reference for xai researchers unfamiliar to user evaluations	O O B I I O O O O O O O O O	DT NNS VBP VBN IN DT NN IN NN NNS JJ TO NN NNS
341.txt	are based on	these recommendations are based on our experience designing a user evaluation and retread knowledge that is more common in fields such as cognitive psychology and human computer interaction	O O B I I O O O O O O O O O O O O O O O O O O O O O O O	DT NNS VBP VBN IN PRP$ NN VBG DT NN NN CC NN NN WDT VBZ RBR JJ IN NNS JJ IN JJ NN CC JJ NN NN
342.txt	focused on	the present user study focused on two styles of contrastive explanations and their evaluation	O O O O B I O O O O O O O O	DT JJ NN NN VBD IN CD NNS IN JJ NNS CC PRP$ NN
346.txt	is often defined by	an explanation style defines the way information is structured and is often defined by the algorithmic approach to generate explanations	O O O O O O O O O O B I I I O O O O O O	DT NN NN VBZ DT NN NN VBZ VBN CC VBZ RB VBN IN DT JJ NN TO VB NNS
348.txt	prevent the negative effects of	insulin is a hormone that dmt1 patients have to administer to prevent the negative effects of the disturbed blood glucose regulation associated with this condition	O O O O O O O O O O O B I I I I O O O O O O O O O	NN VBZ DT NN IN NN NNS VBP TO VB TO VB DT JJ NNS IN DT JJ NN NN NN VBN IN DT NN
350.txt	the purpose of	the purpose of the dsss advice is to minimize these adverse effects	B I I O O O O O O O O O	DT NN IN DT NN NN VBZ TO VB DT JJ NNS
352.txt	used in	firstly ai is increasingly more often used in dmt1 self management	O O O O O O B I O O O	RB VBP VBZ RB RBR RB VBN IN NN NN NN
353.txt	are relevant for	therefore the results are relevant for research on dss aided dmt1 self management	O O O B I I O O O O O O O	RB DT NNS VBP JJ IN NN IN NN VBD NN NN NN
356.txt	make correct decisions	empathizing with a patient motivated them to make correct decisions even if this meant to ignore the dsss advice in favor of their own choice or vice versa	O O O O O O O B I I O O O O O O O O O O O O O O O O O O	VBG IN DT NN VBD PRP TO VB JJ NNS RB IN DT VBN TO VB DT NN NN IN NN IN PRP$ JJ NN CC NN RB
358.txt	the paper is structured as follows	the paper is structured as follows	B I I I I I	DT NN VBZ VBN IN VBZ
361.txt	based on	the subsequent section describes three sets of recommendations for user evaluations in xai based on our experience designing the evaluation as well as on relevant literature	O O O O O O O O O O O O O B I O O O O O O O O O O O	DT JJ NN VBZ CD NNS IN NNS IN NN NNS IN NN VBN IN PRP$ NN VBG DT NN RB RB IN IN JJ NN
363.txt	this is followed by	this is followed by a detailed description of our methods analysis and results	B I I I O O O O O O O O O	DT VBZ VBN IN DT JJ NN IN PRP$ NNS NN CC NNS
364.txt	conclude with a discussion on	we conclude with a discussion on the validity and reliability of the results and a brief discussion of future work	O B I I I I O O O O O O O O O O O O O O	PRP VBP IN DT NN IN DT NN CC NN IN DT NNS CC DT JJ NN IN JJ NN
366.txt	a lack of	the former section illustrates the shortcomings of current user evaluations formed by either a lack of validity and reliability or the entire omission of an evaluation	O O O O O O O O O O O O O B I I O O O O O O O O O O	DT JJ NN VBZ DT NNS IN JJ NN NNS VBN IN CC DT NN IN NN CC NN CC DT JJ NN IN DT NN
367.txt	in the field of	the latter discusses the two explanation styles used in our evaluation in more detail and illustrates their prevalence in the field of xai	O O O O O O O O O O O O O O O O O O B I I I O	DT JJ VBZ DT CD NN NNS VBN IN PRP$ NN IN JJR NN CC VBZ PRP$ NN IN DT NN IN NN
371.txt	result in	currently the exact purpose of explanation methods is often not defined or formalized even though these different purposes may result in profoundly different requirements for explanations	O O O O O O O O O O O O O O O O O O O B I O O O O O	RB DT JJ NN IN NN NNS VBZ RB RB VBN CC VBN RB IN DT JJ NNS MD VB IN RB JJ NNS IN NNS
372.txt	makes it difficult for the field of	this makes it difficult for the field of xai to progress and to evaluate developed methods	O B I I I I I I O O O O O O O O	DT VBZ PRP JJ IN DT NN IN NN TO NN CC TO VB JJ NNS
373.txt	the difficulties in	the difficulties in xai user evaluations are reflected in recent surveys from anjomshoae adadi and doshi velez and kim that summarize current efforts of user evaluations in the field	B I I O O O O O O O O O O O O O O O O O O O O O O O O O O	DT NNS FW FW NN NNS VBP VBN IN JJ NNS IN FW FW CC NN NN CC NN WDT VBP JJ NNS IN NN NNS IN DT NN
375.txt	in addition	in addition of those papers that performed a user evaluation relatively few provided a good discussion of the context results and limitations of their experiment	B I O O O O O O O O O O O O O O O O O O O O O O O	IN NN IN DT NNS WDT VBD DT NN NN RB JJ VBD DT JJ NN IN DT NN NNS CC NNS IN PRP$ NN
376.txt	had an explicit focus on	the second survey from x evaluated 381 papers and found that only 5 had an explicit focus on the evaluation of the xai methods	O O O O O O O O O O O O O B I I I I O O O O O O	DT JJ NN IN NN VBN CD NNS CC VBD IN RB CD VBD DT JJ NN IN DT NN IN DT NN NNS
377.txt	provide limited conclusions for	these two surveys show that although user evaluations are being conducted many of them provide limited conclusions for other xai researchers to build on	O O O O O O O O O O O O O O B I I I O O O O O O	DT CD NNS VBP IN IN NN NNS VBP VBG VBN JJ IN PRP VBP JJ NNS IN JJ NN NNS TO VB IN
379.txt	lacking in	the authors argue to systematically start evaluating different explanations styles and forms in various domains a rigor that is currently lacking in xai user evaluations	O O O O O O O O O O O O O O O O O O O O B I O O O	DT NNS VBP TO RB VB VBG JJ NNS NNS CC NNS IN JJ NNS DT NN WDT VBZ RB VBG FW FW NN NNS
385.txt	the shortcomings of	together these three surveys illustrate the shortcomings of current xai user evaluations	O O O O O B I I O O O O	RB DT CD NNS VBP DT NNS IN JJ NN NN NNS
386.txt	focus on	from several studies that do focus on evaluating user effects we note that the majority focuses on subjective measurement	O O O O O B I O O O O O O O O O O O O	IN JJ NNS WDT VBP VB IN VBG NN NNS PRP VBP IN DT NN VBZ IN JJ NN
387.txt	are used to	surveys and interviews are used to measure user satisfaction the goodness of an explanation acceptance of the systems advice and trust in the system	O O O B I I O O O O O O O O O O O O O O O O O O	NNS CC NNS VBP VBN TO VB NN NN DT NN IN DT NN NN IN DT NNS NN CC NN IN DT NN
388.txt	provide a valuable insight in	such subjective measurements can provide a valuable insight in the users perspective on the explanation	O O O O B I I I I O O O O O O	JJ JJ NNS MD VB DT JJ NN IN DT NNS NN IN DT NN
389.txt	relate to	however these results do not necessarily relate to the behavioral effects an explanation could cause	O O O O O O B I O O O O O O O	RB DT NNS VBP RB RB VB TO DT JJ NNS DT NN MD VB
390.txt	require further investigation to	therefore these subjective measurements require further investigation to see if they correlate with a behavioral effect	O O O O B I I I O O O O O O O O	RB DT JJ NNS VBP JJ NN TO VB IN PRP VBP IN DT JJ NN
398.txt	on the other hand	reliability on the other hand refers to the evaluations internal consistency and reproducibility and may be harmed by a lack of documentation an unsuitable use case or noisy measurements	O B I I I O O O O O O O O O O O O O O O O O O O O O O O O	NN IN DT JJ NN VBZ TO DT NNS JJ NN CC NN CC MD VB VBN IN DT NN IN NN DT JJ NN NN CC JJ NNS
400.txt	this can be obtained by	this can be obtained by developing different types of measurements for common constructs	B I I I I O O O O O O O O	DT MD VB VBN IN VBG JJ NNS IN NNS IN JJ NNS
401.txt	for example	for example self reported subjective measurements such as ratings and surveys can be supplemented by behavioral measurements to gather data on the performance in a specific task	B I O O O O O O O O O O O O O O O O O O O O O O O O O	IN NN NN VBD JJ NNS JJ IN NNS CC NNS MD VB VBN IN JJ NNS TO VB NNS IN DT NN IN DT JJ NN
402.txt	compare with	human explanations tend to be contrastive they compare a certain phenomenon with a hypothetical one	O O O O O O O B O O O I O O O	JJ NNS VBP TO VB JJ PRP VBP DT JJ NN IN DT JJ CD
403.txt	in the case of	in the case of a decision support systems a natural question to ask is why this advice	B I I I O O O O O O O O O O O O O	IN DT NN IN DT NN NN NNS DT JJ NN TO VB VBZ WRB DT NN
405.txt	in other words	in other words the implicit question is why this advice and not that advice the specific contrast allows the explanation to be limited to the differences between fact and foil	B I I O O O O O O O O O O O O O O O O O O O O O O O O O O O	IN JJ NNS DT JJ NN VBZ WRB DT NN CC RB DT NN DT JJ NN VBZ DT NN TO VB VBN TO DT NNS IN NN CC NN
407.txt	difference between	this advantage also applies to systems contrastive explanations narrow down the available information to a concrete difference between two outputs	O O O O O O O O O O O O O O O O B I O O	DT NN RB VBZ TO NNS JJ NNS JJ IN DT JJ NN TO DT JJ NN IN CD NNS
408.txt	for example	contrastive explanations can vary depending on the way the advice is contrasted with a different advice for example using rules or examples	O O O O O O O O O O O O O O O O B I O O O O	JJ NNS MD VB VBG IN DT NN DT NN VBZ VBN IN DT JJ NN IN NN VBG NNS CC NNS
411.txt	between and	this explanation contains two rules that explicitly state the differentiating decision boundaries between the fact and foil	O O O O O O O O O O O O B O O I O	DT NN VBZ CD NNS WDT RB VBP DT VBG NN NNS IN DT NN CC NN
412.txt	refers to	an example based explanation refers to historical situations in which the advice was found to be true or false the temperature is currently 8 degrees and a lower insulin dose is advised	O O O O B I O O O O O O O O O O O O O O O O O O O O O O O O O O	DT NN JJ NN VBZ TO JJ NNS IN WDT DT NN VBD VBN TO VB JJ CC JJ DT NN VBZ RB CD NNS CC DT JJR NN NN VBZ VBN
413.txt	proved to	yesterday was similar it was 7 degrees and the same advice proved to be correct	O O O O O O O O O O O B I O O	NN VBD JJ PRP VBD CD NNS CC DT JJ NN VBD TO VB JJ
416.txt	for example	several xai methods try to identify examples to generate such explanations for example those from x	O O O O O O O O O O O B I O O O	JJ NN NNS VBP TO VB NNS TO VB JJ NNS IN NN DT IN NN
419.txt	for example	for example users prefer an example based spamfilter over a rule based while they prefer spam filter explanations to be rule based	B I O O O O O O O O O O O O O O O O O O O O	IN NN NNS VBP DT NN JJ NN IN DT NN VBN IN PRP VBP NN NN NNS TO VB NN VBN
420.txt	had an effect on	another evaluation showed that the number of rule factors in an explanation had an effect on task performance by either promoting system over reliance or self reliance	O O O O O O O O O O O O B I I I O O O O O O O O O O O	DT NN VBD IN DT NN IN NN NNS IN DT NN VBD DT NN IN NN NN IN CC VBG NN IN NN CC NN NN
421.txt	as opposed to	work by lim shows that rule based explanations cause users to understand system behavior especially if those rules explain why the system behaves in a certain way as opposed to why it does not behave in a different way	O O O O O O O O O O O O O O O O O O O O O O O O O O O B I I O O O O O O O O O	NN IN NN NNS WDT VBP VBN NNS VBP NNS TO VB NN NN RB IN DT NNS VBP WRB DT NN VBZ IN DT JJ NN IN VBN TO WRB PRP VBZ RB VB IN DT JJ NN
422.txt	such as	studies such as these tend to evaluate either rules or examples depending on the research field but few compare rules with examples	O B I O O O O O O O O O O O O O O O O O O O	NNS JJ IN DT VBP TO VB CC NNS CC NNS VBG IN DT NN NN CC JJ VBP NNS IN NNS
423.txt	play an invaluable role in	as discussed in section2 1 user evaluations play an invaluable role in xai but are often omitted or of insufficient quality	O O O O O O O B I I I I O O O O O O O O O	IN VBN IN NN CD NN NNS VBP DT JJ NN IN NN CC VBP RB VBN CC IN JJ NN
425.txt	in addition	in addition we believe that the experience and lessons learned in designing this evaluation can be valuable for other researchers	B I O O O O O O O O O O O O O O O O O O	IN NN PRP VBP IN DT NN CC NNS VBN IN VBG DT NN MD VB JJ IN JJ NNS
426.txt	in the field of	especially researchers in the field of xai that are less familiar with user evaluations can benefit from guidance in the design of user studies incorporating knowledge from different disciplines	O O B I I I O O O O O O O O O O O O O O O O O O O O O O O	RB NNS IN DT NN IN NNS WDT VBP RBR JJ IN NN NNS MD VB IN NN IN DT NN IN NN NNS VBG NN IN JJ NNS
427.txt	to that end	to that end we propose three sets of recommendations with practical methods to help improve user evaluations	B I I O O O O O O O O O O O O O O	TO DT NN PRP VBP CD NNS IN NNS IN JJ NNS TO VB VB NN NNS
428.txt	is provided in	an overview is provided in fig 1	O O B I I O O	DT NN VBZ VBN IN NN CD
429.txt	as stated in	as stated in section 2 1 the field of xai often deals with ambiguously defined concepts such asunderstanding	B I I O O O O O O O O O O O O O O O	IN VBN IN NN CD CD DT NN IN NN RB VBZ IN RB VBN NNS JJ VBG
431.txt	the contribution of	through clear definitions and motivation the contribution of the evaluation becomes more apparent	O O O O O B I I O O O O O	IN JJ NNS CC NN DT NN IN DT NN VBZ RBR JJ
432.txt	aids to	this also aids other researchers to extend on the results	O O B O O I O O O O	DT RB VBZ JJ NNS TO VB IN DT NNS
434.txt	our first recommendation is to	our first recommendation is to clearly define the intended purposes of an explanation in the form of a construct	B I I I I O O O O O O O O O O O O O O	PRP$ JJ NN VBZ TO RB VB DT JJ NNS IN DT NN IN DT NN IN DT NN
435.txt	for the purpose	a construct is either the intended purpose an intermediate requirement for the purpose or a potential confound to your purpose	O O O O O O O O O O B I I O O O O O O O	DT NN VBZ CC DT JJ NN DT JJ NN IN DT NN CC DT JJ NN TO PRP$ NN
437.txt	it becomes easier to	by defining a construct it becomes easier to develop measurements	O O O O B I I I O O	IN VBG DT NN PRP VBZ JJR TO VB NNS
438.txt	recommend to	second we recommend to clearly define the relations expected between the constructs	O O B I O O O O O O O O	RB PRP VBP TO RB VB DT NNS VBN IN DT NNS
440.txt	in terms of	these relations form your hypotheses and make sure they are formulated in terms of your constructs	O O O O O O O O O O O B I I O O	DT NNS VBP PRP$ NNS CC VB JJ PRP VBP VBN IN NNS IN PRP$ NNS
443.txt	such as	our final recommendation regarding constructs is to adopt existing theories such as from philosophy psychology and from human computer interaction	O O O O O O O O O O B I O O O O O O O O	PRP$ JJ NN VBG NNS VBZ TO VB VBG NNS JJ IN IN NN NN CC IN JJ NN NN
445.txt	contribute to	these three recommendations to define constructs and their relations and grounding them in other research disciplines can contribute to more valid and reliable user evaluations	O O O O O O O O O O O O O O O O O B I O O O O O O	DT CD NNS TO VB NNS CC PRP$ NNS CC VBG PRP IN JJ NN NNS MD VB TO RBR JJ CC JJ NN NNS
446.txt	in addition	in addition this practice allows results to be meaningful even if hypotheses are rejected as they falsify a scientific theory that may have been accepted as true	B I O O O O O O O O O O O O O O O O O O O O O O O O O	IN NN DT NN VBZ NNS TO VB JJ RB IN NNS VBP VBN IN PRP VBP DT JJ NN WDT MD VB VBN VBN IN JJ
450.txt	recommend to	hence we recommend to invest in both understanding the use case domain and reflecting on the intended purpose of the evaluation	O O B I O O O O O O O O O O O O O O O O O	RB PRP VBP TO VB IN DT VBG DT NN NN NN CC VBG IN DT JJ NN IN DT NN
451.txt	with respect to	these considerations should be consolidated in inclusion criteria to ensure that the results are meaningful with respect to the studys aim	O O O O O O O O O O O O O O O B I I O O O	DT NNS MD VB VBN IN NN NNS TO VB IN DT NNS VBP JJ IN NN TO DT NNS VBP
454.txt	recommend to	if circumstances allow we recommend to use a controlled setting	O O O O B I O O O O	IN NNS VBP PRP VBP TO VB DT JJ NN
456.txt	perspective on	numerous measurements exist for computational experiments on suggested xai methods but also recommend a critical perspective on whether the measures indeed address the intended constructs	O O O O O O O O O O O O O O O B I O O O O O O O O	JJ NNS VBP IN JJ NNS IN JJ NN NNS CC RB VB DT JJ NN IN IN DT NNS RB VBP DT JJ NNS
457.txt	are used to	behavioral measures have a more observational nature and are used to measure actual behavioral effects	O O O O O O O O B I I O O O O	JJ NNS VBP DT RBR JJ NN CC VBP VBN TO VB JJ JJ NNS
460.txt	be used to	ideally a combination of both measurement types should be used to assess effects on both the users perception and behavior	O O O O O O O O B I I O O O O O O O O O	RB DT NN IN DT NN NNS MD VB VBN TO VB NNS IN DT DT NNS NN CC NN
462.txt	for example	in practice some constructs lend themselves more for self reported measurements for example a users perception on trust or understanding	O O O O O O O O O O O B I O O O O O O O	IN NN DT NNS VBP PRP RBR IN NN VBD NNS IN NN DT NNS NN IN NN CC NN
463.txt	are more suitable for	other constructs are more suitable for behavioral measurements such as task performance simulatability predictability and persuasive power	O O B I I I O O O O O O O O O O O	JJ NNS VBP RBR JJ IN JJ NNS JJ IN NN NN NN NN CC JJ NN
464.txt	rather than	furthermore we recommend to measure explanation effects implicitly rather than explicitly	O O O O O O O O B I O	RB PRP VBP TO VB NN NNS RB RB IN RB
466.txt	focus on	also when measuring understanding or similar constructs the participants explicit focus on the explanations may cause skewed results not present in a real world application	O O O O O O O O O O B I O O O O O O O O O O O O O	RB WRB VBG NN CC JJ NNS DT NNS JJ NN IN DT NNS MD VB JJ NNS RB JJ IN DT JJ NN NN
467.txt	leads to	this leads to our third recommendation to measure potential biases	O B I O O O O O O O	DT VBZ TO PRP$ JJ NN TO VB JJ NNS
469.txt	be introduced by	however biases can also be introduced by the researchers themselves	O O O O B I I O O O	RB NNS MD RB VB VBN IN DT NNS PRP
470.txt	for example	for example one xai method can be presented more attractively or reliably than another	B I O O O O O O O O O O O O	IN NN CD NN NN MD VB VBN RBR RB CC RB IN DT
471.txt	it can be difficult to	it can be difficult to prevent such biases	B I I I I O O O	PRP MD VB JJ TO VB JJ NNS
473.txt	in addition	in addition one can measure these biases nonetheless if possible and reasonable	B I O O O O O O O O O O	IN NN CD NN NN DT NNS RB IN JJ CC JJ
474.txt	for example	for example a usability questionnaire can be used to measure potential differences between the way explanations are presented in the different conditions	B I O O O O O O O O O O O O O O O O O O O O	IN NN DT NN NN MD VB VBN TO VB JJ NNS IN DT NN NNS VBP VBN IN DT JJ NNS
476.txt	are essential for	in this study we focused on personalized healthcare an area in which machine learning is promising and explanations are essential for realistic applications	O O O O O O O O O O O O O O O O O O B I I O O	IN DT NN PRP VBD IN JJ NN DT NN IN WDT NN NN VBZ JJ CC NNS VBP JJ IN JJ NNS
479.txt	it is often difficult to	since blood glucose levels are influenced by both environmental and personal factors it is often difficult to find the adequate dose of insulin that stabilizes blood glucose levels	O O O O O O O O O O O O B I I I I O O O O O O O O O O O	IN NN NN NNS VBP VBN IN CC JJ CC JJ NNS PRP VBZ RB JJ TO VB DT JJ NN IN NN WDT VBZ NN NN NNS
481.txt	it difficult to	in our context a dmt1 patient finds it difficult to find the optimal insulin dose for a meal in a given situation	O O O O O O O B I I O O O O O O O O O O O O	IN PRP$ NN DT NN NN VBZ PRP JJ TO VB DT JJ NN NN IN DT NN IN DT VBN NN
482.txt	provides with	on the patients request a fictitious intelligent dss provides assistance with the insulin intake before a meal	O O O O O O O O B O I O O O O O O	IN DT NNS VBP DT JJ JJ NN VBZ NN IN DT NN NN IN DT NN
483.txt	based on	based on different internal and external factors the system may advise to take a normal insulin dose or a higher or lower dose than usual	B I O O O O O O O O O O O O O O O O O O O O O O O	VBN IN JJ JJ CC JJ NNS DT NN MD VB TO VB DT JJ NN NN CC DT JJR CC JJR NN IN JJ
484.txt	for example	for example the system could advise a lower insulin dose based on the current temperature	B I O O O O O O O O O O O O O	IN NN DT NN MD VB DT JJR NN NN VBN IN DT JJ NN
486.txt	both and	in this use case both the advice and the explanations are simplified	O O O O B O O I O O O O	IN DT NN NN CC DT NN CC DT NNS VBP VBN
491.txt	is an interesting topic regarding	although the selection of the foil either by system or user is an interesting topic regarding contrastive explanations	O O O O O O O O O O O B I I I I O O	IN DT NN IN DT NN CC IN NN CC NN VBZ DT JJ NN VBG JJ NNS
494.txt	were able to explore the effects of	since the explanations were not generated by a specific xai method we were able to explore the effects of more prototypical rule and example based explanations inspired by multiple xai methods that generate similar explanations	O O O O O O O O O O O O B I I I I I I O O O O O O O O O O O O O O O O	IN DT NNS VBD RB VBN IN DT JJ NN NN PRP VBD JJ TO VB DT NNS IN RBR JJ NN CC NN JJ NNS VBN IN JJ NN NNS WDT VBP JJ NNS
495.txt	there are several limitations caused by	there are several limitations caused by these two simplifications	B I I I I I O O O	EX VBP JJ NNS VBN IN DT CD NNS
496.txt	we imply that	first we imply that the system can automatically select the appropriate foil for contrastive explanations	O B I I O O O O O O O O O O O	RB PRP VBP IN DT NN MD RB VB DT JJ NN IN JJ NNS
497.txt	we assume that	second we assume that the xai method is able to identify only the most relevant factors to explain a decision	O B I I O O O O O O O O O O O O O O O O	RB PRP VBP IN DT NN NN VBZ JJ TO VB RB DT RBS JJ NNS TO VB DT NN
498.txt	it is a reasonable assumption	although this assumes a potentially complex requirement for the xai method it is a reasonable assumption as humans prefer a selective explanation over a complete one	O O O O O O O O O O O B I I I I O O O O O O O O O O	IN DT VBZ DT RB JJ NN IN DT NN NN PRP VBZ DT JJ NN IN NNS VBP DT JJ NN IN DT JJ CD
500.txt	an important goal of	athough an important goal of offering explanations is to allow users to arrive at the appropriate level of trust in the system the construct of trust is difficult to define and measure	O B I I I O O O O O O O O O O O O O O O O O O O O O O O O O O O	VB DT JJ NN IN VBG NNS VBZ TO VB NNS TO VB IN DT JJ NN IN NN IN DT NN DT NN IN NN VBZ JJ TO VB CC VB
501.txt	performance of	as such our focus was on constructs influencing trust that were more suitable to translate into measurable constructs the intermediate construct of system understanding and the final construct of task performance of the entire user system combination	O O O O O O O O O O O O O O O O O O O O O O O O O O O O O O B I O O O O O	IN JJ PRP$ NN VBD IN NNS VBG NN WDT VBD RBR JJ TO VB IN JJ NNS DT JJ NN IN NN NN CC DT JJ NN IN NN NN IN DT JJ NN NN NN
503.txt	the effect of	as such the persuasive power of an explanation confounds to the effect of understanding on task performance	O O O O O O O O O O B I I O O O O	IN JJ DT JJ NN IN DT NN VBZ TO DT NN IN NN IN NN NN
504.txt	were compared to	both contrastive rule and example based explanations were compared to each other with no explanationas a control	O O O O O O O B I I O O O O O O O	DT JJ NN CC NN VBN NNS VBD VBN TO DT JJ IN DT NNS DT NN
506.txt	gain a better understanding of	from rule based explanations we expected participants to gain a better understanding of when and how the system arrives at a specific advice	O O O O O O O O B I I I I O O O O O O O O O O	IN NN VBN NNS PRP VBD NNS TO VB DT JJR NN IN WRB CC WRB DT NN VBZ IN DT JJ NN
510.txt	have an effect on	third we hypothesized that both system understanding and persuasive power have an effect on task performance	O O O O O O O O O O B I I I O O	RB PRP VBD IN CC NN NN CC JJ NN VBP DT NN IN NN NN
513.txt	the effects of	note that we conducted two separate experiments to measure the effects of an explanation type on understanding and persuasion	O O O O O O O O O B I I O O O O O O O	NN IN PRP VBD CD JJ NNS TO VB DT NNS IN DT NN NN IN NN CC NN
514.txt	the effect of	this allowed us to measure the effect of each construct separately on task performance but not their combined effect	O O O O O B I I O O O O O O O O O O O	DT VBD PRP TO VB DT NN IN DT NN RB IN NN NN CC RB PRP$ JJ NN
517.txt	be important for	this measured to what extent the participant recalled what factor the system believed to be important for a specific advice and situation	O O O O O O O O O O O O O O B I I O O O O O	DT VBN TO WDT NN DT NN VBD WP NN DT NN VBN TO VB JJ IN DT JJ NN CC NN
521.txt	compared to	this provided insight in whether participants over or underestimated their understanding of the system compared to what their behavior told us	O O O O O O O O O O O O O O B I O O O O O	DT VBN NN IN IN NNS IN CC VBD PRP$ NN IN DT NN VBN TO WP PRP$ NN VBD PRP
528.txt	were added to	finally two self reported measurements were added to check for potential confounds	O O O O O B I I O O O O	RB CD NN VBD NNS VBD VBN TO VB IN JJ NNS
530.txt	better than	this could reveal whether one explanation style was designed and visualized better than the other which would be a confounding variable	O O O O O O O O O O O B I O O O O O O O O	DT MD VB IN CD NN NN VBD VBN CC VBN JJR IN DT JJ WDT MD VB DT JJ NN
532.txt	have affected to	this could help identify a potential overor underestimation of the usefulness of the system that could have affected to what extent participants attended to the systems advice and explanation	O O O O O O O O O O O O O O O O B I I O O O O O O O O O O	DT MD VB VB DT JJ JJ NN IN DT NN IN DT NN WDT MD VB VBN TO WP NN NNS VBD TO DT NNS NN CC NN
536.txt	focused on	experiment i focused on the construct of system understanding	O O B I O O O O O	NN FW VBN IN DT NN IN NN NN
537.txt	focused on	experiment ii focused on the constructs of persuasive power and task performance	O O B I O O O O O O O O	NN LS VBN IN DT NNS IN JJ NN CC NN NN
538.txt	both and	the explanation style was the independent variable in both experiments and was tested between subjects	O O O O O O O O B O I O O O O	DT NN NN VBD DT JJ NN IN DT NNS CC VBD VBN IN NNS
539.txt	for an example of	see fig 1 for an example of each explanation style	O O O B I I I O O O	VB NN CD IN DT NN IN DT NN NN
540.txt	with a brief narrative about	the experimental procedure was similar in both experiments participants were informed about the study use case and task as well as presented with a brief narrative about a dmt1 patient for immersive purposes	O O O O O O O O O O O O O O O O O O O O O O B I I I I O O O O O O	DT JJ NN VBD JJ IN DT NNS NNS VBD VBN IN DT NN NN NN CC NN RB RB IN VBN IN DT JJ NN IN DT NN NN IN JJ NNS
543.txt	either or	multiple stimuli were presented accompanied with either the example or rule based explanations or no explanations	O O O O O O B O O I O O O O O O	JJ NNS VBD VBN VBN IN CC DT NN CC NN VBN NNS CC DT NNS
545.txt	was completed to	a questionnaire was completed to obtain self reported measurements	O O B I I O O O O	DT NN VBD VBN TO VB NN VBD NNS
547.txt	the purpose of	the experimental procedure concluded with several questions to assess whether the purpose of the study was suspected and to measure perceived system accuracyto identify over or under trust in the system	O O O O O O O O O O B I I O O O O O O O O O O O O O O O O O O	DT JJ NN VBD IN JJ NNS TO VB IN DT NN IN DT NN VBD VBN CC TO VB VBN NN NNS VBP IN CC IN NN IN DT NN
548.txt	the purpose of	the purpose of experiment iwas to measure the effects of rule based and example based explanations on system understanding compared to each other and to the control group with no explanations	B I I O O O O O O O O O O O O O O O O O O O O O O O O O O O O	DT NN IN NN NNS TO VB DT NNS IN NN VBN CC NN JJ NNS IN NN NN VBN TO DT JJ CC TO DT JJ NN IN DT NNS
549.txt	for an overview of	see fig 4 for an overview of both the learning and testing blocks	O O O B I I I O O O O O O	VB NN CD IN DT NN IN CC DT NN CC NN NNS
550.txt	consisted of	the learning block consisted of 18 randomly ordered trials each trial describing a single situation with three factors and values from table1	O O O B I O O O O O O O O O O O O O O O O O	DT NN NN VBD IN CD RB VBN NNS DT NN VBG DT JJ NN IN CD NNS CC NNS IN NN
551.txt	in turn	the situation description was followed by the systems advice in turn followed by an explanation	O O O O O O O O O B I O O O O	DT NN NN VBD VBN IN DT NNS NN IN NN VBN IN DT NN
552.txt	make a decision on	finally the participant was asked to make a decision on administering a higher or lower insulin dose than usual	O O O O O O B I I I O O O O O O O O O	RB DT NN VBD VBN TO VB DT NN IN VBG DT JJR CC JJR NN NN IN JJ
554.txt	focus on	participants were not instructed to focus on the explanations in the learning block nor were they informed of the purpose of the two blocks	O O O O O B I O O O O O O O O O O O O O O O O O	NNS VBD RB VBN TO VB IN DT NNS IN DT NN NN CC VBD PRP VBD IN DT NN IN DT CD NNS
555.txt	were used to	in the testing block two behavioral measures were used to test the construct of understanding advice predictionand decisive factor identification	O O O O O O O B I I O O O O O O O O O O	IN DT NN NN CD JJ NNS VBD VBN TO VB DT NN IN VBG NN NN JJ NN NN
556.txt	consisted of	the testing block consisted of 30 randomized trials each with a novel situation description	O O O B I O O O O O O O O O	DT NN NN VBD IN CD VBN NNS DT IN DT JJ NN NN
558.txt	based on	this formed the a third self reported measurement was conducted in the post questionnaire which contained an eight item question naire based on a 7 point likert scale	O O O O O O O O O O O O O O O O O O O O O B I O O O O O	DT VBD DT DT JJ NN VBD NN VBD VBN IN DT NN NN WDT VBD DT CD NN NN NN VBN IN DT CD NN NN NN
562.txt	the purpose of	the purpose of experiment iiwas to measure the effects of rule basedand example basedexplanations on persuasive power and task performance	B I I O O O O O O O O O O O O O O O O O	DT NN IN NN NNS TO VB DT NNS IN NN NN NN NNS IN JJ NN CC NN NN
564.txt	was similar to	the learning block was similar to that of the first experiment a situation was shown containing three factors from table1	O O O B I I O O O O O O O O O O O O O O	DT NN NN VBD JJ TO DT IN DT JJ NN DT NN VBD VBN VBG CD NNS IN NN
568.txt	as shown in	in 12 of the 18 randomly ordered trials of this learning block this system followed a second partially correct set of rules as shown in table1	O O O O O O O O O O O O O O O O O O O O O O B I I O	IN CD IN DT CD RB VBN NNS IN DT VBG NN DT NN VBD DT JJ RB JJ NN IN NNS IN VBN IN NN
577.txt	varied from to	their education levels varied from secondary vocational to university education	O O O B I O O I O O	PRP$ NN NNS VBD IN JJ NN TO NN NN
584.txt	a total of	a total of 16 participants reported a close relative or friend with diabetes and one participant had experience with diabetes through work despite clear inclusion instructions beforehand	B I I O O O O O O O O O O O O O O O O O O O O O O O O	DT NN IN CD NNS VBD DT JJ NN CC NN IN NN CC CD NN VBD NN IN NN IN NN IN JJ NN NNS RB
586.txt	was unlikely to	from this we concluded that their knowledge of diabetes was unlikely to influence the results	O O O O O O O O O B I I O O O	IN DT PRP VBD IN PRP$ NN IN NN VBD JJ TO VB DT NNS
588.txt	was used for	an alpha level of 0 05 was used for all statistical tests	O O O O O O B I I O O O	DT NN NN IN CD CD VBD VBN IN DT JJ NNS
591.txt	was assessed with	the internal consistency of the self reported measurement of perceived prediction of advice correctnessfrom the post questionnaire was assessed with cronbachs alpha and analyzed with a one way anova	O O O O O O O O O O O O O O O O O B I I O O O O O O O O O	DT JJ NN IN DT NN VBD NN IN VBN NN IN NN NN DT NN NN VBD VBN IN NN NN CC VBN IN DT CD NN NN
593.txt	was assessed with	the presence of correlations between the behavioral and the self reported measurements was assessed with pearsons product moment correlations	O O O O O O O O O O O O B I I O O O O	DT NN IN NNS IN DT JJ CC DT NN VBD NNS VBD VBN IN NNS NN NN NNS
594.txt	were excluded from	detected outliers were excluded from the analysis	O O B I I O O	VBN NNS VBD VBN IN DT NN
595.txt	the purpose of	the purpose of experiment iwas to measure gained system understanding when a system provides a rule or example based explanation compared to no explanation	B I I O O O O O O O O O O O O O O O O O O O O O	DT NN IN NN NNS TO VB VBN NN NN WRB DT NN VBZ DT NN CC NN JJ NN VBN TO DT NN
599.txt	showed a significant difference in	further posthoc analysis showed a significant difference in factor identification in favor of rule based explanations compared to example based explanations and no explanations	O O O B I I I I O O O O O O O O O O O O O O O O	JJ JJ NN VBD DT JJ NN IN NN NN IN NN IN NN VBN NNS VBN TO NN JJ NNS CC DT NNS
600.txt	the purpose of	the purpose of experiment ii was to measure a participants ability to use a decision support system appropriately when it provides a rule or example based explanation compared with no explanation	B I I O O O O O O O O O O O O O O O O O O O O O O O O O O O O	DT NN IN NN LS VBD TO VB DT NNS NN TO VB DT NN NN NN RB WRB PRP VBZ DT NN CC NN JJ NN VBN IN DT NN
602.txt	in addition	in addition we measured the persuasiveness of the system for each explanation style compared to no explanations	B I O O O O O O O O O O O O O O O	IN NN PRP VBD DT NN IN DT NN IN DT NN NN VBN TO DT NNS
603.txt	was assessed with	this was assessed with one behavioral measure	O B I I O O O	DT VBD VBN IN CD JJ NN
604.txt	the results of	fig 9 shows the results of the behavioral measure for task performance as reflected by the users decision accuracy	O O O B I I O O O O O O O O O O O O O	NN CD VBZ DT NNS IN DT JJ NN IN NN NN IN VBN IN DT NNS NN NN
608.txt	is shown in	the accompanying scatter plot is shown in fig 11	O O O O B I I O O	DT VBG NN NN VBZ VBN IN NN CD
609.txt	between and	a pearsons product moment correlation revealed no significant correlation between the self reported and behavioral measure	O O O O O O O O O B O O O I O O	DT NNS NN NN NN VBD DT JJ NN IN DT NN VBD CC JJ NN
611.txt	was used to	a usability questionnaire was used to evaluate whether there were differences in usability between the two explanation styles as this could influence the results	O O O B I I O O O O O O O O O O O O O O O O O O	DT NN NN VBD VBN TO VB IN EX VBD NNS IN NN IN DT CD NN NNS IN DT MD VB DT NNS
613.txt	as revealed by	the consistency between the five questions was relatively high as revealed by a cronbachs alpha test	O O O O O O O O O B I I O O O O	DT NN IN DT CD NNS VBD RB JJ IN VBN IN DT NN NN NN
615.txt	in addition to	in addition to the ratings participants were asked about the positive and negative usability aspects of the system in two open questions	B I I O O O O O O O O O O O O O O O O O O O	IN NN TO DT NNS NNS VBD VBN IN DT JJ CC JJ NN NNS IN DT NN IN CD JJ NNS
617.txt	due to	although not many participants had negative remarks most addressed insufficient visual contrast due to the colors used	O O O O O O O O O O O O B I O O O	IN RB JJ NNS VBD JJ NNS RBS VBN JJ JJ NN JJ TO DT NNS VBD
618.txt	a lack of	unique to the example based explanations participant group were remarks about a lack of concise and well arranged information	O O O O O O O O O O O B I I O O O O O	JJ TO DT NN VBN NNS NN NN VBD NNS IN DT NN IN JJ CC RB VBN NN
619.txt	give an estimate of	in the control questionnaire we asked participants to give an estimate of the overall systems accuracy	O O O O O O O O B I I I O O O O	IN DT NN NN PRP VBD NNS TO VB DT NN IN DT JJ NNS NN
621.txt	based on	this meant that all participants believed the system to make errors based on no information	O O O O O O O O O O O B I O O	DT VBD IN DT NNS VBD DT NN TO VB NNS VBN IN DT NN
623.txt	due to	participants experienced this due to the feedback on made decisions in the learning block	O O O B I O O O O O O O O O	NNS VBD DT JJ TO DT NN IN VBN NNS IN DT NN NN
625.txt	give an explanation for	several participants from the no explanation group wished the system could give an explanation for its advice	O O O O O O O O O O O B I I I O O	JJ NNS IN DT DT NN NN VBD DT NN MD VB DT NN IN PRP$ NN
628.txt	were viewed as	rules were valued for there explicitness whereas examples were viewed as inciting trust	O O O O O O O O B I I O O	NNS VBD VBN IN EX NN IN NNS VBD VBN IN VBG NN
631.txt	relate to	below we discuss the results from both experiments in detail and relate them to our theory presented in section5	O O O O O O O O O O O B O I O O O O O	IN PRP VBP DT NNS IN DT NNS IN NN CC VB PRP TO PRP$ NN VBN IN NN
635.txt	more than	contrastive example based explanationswere only expected to improve understanding slightly more than no explanations	O O O O O O O O O O B I O O	JJ NN VBN RB RB VBN TO VB VBG RB JJR IN DT NNS
639.txt	compared to	the rule based explanations however did cause to participants to think that they better understood the system compared to example basedand no explanations	O O O O O O O O O O O O O O O O O B I O O O O	DT NN VBN NNS RB VBD VB TO NNS TO VB IN PRP RB VBD DT NN VBN TO NN NN DT NNS
641.txt	it is important to	it is important to note that there was no correlation between the self reported measurement of understanding and the behavioral measurements of understanding	B I I I O O O O O O O O O O O O O O O O O O O	PRP VBZ JJ TO VB IN EX VBD DT NN IN DT NN VBD NN IN NN CC DT JJ NNS IN NN
642.txt	had a perception of	this shows that participants had a perception of understanding that differed from the understanding as measured with factor identificationand advice prediction	O O O O B I I I O O O O O O O O O O O O O	DT VBZ IN NNS VBD DT NN IN NN WDT VBD IN DT NN IN VBN IN NN NN NN NN
643.txt	the lack of	close inspection of the results showed two potential causes for the lack of support for our hypotheses	O O O O O O O O O O B I I O O O O	JJ NN IN DT NNS VBD CD JJ NNS IN DT NN IN NN IN PRP$ NNS
645.txt	this is supported by the fact that	this is supported by the fact that participants with no explanationwere already quite adapt in identifying decisive factors nearly 70 compared to 33 chance	B I I I I I I O O O O O O O O O O O O O O O O O	DT VBZ VBN IN DT NN IN NNS IN DT NN RB RB VB IN VBG JJ NNS RB CD VBN TO CD NN
649.txt	instead of	this is in line with the theory that explanations should convey specific causal relations obtained from an overall causal model describing the behavior of the system instead of just factual correlations between system input and output	O O O O O O O O O O O O O O O O O O O O O O O O O O B I O O O O O O O O	DT VBZ IN NN IN DT NN IN NNS MD VB JJ JJ NNS VBN IN DT JJ JJ NN VBG DT NN IN DT NN RB IN RB JJ NNS IN NN NN CC NN
651.txt	play a decisive role in	however such explanations are capable of educating a user to identify which factors would play a decisive role in system advice given a specific situation	O O O O O O O O O O O O O O B I I I I O O O O O O	RB JJ NNS VBP JJ IN VBG DT NN TO VB WDT NNS MD VB DT JJ NN IN NN NN VBN DT JJ NN
653.txt	as well as	in experiment ii we investigated the extent to which an explanation increases the persuasiveness of an advice as well as the explanations effect on task performance	O O O O O O O O O O O O O O O O O B I I O O O O O O	IN NN LS PRP VBD DT NN TO WDT DT NN VBZ DT NN IN DT NN RB RB IN DT NNS NN IN NN NN
656.txt	in turn	we hypothesized that especially contrastive example based explanations would increase persuasive power while these in turn would lower actual task performance	O O O O O O O O O O O O O O B I O O O O O	PRP VBD IN RB JJ NN VBN NNS MD VB JJ NN IN DT IN NN MD VB JJ NN NN
657.txt	in contrast	in contrast the understanding participants gained from rule based explanationswas expected to cause an increase in task performance improvement	B I O O O O O O O O O O O O O O O O O	IN NN DT NN NNS VBN IN NN JJ NNS VBN TO VB DT NN IN NN NN NN
658.txt	due to	due to a lack of statistical evidence not much can be inferred from this and further evaluation is required	B I O O O O O O O O O O O O O O O O O	JJ TO DT NN IN JJ NN RB RB MD VB VBN IN DT CC JJ NN VBZ VBN
659.txt	similar to	similar to experiment iwe found a lack of correlation between reports of participants perception of predicting advice correctness and the number of correct decisions	B I O O O O O O O O O O O O O O O O O O O O O O	JJ TO NN NN VBD DT NN IN NN IN NNS IN NNS NN IN VBG NN NN CC DT NN IN JJ NNS
660.txt	in other words	in other words these measures do not seem to measure the same construct	B I I O O O O O O O O O O	IN JJ NNS DT NNS VBP RB VB TO VB DT JJ NN
661.txt	were unable to	an explanation could be that participants were unable to estimate their own capacity of predicting the correctness of advice	O O O O O O B I I O O O O O O O O O O	DT NN MD VB IN NNS VBD JJ TO VB PRP$ JJ NN IN VBG DT NN IN NN
662.txt	results in	we have shown that providing an explanation with an advice results in users following that advice more often even when incorrect	O O O O O O O O O O B I O O O O O O O O O	PRP VBP VBN IN VBG DT NN IN DT NN VBZ IN NNS VBG DT NN RBR RB RB WRB JJ
663.txt	in addition there was a suggestion that	in addition there was a suggestion that explanations also improve task performance especially contrastive example based explanations	B I I I I I I O O O O O O O O O O	IN NN EX VBD DT NN IN NNS RB VBP NN NN RB JJ NN VBN NNS
665.txt	take a different stance on	these results underline the need in the field of xai to take a different stance on which explanations should be generated	O O O O O O O O O O O B I I I I O O O O O	DT NNS VBP DT NN IN DT NN IN NN TO VB DT JJ NN IN WDT NNS MD VB VBN
666.txt	attributed to	two common styles of explanations answering a contrasting question did not appear to increase task performance an effect often attributed to such explanations within the field	O O O O O O O O O O O O O O O O O O O B I O O O O O	CD JJ NNS IN NNS VBG DT VBG NN VBD RB VB TO VB NN NN DT NN RB VBN TO JJ NNS IN DT NN
667.txt	the field of	this study has several limitations that warrant caution in generalizing the results to other use cases or to the field of xai in general	O O O O O O O O O O O O O O O O O O B I I O O O	DT NN VBZ JJ NNS WDT VBP NN IN VBG DT NNS TO JJ NN NNS CC TO DT NN IN NN IN JJ
668.txt	is related to	the first set of limitations is related to the selected use case of aided dmt1 self management	O O O O O B I I O O O O O O O O O	DT JJ NN IN NNS VBZ JJ TO DT VBN NN NN IN VBN NN NN NN
669.txt	falls into	this use case falls into the category simplified from doshi velez and kim as it approximates a realistic use case	O O O B I O O O O O O O O O O O O O O O	DT NN NN VBZ IN DT NN VBD IN NN NN CC NN IN PRP VBZ DT JJ NN NN
670.txt	differ from	however two major aspects differ from the reallife situation	O O O O B I O O O	RB CD JJ NNS VBP IN DT NN NN
671.txt	instead of	first we recruited healthy participants who had to empathize with a dmt1 patient instead of actual dmt1 patients	O O O O O O O O O O O O O B I O O O	RB PRP VBD JJ NNS WP VBD TO VB IN DT NN NN RB IN JJ NN NNS
672.txt	resulting in	nevertheless participants were sampled from the entire dutch population resulting in a wide variety of ages and education levels	O O O O O O O O O B I O O O O O O O O	RB NNS VBD VBN IN DT JJ JJ NN VBG IN DT JJ NN IN NNS CC NN NNS
673.txt	the effects of	these choices allowed us to measure the effects of the explanation types without focusing on a specific demographic or having to compensate for varying domain knowledge in dmt1 participants	O O O O O O B I I O O O O O O O O O O O O O O O O O O O O	DT NNS VBD PRP TO VB DT NNS IN DT NN NNS IN VBG IN DT JJ JJ CC VBG TO VB IN VBG NN NN IN NN NNS
674.txt	rather than	second the system itself was fictitious and followed a predetermined set of rules rather than comprising the full complexity of a realistic system	O O O O O O O O O O O O O B I O O O O O O O O	RB DT NN PRP VBD JJ CC VBD DT JJ NN IN NNS RB IN VBG DT JJ NN IN DT JJ NN
676.txt	the purpose of	however this was not the purpose of this study	O O O O B I I O O	RB DT VBD RB DT NN IN DT NN
677.txt	aimed to	instead we aimed to evaluate whether the supposed effects of two often cited explanations styles were warranted	O O B I O O O O O O O O O O O O O	RB PRP VBD TO VB IN DT JJ NNS IN CD RB VBN NNS NNS VBD VBN
678.txt	as well as	we believe the selected use case allowed us to do so as it gave both context as well as motivation for the users to understand explanations	O O O O O O O O O O O O O O O O B I I O O O O O O O	PRP VBP DT VBN NN NN VBD PRP TO VB RB IN PRP VBD DT NN RB RB IN NN IN DT NNS TO VB NNS
679.txt	opposed to	also laymen were chosen opposed to dmt1 patients to mitigate any difference in diabetes knowledge and misconceptions which can vary greatly between patients	O O O O B I O O O O O O O O O O O O O O O O O	RB NNS VBD VBN VBN TO NN NNS TO VB DT NN IN NN NN CC NNS WDT MD VB RB IN NNS
680.txt	targeted at	of course future research specifically targeted at the development of a dss for dmt1 self management should include dmt1 patients as participants	O O O O O B I O O O O O O O O O O O O O O O	IN NN JJ NN RB VBN IN DT NN IN DT NN IN NN NN NN MD VB NN NNS IN NNS
681.txt	is related to	the second set of limitations is related to suspected confounds in the experiment	O O O O O B I I O O O O O	DT JJ NN IN NNS VBZ JJ TO JJ NNS IN DT NN
682.txt	held an overall positive bias towards	a brief usability questionnaire showed that participants held an overall positive bias towards the system whether an explanation was provided or not	O O O O O O O B I I I I I O O O O O O O O O	DT JJ NN NN VBD IN NNS VBD DT JJ JJ NN IN DT NN IN DT NN VBD VBN CC RB
683.txt	in addition	in addition this questionnaire showed that participants perception of the organization of the information was not always positive	B I O O O O O O O O O O O O O O O O	IN NN DT NN VBD IN NNS NN IN DT NN IN DT NN VBD RB RB JJ
684.txt	lies in	hence a potential limitation lies in the way the explanations were presented	O O O O B I O O O O O O	RB DT JJ NN VBZ IN DT NN DT NNS VBD VBN
685.txt	had no information to do	also surprisingly in experiment iparticipants attributed a low performance to the system while they had no information to do so	O O O O O O O O O O O O O O B I I I I O	RB RB IN NN NNS VBD DT JJ NN TO DT NN IN PRP VBD DT NN TO VB RB
688.txt	had a natural tendency to	this shows that the participants could have had a natural tendency to distrust the systems advice	O O O O O O O B I I I I O O O O	DT VBZ IN DT NNS MD VB VBD DT JJ NN TO VB DT NNS NN
690.txt	arose from	finally a few limitations arose from the design of both experiments	O O O O B I O O O O O	RB DT JJ NNS VBD IN DT NN IN DT NNS
691.txt	it takes time to	the results for the example based explanations could have been different with a longer learning block as it takes time to infer decision boundaries from examples	O O O O O O O O O O O O O O O O O B I I I O O O O O	DT NNS IN DT NN VBN NNS MD VB VBN JJ IN DT JJR NN NN IN PRP VBZ NN TO VB NN NNS IN NNS
694.txt	for certain	hence we cannot say for certain that the learning block was of sufficient length to allow participants to learn enough from the explanations	O O O O B I O O O O O O O O O O O O O O O O O	RB PRP VBP VB IN JJ IN DT NN NN VBD IN JJ NN TO VB NNS TO VB RB IN DT NNS
695.txt	resulted in	however if this was the case we believe that prolonging the learning block would have resulted in even stronger effects	O O O O O O O O O O O O O O O B I O O O	RB IN DT VBD DT NN PRP VBP IN VBG DT NN NN MD VB VBD IN RB JJR NNS
696.txt	due to	lastly due to the choice of different participant groups for both experiments	O B I O O O O O O O O O	RB JJ TO DT NN IN JJ NN NNS IN DT NNS
697.txt	instead of	however we selected this approach instead of combining the constructs in a single experiment with a within subject design to avoid learning effects not sufficiently compensated through randomizing the understanding and task performance persuasion blocks	O O O O O B I O O O O O O O O O O O O O O O O O O O O O O O O O O O O	RB PRP VBD DT NN RB IN VBG DT NNS IN DT JJ NN IN DT IN JJ NN TO VB NN NNS RB RB VBN IN VBG DT NN CC NN NN NN NNS
698.txt	a lack of	a lack of user evaluations characterizes the field of explainable artificial intelligence	B I I O O O O O O O O O	DT NN IN NN NNS VBZ DT NN IN JJ JJ NN
699.txt	a contribution of this paper was to	a contribution of this paper was to provide a set of recommendations for future user evaluations	B I I I I I I O O O O O O O O O	DT NN IN DT NN VBD TO VB DT NN IN NNS IN JJ NN NNS
703.txt	the effects of	our second contribution was to evaluate the effects of contrastive rule based and contrastive example based explanationson the participants understanding of system behavior persuasive power of the systems advice when combined with an explanation and task performance	O O O O O O B I I O O O O O O O O O O O O O O O O O O O O O O O O O O O O	PRP$ JJ NN VBD TO VB DT NNS IN JJ NN VBN CC JJ NN JJ NN DT NNS NN IN NN NN JJ NN IN DT NNS NN WRB VBN IN DT NN CC NN NN
704.txt	were aided in	the evaluation took place in a decision support context where users were aided in choosing the appropriate dose of insulin to mitigate the effects of diabetes mellitus type 1	O O O O O O O O O O O B I I O O O O O O O O O O O O O O O	DT NN VBD NN IN DT NN NN NN WRB NNS VBD VBN IN VBG DT JJ NN IN NN TO VB DT NNS IN NN NN NN CD
705.txt	played a decisive role in	results showed that contrastive rule based explanations allowed participants to correctly identify the situational factor that played a decisive role in a systems advice	O O O O O O O O O O O O O O O O B I I I I O O O	NNS VBD IN JJ NN VBN NNS VBD NNS TO RB VB DT JJ NN WDT VBD DT JJ NN IN DT NNS NN
706.txt	enabled to	neither example based or rule based explanations enabled participants to correctly predict the systems advice in novel situations nor did they improve task performance	O O O O O O O B O I O O O O O O O O O O O O O O	DT NN VBN CC VB VBN NNS VBD NNS TO RB VB DT NNS NN IN JJ NNS CC VBD PRP VB NN NN
708.txt	are not sufficient on	this shows that both rulesand examplesthat answer a contrastive question are not sufficient on their own to improve users understanding or task performance	O O O O O O O O O O B I I I O O O O O O O O O	DT VBZ IN CC NN NN VB DT JJ NN VBP RB JJ IN PRP$ JJ TO VB NNS NN CC NN NN
709.txt	we believe that the main reason for this is that	we believe that the main reason for this is that these explanations lack a clarification of the underlying rationale of system behavior	B I I I I I I I I I O O O O O O O O O O O O	PRP VBP IN DT JJ NN IN DT VBZ IN DT NNS VBP DT NN IN DT JJ NN IN NN NN
710.txt	focus on	future work will focus on the evaluation of a combined explanation style provided in interactive form to assess whether this interactive form helps users to learn a systems underlying rationale	O O O B I O O O O O O O O O O O O O O O O O O O O O O O O O	JJ NN MD VB IN DT NN IN DT JJ NN NN VBN IN JJ NN TO VB IN DT JJ NN VBZ NNS TO VB DT NNS VBG NN
711.txt	rather than	as an extension potential methods will be researched that can generate causal reasoning traces rather than decision boundaries to expose the behavior rationale directly	O O O O O O O O O O O O O O B I O O O O O O O O	IN DT NN JJ NNS MD VB VBN WDT MD VB JJ NN NNS RB IN NN NNS TO VB DT NN NN RB
712.txt	in addition	in addition future research may focus on similar studies with actual diabetes patients to study explanation effects in potentially homogeneous groups	B I O O O O O O O O O O O O O O O O O O O	IN NN JJ NN MD VB IN JJ NNS IN JJ NN NNS TO VB NN NNS IN RB JJ NNS
714.txt	in future	we will continue to use different types of measurements to measure constructs in a valid and reliable way in future user evaluations	O O O O O O O O O O O O O O O O O O B I O O	PRP MD VB TO VB JJ NNS IN NNS TO VB NNS IN DT JJ CC JJ NN IN JJ NN NNS
716.txt	it has the property that	it has the property that it always terminates on or before the forward search meets the backward search	B I I I I O O O O O O O O O O O O O	PRP VBZ DT NN IN PRP RB VBZ IN CC IN DT JJ NN VBZ DT RB NN
717.txt	it is capable of	computational experiments on the pancake problem the sliding tile puzzle and the topspin problem demonstrate that it is capable of solving problems using signicantly fewer node expansions than a or state of the art bidirectional algorithms such as mm and gbfhs	O O O O O O O O O O O O O O O O B I I I O O O O O O O O O O O O O O O O O O O O O	JJ NNS IN DT NN NN DT VBG NN NN CC DT NN NN VBP IN PRP VBZ JJ IN VBG NNS VBG RB JJR NN NNS IN DT CC NN IN DT NN JJ NNS JJ IN NN CC NNS
719.txt	in comparison with	while there have been a number of success stories for bhs overall the computational results have been disappointing in comparison with unidirectional search	O O O O O O O O O O O O O O O O O O B I I O O	IN EX VBP VBN DT NN IN NN NNS IN NNS RB DT JJ NNS VBP VBN JJ IN NN IN JJ NN
721.txt	denote as	pohl s algorithm bidirectional heuristic path algorithm essentially per forms two interleaved a searches one in the forward direction which we denote as fa and one in the backward direction	O O O O O O O O O O O O O O O O O O O O B I O O O O O O O	NN NN NN JJ NN NN NN RB VBZ CD VBD DT NNS CD IN DT JJ NN WDT PRP VBP IN NN CC CD IN DT RB NN
723.txt	because of	kaindl and kainz proved that because of this shortcoming bhpa may need to expand nearly all of the nodes that are expanded by fa and by ba	O O O O O B I O O O O O O O O O O O O O O O O O O O O	NN CC NN VBD IN IN IN DT VBG NN MD VB TO VB RB DT IN DT NNS WDT VBP VBN IN NN CC IN NN
724.txt	is inferior to	in such cases bhpa is inferior to a	O O O O B I I O	IN JJ NNS NN VBZ JJ TO DT
725.txt	as many as	they also proved that if all the f values are distinct then bhpa must expand at least as many nodes as either fa or ba expands	O O O O O O O O O O O O O O O O O B I O I O O O O O	PRP RB VBD IN IN PDT DT FW NNS VBP JJ RB NN MD VB IN JJS IN JJ NNS IN CC NN CC NN NNS
726.txt	is capable of	we prove theoretically and demonstrate computationally that dibbs is capable of breaking through this theoretical barrier	O O O O O O O O B I I O O O O O	PRP VBP RB CC VBP RB IN NNS VBZ JJ IN VBG IN DT JJ NN
727.txt	is quite different than	holte recently introduced a family of meet in the middle algorithms which also are capable of breaking through this theoretical barrier but their approach is quite different than the approach taken here	O O O O O O O O O O O O O O O O O O O O O O O O B I I I O O O O	NN RB VBD DT NN IN VB IN DT JJ NNS WDT RB VBP JJ IN VBG IN DT JJ NN CC PRP$ NN VBZ RB JJ IN DT NN VBN RB
728.txt	the necessity of	in 1989 kwa presented bs which improved upon bhpa by eliminating the necessity of expanding any nodes in both directions	O O O O O O O O O O O B I I O O O O O O	IN CD NN VBN IN WDT VBD IN NN IN VBG DT NN IN VBG DT NNS IN DT NNS
731.txt	in fact	in fact dibbs goes one step better it terminates before the first node is eligible to be expanded in both directions	B I O O O O O O O O O O O O O O O O O O O	IN NN NNS VBZ CD NN JJR PRP VBZ IN DT JJ NN VBZ JJ TO VB VBN IN DT NNS
733.txt	is quite different than	the meet in the middle algorithms by holte mentioned above when using a consistent heuristic also have this property but again their approach is quite different than the approach taken here	O O O O O O O O O O O O O O O O O O O O O O O B I I I O O O O	DT VBP IN DT JJ NNS IN NN VBN IN WRB VBG DT JJ NN RB VBP DT NN CC RB PRP$ NN VBZ RB JJ IN DT NN VBN RB
734.txt	laid the foundation for	in the same paper where kaindl and kainz demonstrated some of the shortcomings of bhpa they also laid the foundation for improving bhs algorithms	O O O O O O O O O O O O O O O O O B I I I O O O	IN DT JJ NN WRB NN CC NN VBD DT IN DT NNS IN NN PRP RB VBD DT NN IN VBG NN NNS
736.txt	based on	in 2004 auer and kaindl built two bhs algorithms based on this foundation	O O O O O O O O O B I O O	IN CD NN CC NN VBD CD NNS NNS VBN IN DT NN
740.txt	builds on the foundation laid by	our work further builds on the foundation laid by kaindl and kainz	O O O B I I I I I O O O	PRP$ NN RB VBZ IN DT NN VBN IN NN CC NN
742.txt	both and	second we show how to seamlessly build the dynamic bound improvement method into a new priority function that permits dibbs to fully utilize the improved bounds for pruning in both directions and in the priority function	O O O O O O O O O O O O O O O O O O O O O O O O O O O O O B O I O O O O	RB PRP VBP WRB TO RB VB DT NN VBD NN NN IN DT JJ NN NN WDT VBZ NNS TO RB VB DT VBN NNS IN NN IN DT NNS CC IN DT NN NN
743.txt	the limitations of	more recently barker and korf investigated the limitations of front to end bhs al gorithms	O O O O O O B I I O O O O O	RBR RB NN CC NN VBD DT NNS IN NN TO VB FW FW
744.txt	arrived at	they arrived at two main conclusions	O B I O O O	PRP VBD IN CD JJ NNS
747.txt	in addition	in addition they conjectured that the possible contribution of kaindl and kainz s bhs algorithm was to avoid generating nodes with f equal to the cost of an optimal path	B I O O O O O O O O O O O O O O O O O O O O O O O O O O O O	IN NN PRP VBD IN DT JJ NN IN NN CC NN NN NN NN VBD TO VB VBG NNS IN LS JJ TO DT NN IN DT JJ NN
749.txt	it actually had the opposite effect	one might guess that barker and korf s pessimistic pronouncements might have stifled further research on bhs algorithms but it actually had the opposite effect	O O O O O O O O O O O O O O O O O O O B I I I I I	CD NN NN IN NN CC NN NN JJ NNS MD VB VBN JJ NN IN NN NNS CC PRP RB VBD DT JJ NN
750.txt	at the time	in their paper they postulated the existence of a balanced bhs algorithm that never expands nodes deeper than the solution midpoint even though such an algorithm did not exist at the time	O O O O O O O O O O O O O O O O O O O O O O O O O O O O O B I I	IN PRP$ NN PRP VBD DT NN IN DT JJ NN NN WDT RB VBZ NNS JJR IN DT NN NN RB IN PDT DT NN VBD RB VB IN DT NN
753.txt	is presented in	a detailed analysis of both algorithms is presented in holte	O O O O O O B I I O	DT JJ NN IN DT NNS VBZ VBN IN NN
754.txt	it is possible for	computational results presented in these papers established that it is possible for bhs algorithms to expand fewer nodes than either bidirectional bruteforce search or unidirectional heuristic search	O O O O O O O O B I I I O O O O O O O O O O O O O O O	JJ NNS VBN IN DT NNS VBD IN PRP VBZ JJ IN NN NNS TO VB JJR NNS IN CC JJ NN NN CC JJ NN NN
756.txt	resulting in	mm and mm spawned a flurry of research resulting in several new bhs algorithms and a deeper understanding of the minimum number of nodes that must be expanded by a bhs algorithm	O O O O O O O O B I O O O O O O O O O O O O O O O O O O O O O O	NN CC NN VBD DT NN IN NN VBG IN JJ JJ NN NNS CC DT JJR NN IN DT JJ NN IN NNS WDT MD VB VBN IN DT NN NN
759.txt	be expanded by	they characterized pairs of nodes that must be expanded by any dxbb bhs algorithm	O O O O O O O B I I O O O O	PRP VBD NNS IN NNS WDT MD VB VBN IN DT FW FW NN
761.txt	makes use of	they also developed a bhs algorithm named near optimal bidirectional search that makes use of this knowledge	O O O O O O O O O O O O B I I O O	PRP RB VBD DT NN NN VBN IN JJ JJ NN WDT VBZ NN IN DT NN
766.txt	have a theoretical guarantee about	shperberg created the dynamic vertex cover bidirectional search algorithm which similar to nbs uses information about gmx to guide the search but unlike nbs does not have a theoretical guarantee about its worst case performance	O O O O O O O O O O O O O O O O O O O O O O O O O O B I I I I O O O O	NN VBD DT JJ NN NN JJ NN NN WDT JJ TO NNS VBZ NN IN NN TO VB DT NN CC IN NN VBZ RB VB DT JJ NN IN PRP$ JJS NN NN
767.txt	has great flexibility in	barley created an algorithm named generalized breadth first heuristic search which has great flexibility in controlling where the forward and backward searches	O O O O O O O O O O O B I I I O O O O O O O	NN VBD DT NN VBN JJ NN JJ NN NN WDT VBZ JJ NN IN VBG WRB DT RB CC RB NNS
770.txt	it is not subject to	dibbs does not satisfy these assumptions so it is not subject to the theoretical minimum number of node expansions provided by the mvc of gmx	O O O O O O O B I I I I O O O O O O O O O O O O O	NNS VBZ RB VB DT NNS IN PRP VBZ RB JJ TO DT JJ JJ NN IN NN NNS VBN IN DT NN IN NN
771.txt	it is shown that	in fact in sections 5 and 6 it is shown that dibbs often is capable of solving problems while expanding fewer nodes than in a mvc of gmx	O O O O O O O B I I I O O O O O O O O O O O O O O O O O	IN NN IN NNS CD CC CD PRP VBZ VBN IN NNS RB VBZ JJ IN VBG NNS IN VBG JJR NNS IN IN DT NN IN NN
772.txt	it should be emphasized that	it should be emphasized that while dibbs shares information between the forward and backward searches it is a front to end algorithm which means that the heuristics are only evaluated from a node to either the start node or the goal node	B I I I I O O O O O O O O O O O O O O O O O O O O O O O O O O O O O O O O O O O O O	PRP MD VB VBN IN IN JJ NNS NN IN DT RB CC RB VBZ PRP VBZ DT NN TO VB NN WDT VBZ IN DT NNS VBP RB VBN IN DT NN TO CC DT NN NN CC DT NN NN
773.txt	in contrast with	this is in contrast with front to front algorithms where the heuristcs are evaluated from a node to every other node in the frontier of the opposite search direction	O O B I I O O O O O O O O O O O O O O O O O O O O O O O O	DT VBZ IN NN IN NN TO JJ NNS WRB DT NNS VBP VBN IN DT NN TO DT JJ NN IN DT NN IN DT JJ NN NN
777.txt	made aware of	after this paper was accepted for publication the authors were made aware of a paper by sadhukhan in which a similar algorithm was presented	O O O O O O O O O O B I I O O O O O O O O O O O	IN DT NN VBD VBN IN NN DT NNS VBD VBN JJ IN DT NN IN NN IN WDT DT JJ NN VBD VBN
779.txt	the sum of	given an undirected graph with nonnegative edge costs a start node s and a goal node t the problem is to find a lowest cost path from s to t where the cost of a path is the sum of the cost of the edges on the path	O O O O O O O O O O O O O O O O O O O O O O O O O O O O O O O O O O O O O B I I O O O O O O O O	VBN DT JJ NN IN JJ NN VBZ DT NN NN NN CC DT NN NN NN DT NN VBZ TO VB DT JJS NN NN IN NN TO NN WRB DT NN IN DT NN VBZ DT NN IN DT NN IN DT NNS IN DT NN
780.txt	in order to	in order to simplify the presentation and analysis of the algorithm we assume that there is at least one path from s to t	B I I O O O O O O O O O O O O O O O O O O O O O	IN NN TO VB DT NN CC NN IN DT NN PRP VBP IN EX VBZ IN JJS CD NN IN NN TO NN
782.txt	for example	for example gf is the extra cost of the path p compared to the lower bound	B I O O O O O O O O O O O O O O	IN NN NN VBZ DT JJ NN IN DT NN NN VBN TO DT JJR VBD
783.txt	be shown in	however when ff is used in conjunction with fb within a bhs algorithm they can be used to prune nodes and to terminate the algorithm as will be shown in the next two sections	O O O O O O O O O O O O O O O O O O O O O O O O O O O B I I O O O O	RB WRB NN VBZ VBN IN NN IN NN IN DT NN NN PRP MD VB VBN TO VB NNS CC TO VB DT NN IN MD VB VBN IN DT JJ CD NNS
786.txt	in order to	capital letters gd and fd are used in the algorithm instead of gd and fd respectively in order to distinguish between values computed by the algorithm and values computed by the original mathematical denition	O O O O O O O O O O O O O O O O B I I O O O O O O O O O O O O O O O	NN NNS NN CC NN VBP VBN IN DT NN RB IN NN CC NN RB IN NN TO VB IN NNS VBN IN DT NN CC NNS VBN IN DT JJ JJ NN
787.txt	is analogous to	the expand backward function which is analogous to the expand forward function is not shown here	O O O O O B I I O O O O O O O O	DT VBP RB NN WDT VBZ JJ TO DT VB JJ NN VBZ RB VBN RB
788.txt	is similar to	the overall approach of dibbs is similar to many other bhs algorithms that have appeared in the literature	O O O O O B I I O O O O O O O O O O	DT JJ NN IN NNS VBZ JJ TO JJ JJ NNS NNS WDT VBP VBN IN DT NN
795.txt	as opposed to	dibbs diers from other bhs algorithms in that it uses fd as the priority function as opposed to fd which is used by many other bhs algorithms	O O O O O O O O O O O O O O O B I I O O O O O O O O O	VBZ NNS IN JJ NN NNS IN IN PRP VBZ RB IN DT NN NN IN VBN TO NN WDT VBZ VBN IN JJ JJ NNS NNS
796.txt	similar to	the expansion of a node is done similar to other bhs algorithms with the exception that fd rather than fd is updated	O O O O O O O B I O O O O O O O O O O O O O	DT NN IN DT NN VBZ VBN JJ TO JJ NN NNS IN DT NN IN NN RB IN NN VBZ VBN
803.txt	as demonstrated in	if the heuristics are inconsistent then dibbs may return a suboptimal path as demonstrated in an example in section 6	O O O O O O O O O O O O B I I O O O O O	IN DT NNS VBP JJ RB NNS MD VB DT JJ NN IN VBN IN DT NN IN NN CD
805.txt	in particular	in particular the data structures must be able to choose the open node with the minimum fd value must maintain a list of both open and closed nodes and must be able to recognize if a node is in either of those sets	B I O O O O O O O O O O O O O O O O O O O O O O O O O O O O O O O O O O O O O O O O O	IN JJ DT NNS NNS MD VB JJ TO VB DT JJ NN IN DT JJ NN NN MD VB DT NN IN CC JJ CC JJ NNS CC MD VB JJ TO VB IN DT NN VBZ IN DT IN DT NNS
808.txt	is similar to	sadhukhan developed an algorithm named bae that is similar to dibbs although he used dierent notation	O O O O O O O B I I O O O O O O	NN VBD DT NN VBN NN WDT VBZ JJ TO NNS IN PRP VBD JJ NN
812.txt	it is to be understood that	it is to be understood that an analogous property can be stated and proved for the backward search	B I I I I I O O O O O O O O O O O O	PRP VBZ TO VB VBN IN DT JJ NN MD VB VBN CC VBN IN DT RB NN
813.txt	begin with	we begin with the observation that dibbs correctly computes the functions	O B I O O O O O O O O	PRP VBP IN DT NN WDT VBZ RB VBZ DT NNS
816.txt	the primary purpose of	the primary purpose of these experiments is a proof of concept to demonstrate the following claims in practice	B I I I O O O O O O O O O O O O O O	DT JJ NN IN DT NNS VBZ DT NN IN NN TO VB DT JJ NNS IN NN
817.txt	either or	dibbs is capable of solving certain problems while expanding fewer nodes than either fa or ba	O O O O O O O O O O O O B O I O	NNS VBZ JJ IN VBG JJ NNS IN VBG JJR NNS IN CC NN CC NN
819.txt	performed better than	kainld and kainz s algorithm performed better than a merely because it had a better tie breaking rule which permitted it to find the optimal path sooner	O O O O O B I I O O O O O O O O O O O O O O O O O O O	NN CC NN NN NN VBD RBR IN DT RB IN PRP VBD DT JJR NN NN NN WDT VBD PRP TO VB DT JJ NN RB
821.txt	it is capable of	hence for certain problems it is capable of outperforming any dxbb algorithm such as mm mm gbfhs nbs mt dvcbsf and dvcbsfa	O O O O B I I I O O O O O O O O O O O O O O	RB IN JJ NNS PRP VBZ JJ IN VBG DT JJ NN JJ IN NN NN NNS FW FW NN CC NN
822.txt	the goal of	given a stack of n pancakes of distinct diameters the goal of the pancake problem is to sort them from the smallest to the largest	O O O O O O O O O B I I O O O O O O O O O O O O O	VBN DT VB IN NN NNS IN JJ NNS DT NN IN DT NN NN VBZ TO VB PRP IN DT JJS TO DT JJS
824.txt	the objective is to	the objective is to minimize the number of flips needed to sort the pancakes	B I I I O O O O O O O O O O	DT NN VBZ TO VB DT NN IN VBZ VBN TO VB DT NNS
827.txt	is directly equivalent to	the pancake problem which is np hard is directly equivalent to the prefix reversal sorting problem	O O O O O O O B I I I O O O O O	DT NN NN WDT VBZ NN RB VBZ RB JJ TO DT NN NN NN NN
829.txt	the same as	the resulting heuristic is called gap x where gap 0 is the same as the original gap heuristic	O O O O O O O O O O O B I I O O O O	DT VBG NN VBZ VBN NN NN WRB NN CD VBZ DT JJ IN DT JJ NN NN
831.txt	this is the percentage of	if the entry is a percentage then this is the percentage of the 1 000 instances that were successively solved before running out of memory	O O O O O O O B I I I I O O O O O O O O O O O O O	IN DT NN VBZ DT NN RB DT VBZ DT NN IN DT CD CD NNS WDT VBD RB VBN IN VBG IN IN NN
833.txt	both and	the min algorithm is the algorithm obtained by running both fa and ba and choosing the better one for each problem it is the algorithm obtained if we had an oracle that could choose the better direction in advance	O O O O O O O O O B O I O O O O O O O O O O O O O O O O O O O O O O O O O O O	DT NN NN VBZ DT NN VBN IN VBG CC NN CC NN CC VBG DT JJR CD IN DT NN PRP VBZ DT NN VBN IN PRP VBD DT NN WDT MD VB DT JJR NN IN NN
834.txt	is divided into	the table is divided into sections based on which heuristic was used	O O B I I O O O O O O O	DT NN VBZ VBN IN NNS VBN IN WDT NN VBD VBN
838.txt	are presented in	the computational results are presented in table 3	O O O B I I O O	DT JJ NNS VBP VBN IN NN CD
841.txt	as reported in	the results for mm and nbs are as reported in x the results for gbfhs are as reported in x and the results for dvcbsf and dvcbsa are as reported in x	O O O O O O O B I I O O O O O O O O O O O O O O O O O O O O O O	DT NNS IN NN CC NNS VBP IN VBN IN NN DT NNS IN NNS VBP IN VBN IN NN CC DT NNS IN NN CC NN VBP IN VBN IN NN
843.txt	as many as	for unidirectional search ida expanded 115 times as many as nodes as dibbs	O O O O O O O B I I O O O	IN JJ NN NN VBD CD NNS RB JJ IN NNS IN NNS
844.txt	counted as	g only the second operation is counted as a move for these experiments a single pattern database of m consecutive positions was used	O O O O O O B I O O O O O O O O O O O O O O O	NN RB DT JJ NN VBZ VBN IN DT NN IN DT NNS DT JJ NN NN IN NN JJ NNS VBD VBN
846.txt	this is the percentage of	if the entry is a percentage then this is the percentage of the 100 instances that were successively solved before running out of memory	O O O O O O O B I I I I O O O O O O O O O O O O	IN DT NN VBZ DT NN RB DT VBZ DT NN IN DT CD NNS WDT VBD RB VBN IN VBG IN IN NN
848.txt	it is the percentage of	the computational results for the pancake problem are presented in table 5 it is the percentage of nodes needed to verify optimality relative to the number of nodes needed to find and verify optimality	O O O O O O O O O O O O B I I I I O O O O O O O O O O O O O O O O O	DT JJ NNS IN DT NN NN VBP VBN IN NN CD PRP VBZ DT NN IN NNS VBN TO VB NN JJ TO DT NN IN NNS VBN TO VB CC VB NN
851.txt	is discussed in	this is discussed in greater detail in section 7	O B I I O O O O O	DT VBZ VBN IN JJR NN IN NN CD
853.txt	both and	this can be seen in the computational results as both mm and gbfhs expand fewer nodes than min fa ba for both verifying optimality	O O O O O O O O O B O I O O O O O O O O O O O O	DT MD VB VBN IN DT JJ NNS IN CC NN CC NNS VBP JJR NNS IN NN FW FW IN DT VBG NN
858.txt	are presented in	the computational results for the topspin problem are presented in table 7	O O O O O O O B I I O O	DT JJ NNS IN DT NN NN VBP VBN IN NN CD
860.txt	there are several ways that	there are several ways that bhs algorithms can improve upon fa or ba	B I I I I O O O O O O O O	EX VBP JJ NNS WDT VBP NNS MD VB IN NN CC NN
861.txt	replaced by	one larger search replaced by two smaller searches	O O O B I O O O	CD JJR NN VBN IN CD JJR NNS
864.txt	in fact	in fact this observation was the initial source of optimism that bidirectional heuristic search could outperform unidirectional heuristic search in a similar manner	B I O O O O O O O O O O O O O O O O O O O O O	IN NN DT NN VBD DT JJ NN IN NN IN JJ NN NN MD VB JJ NN NN IN DT JJ NN
865.txt	as mentioned at the beginning of	as mentioned at the beginning of this paper the anticipated improvement from two smaller searches by and large did not materialize in practice for earlier bhs algorithms	B I I I I I O O O O O O O O O O O O O O O O O O O O O	IN VBN IN DT NN IN DT NN DT JJ NN IN CD JJR NNS IN CC JJ VBD RB VB IN NN IN JJR NNS NNS
866.txt	is capable of	by using a dierent priority function and a dierent termination criteria mm is capable of solving problems while expanding fewer nodes than either fa or ba	O O O O O O O O O O O O B I I O O O O O O O O O O O	IN VBG DT JJ NN NN CC DT JJ NN NNS NN VBZ JJ IN VBG NNS IN VBG JJR NNS IN CC NN CC NN
867.txt	replacing by	hence it has achieved the long sought goal of replacing one larger search by two smaller searches	O O O O O O O O O B O O O I O O O	RB PRP VBZ VBN DT RB VBN NN IN VBG CD JJR NN IN CD JJR NNS
869.txt	compared to	the results for the 15 puzzle are even more striking where table 3 shows that dibbs reduces the number of node expansions by a factor of 115 compared to ida	O O O O O O O O O O O O O O O O O O O O O O O O O O O B I O	DT NNS IN DT CD NN VBP RB RBR JJ WRB NN CD VBZ IN NNS VBZ DT NN IN NN NNS IN DT NN IN CD VBN TO VB
871.txt	is capable of	overall the computational results demonstrate that dibbs like mm and gbfhs is capable of solving problems while expanding fewer nodes than either fa or ba	O O O O O O O O O O O B I I O O O O O O O O O O O	RB DT JJ NNS VBP IN NNS IN NN CC NNS VBZ JJ IN VBG NNS IN VBG JJR NNS IN CC NN CC NN
874.txt	it is an area of future research to	it is an area of future research to explore whether or not the two approaches can be successfully combined into a single algorithm	B I I I I I I I O O O O O O O O O O O O O O O	PRP VBZ DT NN IN JJ NN TO VB IN CC RB DT CD NNS MD VB RB VBN IN DT JJ NN
879.txt	be significantly easier than	for many combinatorial optimization problems one search direction may be significantly easier than the other direction	O O O O O O O O O B I I I O O O	IN JJ JJ NN NNS CD NN NN MD VB RB JJR IN DT JJ NN
881.txt	for example	for example barker and korf reported that the forward direction is consistently easier than the backward direction for the peg solitaire problem	B I O O O O O O O O O O O O O O O O O O O O	IN NN NN CC NN VBD IN DT JJ NN VBZ RB JJR IN DT RB NN IN DT VBP NN NN
883.txt	it will be better to	but for many other problems the better direction is dependent on the particular instance in which case it is not known apriori whether it will be better to use fa or ba	O O O O O O O O O O O O O O O O O O O O O O O B I I I I O O O O	CC IN JJ JJ NNS DT JJR NN VBZ JJ IN DT JJ NN IN WDT NN PRP VBZ RB VBN RB IN PRP MD VB JJR TO VB NN CC NN
885.txt	is dependent on	for the pancake problem table 2 shows that the better direction is dependent on the instance when gap 0 or gap 1 is used	O O O O O O O O O O O B I I O O O O O O O O O O	IN DT NN NN NN CD VBZ IN DT JJR NN VBZ JJ IN DT NN WRB NN CD CC NN CD VBZ VBN
886.txt	for example	for example fa expands 92 309 nodes on average which is about 5 more nodes than ba which expands 88 234 nodes on average	B I O O O O O O O O O O O O O O O O O O O O O O	IN NN NN VBZ CD CD NNS IN NN WDT VBZ IN CD JJR NNS IN NN WDT VBZ CD CD NNS IN NN
887.txt	on average	but if the better direction was known for each instance in advance then the number of node expansions could be reduced to 56702 on average which represents a 35 reduction	O O O O O O O O O O O O O O O O O O O O O O O B I O O O O O	CC IN DT JJR NN VBD VBN IN DT NN IN NN RB DT NN IN NN NNS MD VB VBN TO CD IN NN WDT VBZ DT CD NN
888.txt	more than	while we do not know of a way to directly measure how much dibbs benefitted from exploiting the easier direction it could not have not benefitted more than 35	O O O O O O O O O O O O O O O O O O O O O O O O O O B I O	IN PRP VBP RB VB IN DT NN TO RB VB WRB JJ NNS VBN IN VBG DT JJR NN PRP MD RB VB RB VBN JJR IN CD
889.txt	better than	interestingly enough when gap 2 or gap 3 is used the backward direction is consistently better than the forward direction	O O O O O O O O O O O O O O O B I O O O	RB RB WRB NN CD CC NN CD VBZ VBN DT RB NN VBZ RB JJR IN DT JJ NN
890.txt	this can be seen in	this can be seen in table 2 by observing that the number of nodes expanded by ba and min are nearly identical while the number of nodes expanded by fa is much larger	B I I I I O O O O O O O O O O O O O O O O O O O O O O O O O O O O	DT MD VB VBN IN NN CD IN VBG IN DT NN IN NNS VBN IN NN CC NN VBP RB JJ IN DT NN IN NNS VBN IN NN VBZ RB JJR
891.txt	due to	for gap 2 and gap 3 the improvement of dibbs over fa may be partially due to exploiting the better direction but the improvement over ba is not	O O O O O O O O O O O O O O O B I O O O O O O O O O O O	IN NN CD CC NN CD DT NN IN NNS IN NN MD VB RB JJ TO VBG DT JJR NN CC DT NN IN NN VBZ RB
893.txt	it is well known that	it is well known that for many combinatorial optimization problems there are a large number of nodes with f	B I I I I O O O O O O O O O O O O O O	PRP VBZ RB VBN IN IN JJ JJ NN NNS EX VBP DT JJ NN IN NNS IN SYM
895.txt	as many as	for the 15 puzzle comparing table 3 to table 5 reveals that ida expands 115 times as many nodes as dibbs when c is not known in advance and 90 times as many nodes when c is supplied as the initial upper bound	O O O O O O O O O O O O O O O O B I O I O O O O O O O O O O O O O O O O O O O O O O O	IN DT CD NN VBG NN CD TO NN CD VBZ IN NN VBZ CD NNS IN JJ NNS IN NNS WRB NN VBZ RB VBN IN NN CC CD NNS IN JJ NNS WRB NN VBZ VBN IN DT JJ JJ VBD
900.txt	has the potential advantage of	bidirectional search has the potential advantage of using information from one direction to improve the bounds in the backward direction	O O B I I I I O O O O O O O O O O O O O	JJ NN VBZ DT JJ NN IN VBG NN IN CD NN TO VB DT NNS IN DT RB NN
902.txt	it is difficult to	it is difficult to measure how much each of the possible sources of improvement contribute to the overall success of dibbs or any other bhs algorithm because they are intricately interwoven	B I I I O O O O O O O O O O O O O O O O O O O O O O O O O O O	PRP VBZ JJ TO VB WRB JJ DT IN DT JJ NNS IN NN VBP TO DT JJ NN IN NNS CC DT JJ NN NN IN PRP VBP RB VBN
903.txt	for example	for example not only do dynamically improved bounds prevent the expansion of nodes with min and permit the search to be terminated earlier	B I O O O O O O O O O O O O O O O O O O O O O	IN NN RB RB VBP RB VBN NNS VBP DT NN IN NNS IN NN CC VB DT NN TO VB VBN RBR
904.txt	has many important applications in	iris recognition as a reliable method for personal identification has many important applications in both public and personal security areas	O O O O O O O O O B I I I I O O O O O O	NN NN IN DT JJ NN IN JJ NN VBZ JJ JJ NNS IN CC JJ CC JJ NN NNS
906.txt	based on	this paper proposes a general framework for iris image classification based on texture analysis	O O O O O O O O O O B I O O	DT NN VBZ DT JJ NN IN NN NN NN VBN IN NN NN
907.txt	is proposed to	a novel texture representation method called hierarchical visual codebook is proposed to encode the texture primitives of iris images	O O O O O O O O O B I I O O O O O O O	DT JJ NN NN NN VBN JJ JJ NN VBZ VBN TO VB DT NN NNS IN NN NNS
908.txt	an integration of	the hvc is an integration of two existing bag of words models namely vocabulary tree and locality constrained linear coding	O O O B I I O O O O O O O O O O O O O O	DT NN VBZ DT NN IN CD VBG NN IN NNS NNS RB NN NN CC NN VBD JJ NN
911.txt	is developed as	a comprehensive fake iris image database simulating four types of iris spoof attacks is developed as the benchmark for research	O O O O O O O O O O O O O B I I O O O O	DT JJ NN VBZ NN NN VBG CD NNS IN FW FW NNS VBZ VBN IN DT NN IN NN
915.txt	so that	iris texture is regarded as a genotypic biometric pattern and stable during life so that iris recognition provides an extremely reliable method for individual authentication	O O O O O O O O O O O O O B I O O O O O O O O O O	NN NN VBZ VBN IN DT JJ JJ NN CC JJ IN NN IN DT NN NN VBZ DT RB JJ NN IN JJ NN
916.txt	aims to	iris recognition aims to assign a unique identity label to each iris image based on automatic preprocessing feature analysis and feature matching	O O B I O O O O O O O O O O O O O O O O O O	NN NN VBZ TO VB DT JJ NN NN TO DT NN NN VBN IN JJ NN NN NN CC NN NN
918.txt	so that	in traditional iris recognition applications iris images taken from a human eye are defined as the same class so that the dissimilarity between iris images of different subjects should be identifind	O O O O O O O O O O O O O O O O O O B I O O O O O O O O O O O	IN JJ NN NN NNS VBP NNS VBN IN DT JJ NN VBP VBN IN DT JJ NN IN IN DT NN IN JJ NNS IN JJ NNS MD VB VBN
920.txt	for example	for example in iris liveness detection one needs to classify all iris images into two categories genuine or fake iris images	B I O O O O O O O O O O O O O O O O O O O	IN NN FW FW NN NN CD VBZ TO VB DT JJ NNS IN CD NNS JJ CC JJ NN NNS
925.txt	regarded as	both iris image classification and iris recognition can be globally regarded as the same problem of pattern recognition i e	O O O O O O O O O O B I O O O O O O O O	DT JJ NN NN CC NN NN MD VB RB VBN IN DT JJ NN IN NN NN FW SYM
929.txt	is significantly different to	so the solution of iris image classification is significantly different to iris recognition	O O O O O O O B I I I O O	IN DT NN IN NN NN NN VBZ RB JJ TO VB NN
933.txt	compared with	therefore iris image classification is actually a more challenging problem compared with iris recognition	O O O O O O O O O O B I O O	RB VBZ NN NN VBZ RB DT RBR JJ NN VBN IN NN NN
934.txt	the main challenges of	the main challenges of iris image classification are summarized as follows	B I I I O O O O O O O	DT JJ NNS IN NN NN NN VBP VBN IN VBZ
942.txt	it is inevitable to	so it is inevitable to introduce some ambiguity into the definition of iris image categories	O B I I I O O O O O O O O O O	IN PRP VBZ JJ TO VB DT NN IN DT NN IN NN NN NNS
943.txt	suitable for	how to represent iris image features suitable for the classification task	O O O O O O B I O O O	WRB TO VB NN NN NNS JJ IN DT NN NN
945.txt	used for	however the existing feature representation methods in iris recognition cannot be directly used for iris image classification	O O O O O O O O O O O O B I O O O	RB DT VBG NN NN NNS FW FW NN NN VB RB VBN IN NN NN NN
946.txt	on one hand	on one hand the iris features for classification should tolerate the within category difference of detailed texture information	B I I O O O O O O O O O O O O O O O	IN CD NN DT NN NNS IN NN MD VB DT IN NN NN IN JJ NN NN
947.txt	on the other hand	on the other hand the iris features for classification should be distinctive for intercategory iris images	B I I I O O O O O O O O O O O O	IN DT JJ NN DT NN NNS IN NN MD VB JJ IN JJ NN NNS
951.txt	it is a grand challenge to	so it is a grand challenge to develop image feature representation method for iris image classification due to such a contradiction	O B I I I I I O O O O O O O O O O O O O O	IN PRP VBZ DT JJ NN TO VB NN NN NN NN IN NN NN NN JJ TO PDT DT NN
953.txt	are summarized as follows	so the related works on iris image classification for three kinds of typical applications are summarized as follows	O O O O O O O O O O O O O O B I I I	IN DT JJ NNS IN NN NN NN IN CD NNS IN JJ NNS VBP VBN IN VBZ
954.txt	it is usually used to	an iris recognition system may suffer from illegal attacks since it is usually used to protect valuable resources	O O O O O O O O O O B I I I I O O O	DT NN NN NN MD VB IN JJ NNS IN PRP VBZ RB VBN TO VB JJ NNS
956.txt	is necessary to	so iris liveness detection is necessary to protect an iris recognition system from attacks of fake iris images	O O O O B I I O O O O O O O O O O O	RB JJ NN NN VBZ JJ TO VB DT NN NN NN IN NNS IN JJ NN NNS
957.txt	there are mainly two approaches to	there are mainly two approaches to check the liveness of input iris images in the literature	B I I I I I O O O O O O O O O O	EX VBP RB CD NNS TO VB DT NN IN NN NN NNS IN DT NN
961.txt	based on	an alternative approach is to check the liveness characteristics of iris images based on texture analysis which has the advantage of independence of iris sensors	O O O O O O O O O O O O B I O O O O O O O O O O O	DT JJ NN VBZ TO VB DT NN NNS IN NN NNS VBN IN NN NN WDT VBZ DT NN IN NN IN NN NNS
963.txt	used for	quality based image measures were also used for iris liveness detection	O O O O O O B I O O O	NN JJ NN NNS VBD RB VBN IN NN NN NN
964.txt	be used for	genuine and fake iris images have distinctive texture patterns therefore well developed texture analysis and pattern classification methods can be used for iris liveness detection	O O O O O O O O O O O O O O O O O O O B I I O O O	JJ CC JJ NN NNS VBP JJ NN NNS RB RB VBN NN NN CC NN NN NNS MD VB VBN IN NN NN NN
967.txt	based on	some attempts have been made to perform race classification based on biometric images	O O O O O O O O O B I O O	DT NNS VBP VBN VBN TO VB NN NN VBN IN JJ NNS
968.txt	such as	most of the early work is based on facial images such as the work in x	O O O O O O O O O O B I O O O O	JJS IN DT JJ NN VBZ VBN IN JJ NNS JJ IN DT NN IN NN
969.txt	it is intuitive that	it is intuitive that visual appearance of human iris is related to racial information	B I I I O O O O O O O O O O	PRP VBZ JJ IN JJ NN IN JJ NN VBZ JJ TO JJ NN
970.txt	for example	for example eyes of western subjects usually exhibit bright and colorful iris appearance with clear texture patterns	B I O O O O O O O O O O O O O O O	IN NN NNS IN JJ NNS RB VBP JJ CC JJ NN NN IN JJ NN NNS
971.txt	it is impossible to	in contrast eyes of most asian subjects show brown or dark appearance and it is impossible to obtain detailed texture information in visible lighting	O O O O O O O O O O O O O B I I I O O O O O O O	IN NN NNS IN JJS JJ NNS VBP JJ CC JJ NN CC PRP VBZ JJ TO VB JJ NN NN IN JJ NN
973.txt	are unique to	the phenotypic features of iris biometrics are mainly illustrated in local details of iris texture patterns which are unique to each subject	O O O O O O O O O O O O O O O O O B I I O O	DT JJ NNS IN NN NNS VBP RB VBN IN JJ NNS IN NN NN NNS WDT VBP JJ TO DT NN
975.txt	addresses the problem of	although we can observe the similarity in both color and texture of iris images between generelated human eyes this paper mainly addresses the problem of automatic race classification based on iris texture features	O O O O O O O O O O O O O O O O O O O O O B I I I O O O O O O O O	IN PRP MD VB DT NN IN CC NN CC NN IN NN NNS IN VBN JJ NNS DT NN RB VBZ DT NN IN JJ NN NN VBN IN NN NN NNS
979.txt	based on	so we developed a specific visual vocabulary namely iris texton to classify asian and non asian subjects based on iris images	O O O O O O O O O O O O O O O O O B I O O	RB PRP VBD DT JJ JJ NN RB VBZ NN TO VB JJ CC JJ JJ NNS VBN IN NN NNS
983.txt	is used to	as a unique and stable biometric modality iris pattern is used to identify large population in many government and commercial applications	O O O O O O O O O B I I O O O O O O O O O	IN DT JJ CC JJ JJ NN NN NN VBZ VBN TO VB JJ NN IN JJ NN CC JJ NNS
984.txt	less than	however large scale iris identification can be much less accurate and less efficient than is commonly believed	O O O O O O O O B O O O O I O O O	RB JJ NN NN NN MD VB RB RBR JJ CC RBR JJ IN VBZ RB VBN
985.txt	based on	a possible solution to speed up large scale iris identification is to classify the large database into a number of categories based on iris texture	O O O O O O O O O O O O O O O O O O O O O B I O O	DT JJ NN TO VB RP JJ NN NN NN VBZ TO VB DT JJ NN IN DT NN IN NNS VBN IN NN NN
987.txt	it can improve the accuracy of	it can improve the accuracy of iris recognition by integrating global texture information in classification stage and local texture features in recognition stage	B I I I I I O O O O O O O O O O O O O O O O O	PRP MD VB DT NN IN NN NN IN VBG JJ NN NN IN NN NN CC JJ NN NNS IN NN NN
988.txt	proposed for	there are a few iris image classification methods proposed for coarse iris image classification	O O O O O O O O B I O O O O	EX VBP DT JJ NN NN NN NNS VBN IN JJ NN NN NN
993.txt	compared with	compared with iris recognition iris image classification has not been well defined and addressed in the literature	B I O O O O O O O O O O O O O O O	VBN IN NN NN VBZ NN NN VBZ RB VBN RB VBN CC VBN IN DT NN
994.txt	related to	existing research work related to iris image classification is scattered in pieces for specific problems	O O O B I O O O O O O O O O O	VBG NN NN VBN TO VB NN NN VBZ VBN IN NNS IN JJ NNS
995.txt	attempt to	in this paper we attempt to provide a systematic study of the iris image classification	O O O O B I O O O O O O O O O	IN DT NN PRP VBP TO VB DT JJ NN IN DT NN NN NN
996.txt	the main contributions of our work are	the main contributions of our work are summarized as follows	B I I I I I I O O O	DT JJ NNS IN PRP$ NN VBP VBN IN VBZ
997.txt	addresses the problem of	this paper systematically addresses the problem of iris image classification including its definition core problems challenges and applications	O O O B I I I O O O O O O O O O O O	DT NN RB VBZ DT NN IN NN NN NN VBG PRP$ NN NN NNS NNS CC NNS
998.txt	based on	we propose a general framework for iris image classification based on statistical texture analysis	O O O O O O O O O B I O O O	PRP VBP DT JJ NN IN NN NN NN VBN IN JJ NN NN
999.txt	are unifind into	three typical applications of iris image classification are unifind into the general framework	O O O O O O O B I I O O O	CD JJ NNS IN NN NN NN VBP JJ IN DT JJ NN
1001.txt	in addition	in addition a common module of iris image classification can be developed for iris recognition systems for various applications inspired by the general framework	B I O O O O O O O O O O O O O O O O O O O O O O	IN NN DT JJ NN IN NN NN NN MD VB VBN IN NN NN NNS IN JJ NNS VBN IN DT JJ NN
1002.txt	is proposed to	a novel texture pattern representation method called hierarchical visual codebook is proposed to encode the distinctive and robust texture primitives of iris images	O O O O O O O O O O B I I O O O O O O O O O O	DT JJ NN NN NN NN VBN JJ JJ NN VBZ VBN TO VB DT JJ CC JJ NN NNS IN NN NNS
1004.txt	it performs well in	it performs well in typical applications of iris image classification and the results prove that bag of words model is well suited for iris image classification	B I I I O O O O O O O O O O O O O O O O O O O O O O	PRP VBZ RB IN JJ NNS IN NN NN NN CC DT NNS VBP IN NN IN NNS NN VBZ RB VBN IN NN NN NN
1005.txt	in addition	in addition hvc provides a promising approach to learn class specific visual codebook for general image classification	B I O O O O O O O O O O O O O O O	IN NN NN VBZ DT JJ NN TO VB NN JJ JJ NN IN JJ NN NN
1007.txt	based on	the success of race classification based on iris images indicates that an iris image is not only a phenotypic biological signature but also a genotypic biometric pattern	O O O O O B I O O O O O O O O O O O O O O O O O O O O	DT NN IN NN NN VBN IN NN NNS VBZ IN DT NN NN VBZ RB RB DT JJ JJ NN CC RB DT JJ JJ NN
1013.txt	due to	the existing research of iris liveness detection are limited on detection of specific fake iris images printed on paper due to the lack of a universal benchmark containing a variety of fake iris patterns	O O O O O O O O O O O O O O O O O O O B I O O O O O O O O O O O O O	DT VBG NN IN NN NN NN VBP VBN IN NN IN JJ JJ NN NNS VBN IN NN JJ TO DT NN IN DT JJ NN VBG DT NN IN JJ NN NNS
1015.txt	is organized as follows	the remainder of this paper is organized as follows	O O O O O B I I I	DT NN IN DT NN VBZ VBN IN VBZ
1016.txt	is described in details	section 2 proposes a general framework for iris image classification and the proposed novel iris pattern representation method is described in details	O O O O O O O O O O O O O O O O O O B I I I	NN CD VBZ DT JJ NN IN NN NN NN CC DT VBN JJ NN NN NN NN VBZ VBN IN NNS
1019.txt	is proposed in	a general framework of iris image classification based on a novel texture pattern representation method called hierarchical visual codebook is proposed in this section as shown in fig	O O O O O O O O O O O O O O O O O O O B I I O O O O O O	DT JJ NN IN NN NN NN VBN IN DT JJ NN NN NN NN VBN JJ JJ NN VBZ VBN IN DT NN IN VBN IN NN
1021.txt	based on	the framework mainly includes four modules iris image preprocessing low level visual feature extraction statistical iris image representation based on hvc model iris image classification	O O O O O O O O O O O O O O O O O O B I O O O O O	DT NN RB VBZ CD NNS VBZ NN VBG JJ NN JJ NN NN JJ NN NN NN VBN IN NN NN VBZ NN NN
1025.txt	are normalized into	traditionally iris images are normalized into polar coordinate system	O O O B I I O O O	RB NN NNS VBP VBN IN JJ JJ NN
1031.txt	propose to	in this paper we propose to use dense sift descriptors as the low level features for iris image classification	O O O O B I O O O O O O O O O O O O O	IN DT NN PRP VBP TO VB JJ VBP NNS IN DT JJ NN NNS IN NN NN NN
1033.txt	is distinctive for	secondly the histogram derived from sift is distinctive for iris image classification	O O O O O O B I I O O O	RB DT NN VBN IN VBP VBZ JJ IN NN NN NN
1034.txt	is proven as	thirdly sift is proven as one of the most robust descriptors in image analysis	O O B I I O O O O O O O O O	RB VB VBZ VBN IN CD IN DT RBS JJ NNS IN NN NN
1036.txt	is divided into	in this paper sift descriptors are computed at local regions using a 16 window and each window is divided into 44 cells	O O O O O O O O O O O O O O O O O B I I O O	IN DT NN VB NNS VBP VBN IN JJ NNS VBG DT CD NN CC DT NN VBZ VBN IN CD NNS
1037.txt	results in	image gradients within each cell are quantized into a 8 bin histogram which results in a 128 d sift feature	O O O O O O O O O O O O O B I O O O O O	NN NNS IN DT NN VBP VBN IN DT CD NN NN WDT VBZ IN DT CD NN VB NN
1040.txt	it is suggested to	given the low level visual features it is suggested to obtain the statistical texture representation for iris image classification	O O O O O O B I I I O O O O O O O O O	VBN DT JJ NN JJ NNS PRP VBZ VBN TO VB DT JJ NN NN IN NN NN NN
1042.txt	is demonstrated as	bag of words model is demonstrated as the most popular statistical feature representation in object recognition	O O O O B I I O O O O O O O O O	NN IN NNS NN VBZ VBN IN DT RBS JJ JJ NN NN IN NN NN
1044.txt	the most important issue in	the most important issue in bow is visual codebook learning and coding	B I I I I O O O O O O O	DT RBS JJ NN IN NN VBZ JJ NN VBG CC VBG
1047.txt	compared with	compared with the visual signals in general object recognition or scene classification tasks iris images do not contain abundant structural information and the main visual features in iris patterns are texture information	B I O O O O O O O O O O O O O O O O O O O O O O O O O O O O O O	VBN IN DT JJ NNS IN JJ NN NN CC NN NN NNS VBP NNS VBP RB VB JJ JJ NN CC DT JJ JJ NNS IN NN NNS VBP NN NN
1048.txt	in addition	in addition the global texture features between various iris images are much more similar than the visual features between different objects or natural scene images	B I O O O O O O O O O O O O O O O O O O O O O O O	IN NN DT JJ NN NNS IN JJ NN NNS VBP RB RBR JJ IN DT JJ NNS IN JJ NNS CC JJ NN NNS
1049.txt	are distributed in	it indicates that the variations of iris textures are distributed in a relatively small part of the feature space	O O O O O O O O B I I O O O O O O O O	PRP VBZ IN DT NNS IN NN NNS VBP VBN IN DT RB JJ NN IN DT NN NN
1055.txt	be used to	therefore a larger vocabulary can be used to better model the visual contents of images with a much more efficient lookup of visual words	O O O O O B I I O O O O O O O O O O O O O O O O	RB DT JJR NN MD VB VBN TO JJR NN DT JJ NNS IN NNS IN DT RB RBR JJ NN IN JJ NNS
1056.txt	it is a good idea to	since iris images are rich of various texture primitives it is a good idea to extend the idea of vt to iris image classification	O O O O O O O O O B I I I I I O O O O O O O O O	IN NN NNS VBP JJ IN JJ NN NNS PRP VBZ DT JJ NN TO VB DT NN IN NN TO VB NN NN
1057.txt	is mainly contributed by	a success of a bag of words model is mainly contributed by a good visual codebook and a good visual coding strategy	O O O O O O O O B I I I O O O O O O O O O O	DT NN IN DT NN IN NNS NN VBZ RB VBN IN DT JJ JJ NN CC DT JJ JJ NN NN
1058.txt	is a good approach to	although vt is a good approach to build visual codebook the hard voting based vector quantization coding in vt is not a good visual coding strategy	O O B I I I I O O O O O O O O O O O O O O O O O O O	IN NN VBZ DT JJ NN TO VB JJ NN DT JJ NN VBN NN NN VBG IN NN VBZ RB DT JJ JJ NN NN
1059.txt	be introduced into	some coding errors may be introduced into visual representation because of the similarity of some visual words	O O O O B I I O O O O O O O O O O	DT VBG NNS MD VB VBN IN JJ NN IN IN DT NN IN DT JJ NNS
1060.txt	such as	so we prefer to a soft voting based visual coding strategy such as llc	O O O O O O O O O O O B I O	RB PRP VBP TO DT JJ NN VBN JJ VBG NN JJ IN NN
1062.txt	aims to	it aims to reconstruct visual features with locality constraint instead of sparsity constraint based on the following optimization criteria	O B I O O O O O O O O O O O O O O O O	PRP VBZ TO VB JJ NNS IN NN NN RB IN NN NN VBN IN DT VBG NN NNS
1063.txt	are not used for	in our approach the empty clusters obtained during hierarchical codebook learning are also represented with the same method as the real codes but these codes have value 0 and are not used for coding	O O O O O O O O O O O O O O O O O O O O O O O O O O O O O B I I I O	IN PRP$ NN DT JJ NNS VBN IN JJ NN NN VBP RB VBN IN DT JJ NN IN DT JJ NNS CC DT NNS VBP NN CD CC VBP RB VBN IN VBG
1064.txt	as an example to	in this section we use the three levels hierarchical visual codebook as an example to illustrate the coding algorithm	O O O O O O O O O O O B I I I O O O O	IN DT NN PRP VBP DT CD NNS JJ JJ NN IN DT NN TO VB DT VBG NN
1065.txt	it is easy to	it is easy to extend the example to the cases with more coding levels	B I I I O O O O O O O O O O	PRP VBZ JJ TO VB DT NN TO DT NNS IN JJR NN NNS
1066.txt	rather than	the hvc is integrated into the coding process rather than following a single path down of the vocabulary tree during the image representation phase	O O O O O O O O B I O O O O O O O O O O O O O O	DT NN VBZ VBN IN DT VBG NN RB IN VBG DT JJ NN IN IN DT NN NN IN DT NN NN NN
1068.txt	in the first level of	we initialize candidate nodes with all the nodes in the first level of b	O O O O O O O O B I I I I O	PRP VBP NN NNS IN PDT DT NNS IN DT JJ NN IN NN
1072.txt	it is clear that	it is clear that learning a small number of codes from a subset of feature pool is more efficient than learning a large number of codes from feature pool	B I I I O O O O O O O O O O O O O O O O O O O O O O O O O	PRP VBZ JJ IN VBG DT JJ NN IN NNS IN DT NN IN NN NN VBZ RBR JJ IN VBG DT JJ NN IN NNS IN NN NN
1075.txt	better than	it performs better than k means when the intra class variations are large and the inter class differences are small	O O B I O O O O O O O O O O O O O O O O	PRP VBZ JJR IN NN VBZ WRB DT JJ NN NNS VBP JJ CC DT NN NN NNS VBP JJ
1076.txt	is suitable for	the hierarchical k means is suitable for iris texture codebook learning since iris texture is highly random pattern but with relatively smaller variations than natural scene images	O O O O B I I O O O O O O O O O O O O O O O O O O O O	DT JJ NN NN VBZ JJ IN NN NN NN VBG IN NN NN VBZ RB JJ NN CC IN RB JJR NNS IN JJ NN NNS
1077.txt	play significant roles in	some texture primitives are seldom shown in the codebook learning but they play significant roles in the iris image classification task	O O O O O O O O O O O O B I I I O O O O O	DT NN NNS VBP RB VBN IN DT NN NN CC PRP VBP JJ NNS IN DT NN NN NN NN
1079.txt	in contrast	in contrast the hierarchical clustering strategy used in hvc is possible to reserve these visual codes in local feature space	B I O O O O O O O O O O O O O O O O O O	IN NN DT JJ NN NN VBN IN NN VBZ JJ TO VB DT JJ NNS IN JJ NN NN
1081.txt	between and	the tree structure represents some relationships between the codes and creates overlapping partitions of feature spaces	O O O O O O B O O I O O O O O O	DT NN NN VBZ DT NNS IN DT NNS CC VBZ VBG NNS IN NN NNS
1086.txt	combine with	a better solution is to combine hvc with the spatial pyramid matching model to achieve much higher recognition accuracy	O O O O O B O I O O O O O O O O O O O	DT JJR NN VBZ TO VB NN IN DT JJ NN NN NN TO VB RB JJR NN NN
1087.txt	the combination of	but the combination of hvc and spm will increase the dimensionality of feature vector	O B I I O O O O O O O O O O	CC DT NN IN NN CC NN MD VB DT NN IN NN NN
1088.txt	compared to	during the coding phase hvc uses the feature reconstruction strategy for coding which results in more accurate image representation compared to the vocabulary tree method	O O O O O O O O O O O O O O O O O O O B I O O O O	IN DT VBG NN NN VBZ DT NN NN NN IN NN WDT VBZ IN RBR JJ NN NN VBN TO DT NN NN NN
1090.txt	on one hand	this strategy on one hand reduces the computational complexity comparing with using all the codes in the vocabulary tree	O O B I I O O O O O O O O O O O O O O	DT NN IN CD NN VBZ DT JJ NN VBG IN VBG PDT DT NNS IN DT NN NN
1091.txt	on the other hand	on the other hand the hvc replaces the hard voting with feature reconstruction strategy for coding which avoids accumulating errors from root level and provides possibility to correct the quantization errors at lower levels	B I I I O O O O O O O O O O O O O O O O O O O O O O O O O O O O O O	IN DT JJ NN DT NN VBZ DT JJ NN IN NN NN NN IN NN WDT VBZ VBG NNS IN NN NN CC VBZ NN TO VB DT NN NNS IN JJR NNS
1092.txt	is used for	in x the hard voting is used for coding which may cause projection error lasting from the root of the vocabulary tree to leaves	O O O O O B I I O O O O O O O O O O O O O O O O	IN NN DT JJ NN VBZ VBN IN VBG WDT MD VB NN NN VBG IN DT NN IN DT NN NN TO NNS
1093.txt	accumulate into	a small quantization error at the root may accumulate into a large quantization error at the leave nodes	O O O O O O O O B I O O O O O O O O	DT JJ NN NN IN DT NN MD VB IN DT JJ NN NN IN DT NN NNS
1094.txt	more than	hvc coding can solve this problem because it has more than one path through down the vocabulary tree which uses codes with different parent nodes to reconstruct a descriptor	O O O O O O O O O B I O O O O O O O O O O O O O O O O O O	NN NN MD VB DT NN IN PRP VBZ JJR IN CD NN IN IN DT NN NN WDT VBZ NNS IN JJ NN NNS TO VB DT NN
1096.txt	such as	given the statistical representation of hvc features iris image classification becomes a standard pattern recognition problem and well established classificr such as svm can be used to predict the class labels	O O O O O O O O O O O O O O O O O O O O B I O O O O O O O O O	VBN DT JJ NN IN NN NNS VBP NN NN VBZ DT JJ NN NN NN CC RB VBN NN JJ IN NN MD VB VBN TO VB DT NN NNS
1099.txt	there are many ways to	there are many ways to make counterfeit iris patterns and fig	B I I I I O O O O O O	EX VBP JJ NNS TO VB NN NN NNS CC NN
1101.txt	it is a challenging task to	it is a challenging task to discriminate all these kinds of fake iris images and genuine iris images	B I I I I I O O O O O O O O O O O O	PRP VBZ DT JJ NN TO VB PDT DT NNS IN JJ NN NNS CC JJ NN NNS
1102.txt	based on	here a promising iris liveness detection method is developed based on the proposed iris image classification method	O O O O O O O O O B I O O O O O O	RB DT JJ NN NN NN NN VBZ VBN VBN IN DT VBN NN NN NN NN
1103.txt	in recent years	because of the importance of iris liveness detection some iris image databases containing iris images with cosmetic contact lenses have been published in public domain in recent years	O O O O O O O O O O O O O O O O O O O O O O O O O B I I	IN IN DT NN IN NN NN NN DT JJ NN NNS VBG NN NNS IN JJ NN NNS VBP VBN VBN IN JJ NN IN JJ NNS
1106.txt	regarded as	in our research both iris images without contact lenses and with soft contact lenses are regarded as genuine iris images because iris texture patterns are still visible through soft contact lenses to achieve correct identification	O O O O O O O O O O O O O O O B I O O O O O O O O O O O O O O O O O O	IN PRP$ NN CC NN NNS IN NN NNS CC IN JJ NN NNS VBP VBN IN JJ NN NNS IN NN NN NNS VBP RB JJ IN JJ NN NNS TO VB JJ NN
1107.txt	are treated as	and the iris images with cosmetic contact lenses are treated as fake samples	O O O O O O O O B I I O O	CC DT NN NNS IN JJ NN NNS VBP VBN IN JJ NNS
1110.txt	is used to	therefore we developed a more comprehensive database namely casia iris fake for iris liveness detection is used to capture a large number of fake iris images	O O O O O O O O O O O O O O O B I I O O O O O O O O	RB PRP VBD DT RBR JJ NN RB FW FW NN IN NN NN NN VBZ VBN TO VB DT JJ NN IN JJ NN NNS
1112.txt	are useful for	these four kinds of typical fake iris images have seemingly realistic iris texture and are useful for testing the performance of iris liveness detection methods	O O O O O O O O O O O O O O B I I O O O O O O O O	DT CD NNS IN JJ JJ NN NNS VBP RB JJ NN NN CC VBP JJ IN VBG DT NN IN NN NN NN NNS
1113.txt	are described as follows	approaches to generate these fake iris patterns are described as follows	O O O O O O O B I I I	NNS TO VB DT JJ NN NNS VBP VBN IN VBZ
1120.txt	is used to	some volunteers are asked to wear these contact lens and then an iris device is used to capture iris images of these subjects	O O O O O O O O O O O O O O B I I O O O O O O	DT NNS VBP VBN TO VB DT NN NN CC RB DT NN NN VBZ VBN TO VB NN NNS IN DT NNS
1126.txt	is used to	the idea of iris image synthesis is used to generate fake iris images based on the contact dataset	O O O O O O B I I O O O O O O O O O	DT NN IN NN NN NN VBZ VBN TO VB JJ NN NNS VBN IN DT NN NN
1127.txt	both and	we adopt the patch based sampling method for synthesis and both intensity and texture features are considered to select sampling patches with smooth transition boundaries	O O O O O O O O O O B O I O O O O O O O O O O O O	PRP VBP DT NN JJ NN NN IN NN CC CC NN CC NN NNS VBP VBN TO VB NN NNS IN JJ NN NNS
1130.txt	are carried out to	three experiments are carried out to test the performance of iris liveness detection methods under different conditions	O O B I I I O O O O O O O O O O O	CD NNS VBP VBN RP TO VB DT NN IN NN NN NN NNS IN JJ NNS
1133.txt	the overall performance of	to evaluate the overall performance of iris liveness detection methods the four fake iris image datasets of casia iris fake are combined together	O O B I I I O O O O O O O O O O O O O O O O O	TO VB DT JJ NN IN NN NN NN NNS DT CD JJ NN NN NNS IN FW FW NN VBP VBN RB
1137.txt	be drawn from	a number of conclusions can be drawn from the experimental results	O O O O O B I I O O O	DT NN IN NNS MD VB VBN IN DT JJ NNS
1138.txt	based on	firstly all iris image classification methods based on bow can achieve high accuracy in detection of various fake iris patterns	O O O O O O B I O O O O O O O O O O O O	RB DT JJ NN NN NNS VBN IN NN MD VB JJ NN IN NN IN JJ JJ NN NNS
1139.txt	based on	secondly the iris liveness detection methods based on learned bow model generally perform better than the bow model without learning such as lbp	O O O O O O B I O O O O O O O O O O O O O O O	RB DT NN NN NN NNS VBN IN VBN NN NN RB VBP RBR IN DT NN NN IN VBG JJ IN NN
1141.txt	improve the accuracy of	fourthly spm can slightly improve the accuracy of both llc and hvc with the cost of much higher dimensionality of feature vector	O O O O B I I I O O O O O O O O O O O O O O	RB NN MD RB VB DT NN IN CC NN CC NN IN DT NN IN RB JJR NN IN NN NN
1142.txt	better performance than	hvc with two levels of spm can already achieve better performance than llc with three levels of spm	O O O O O O O O O B I I O O O O O O	NN IN CD NNS IN NN MD RB VB JJR NN IN NN IN CD NNS IN NN
1143.txt	is not critical to	the experimental results demonstrate the spatial distribution information of iris texture primitives is not critical to iris image classification	O O O O O O O O O O O O B I I I O O O	DT JJ NNS VBP DT JJ NN NN IN NN NN NNS VBZ RB JJ TO VB NN NN
1144.txt	such as	but spatial operators such as spm can provide complementary information to bow	O O O B I O O O O O O O	CC JJ NNS JJ IN NN MD VB JJ NN TO VB
1145.txt	it is suggested to	so it is suggested to combine hvc and spm for detection of fake iris patterns in highly secure applications	O B I I I O O O O O O O O O O O O O O	IN PRP VBZ VBN TO VB NN CC NN IN NN IN JJ NN NNS IN RB JJ NNS
1148.txt	are performed on	all the methods are performed on the whole normalized iris image without dividing it into small blocks	O O O B I I O O O O O O O O O O O	PDT DT NNS VBP VBN IN DT JJ VBN NN NN IN VBG PRP IN JJ NNS
1149.txt	are used as	for the four datasets of casia iris fake we use 100 fake and 100 genuine iris images as training samples and the other images are used as the testing samples	O O O O O O O O O O O O O O O O O O O O O O O O B I I O O O	IN DT CD NNS IN FW FW NN PRP VBP CD JJ CC CD JJ NN NNS IN NN NNS CC DT JJ NNS VBP VBN IN DT NN NNS
1150.txt	defined by	for nd contact we use the setting of training and testing datasets defined by the database provider i e	O O O O O O O O O O O O B I O O O O O	IN NN NN PRP VBP DT NN IN NN CC NN NNS VBN IN DT NN NN FW SYM
1152.txt	the most important issues	we can learn from the experimental results in this section what are the most important issues in development of an effective iris liveness detection method	O O O O O O O O O O O O B I I I O O O O O O O O O	PRP MD VB IN DT JJ NNS IN DT NN WP VBP DT RBS JJ NNS IN NN IN DT JJ NN NN NN NN
1153.txt	be solved in	the problem of iris liveness detection can be solved in hardware level software level or a com bination of hardware and software	O O O O O O O B I I O O O O O O O O O O O O	DT NN IN NN NN NN MD VB VBN IN NN NN NN NN CC DT NN NN IN NN CC NN
1154.txt	this paper demonstrates that	this paper demonstrates that iris image classification provides a good strategy to detect possible spoof attacks to an iris recognition system at software level	B I I I O O O O O O O O O O O O O O O O O O O O	DT NN VBZ IN NN NN NN VBZ DT JJ NN TO VB JJ NN NNS TO DT NN NN NN IN NN NN
1155.txt	it is applicable to	such a solution to iris liveness detection does not need special design of iris devices and it is applicable to all kinds of iris sensors	O O O O O O O O O O O O O O O O B I I I O O O O O	PDT DT NN TO VB NN NN VBZ RB VB JJ NN IN NN NNS CC PRP VBZ JJ TO DT NNS IN NN NNS
1156.txt	there are many possible ways to	there are many possible ways to develop an iris image classification method for iris liveness detection	B I I I I I O O O O O O O O O O	EX VBP JJ JJ NNS TO VB DT NN NN NN NN IN NN NN NN
1157.txt	for this purpose	our experimental results demonstrate that learning visual codebook specific to genuine and fake iris patterns can generate a good feature representation for this purpose	O O O O O O O O O O O O O O O O O O O O O B I I	PRP$ JJ NNS VBP IN VBG JJ NN JJ TO JJ CC JJ NN NNS MD VB DT JJ NN NN IN DT NN
1158.txt	are good approaches for	state of the art bow models in visual recognition such as vocabulary tree are good approaches for training the visual representation of iris liveness detector	O O O O O O O O O O O O O B I I I O O O O O O O O	NN IN DT NN NN NNS IN JJ NN JJ IN NN NN VBP JJ NNS IN VBG DT JJ NN IN NN NN NN
1159.txt	in terms of	this paper proposes a novel visual codebook namely hvc a combination of vt and llc which performs the best in terms of accuracy and generalization for iris liveness detection	O O O O O O O O O O O O O O O O O O O B I I O O O O O O O	DT NN VBZ DT JJ JJ NN RB VBD DT NN IN NN CC NN WDT VBZ DT JJS IN NNS IN NN CC NN IN NN NN NN
1160.txt	the advantage of	the advantage of hvc over vt and llc is much more significant in real world applications when fake iris pattern types in the training dataset are limited	B I I O O O O O O O O O O O O O O O O O O O O O O O O	DT NN IN NN IN NN CC NN VBZ RB RBR JJ IN JJ NN NNS WRB JJ NN NN NNS IN DT NN NN VBP VBN
1161.txt	has not been used for	the experimental results on cross datasets show that the performance of iris liveness detection methods may degrade greatly when the special types of fake iris patterns in testing has not been used for training	O O O O O O O O O O O O O O O O O O O O O O O O O O O O B I I I I O	DT JJ NNS IN JJ NNS VBP IN DT NN IN NN NN NN NNS MD VB RB WRB DT JJ NNS IN JJ NN NNS IN NN VBZ RB VBN VBN IN NN
1163.txt	it is impossible to	but it is impossible to know all possible fake iris patterns used by the attackers since iris recognition systems are usually installed in a open environment	O B I I I O O O O O O O O O O O O O O O O O O O O O	CC PRP VBZ JJ TO VB DT JJ JJ NN NNS VBN IN DT NNS IN NN NN NNS VBP RB VBN IN DT JJ NN
1164.txt	there are two possible solutions to this problem	there are two possible solutions to this problem	B I I I I I I I	EX VBP CD JJ NNS TO DT NN
1165.txt	such as	one is to develop a robust iris image classification method such as hvc	O O O O O O O O O O B I O	NN VBZ TO VB DT JJ NN NN NN NN JJ IN NN
1167.txt	used to	race is a classification system used to categorize humans into genetically differentiated populations or groups defined by phenotype	O O O O O B I O O O O O O O O O O O	NN VBZ DT NN NN VBN TO VB NNS IN RB VBN NNS CC NNS VBN IN NN
1168.txt	a large number of	there are a large number of different races in the world	O O B I I I O O O O O	EX VBP DT JJ NN IN JJ NNS IN DT NN
1169.txt	it is difficult to	and the parents of some subjects may come from different races so it is difficult to precisely determine the race category of these subjects which may generate ambiguity in research of racial classification	O O O O O O O O O O O O B I I I O O O O O O O O O O O O O O O O O	CC DT NNS IN DT NNS MD VB IN JJ NNS IN PRP VBZ JJ TO RB VB DT NN NN IN DT NNS WDT MD VB NN IN NN IN JJ NN
1170.txt	it is meaningful to	nevertheless it is meaningful to develop an automatic race classification based on biometric patterns for promising commercial and forensic applications	O B I I I O O O O O O O O O O O O O O O	RB PRP VBZ JJ TO VB DT JJ NN NN VBN IN JJ NNS IN JJ JJ CC JJ NNS
1172.txt	for example	for example this paper mainly discusses iris biometrics based race classification of typical asian and non asian subjects	B I O O O O O O O O O O O O O O O O	IN NN DT NN RB VBZ NN NNS VBN NN NN IN JJ JJ CC JJ JJ NNS
1175.txt	the effectiveness of	three multi race iris image databases are used in this paper to evaluate the effectiveness of racial iris image classification methods	O O O O O O O O O O O O O B I I O O O O O	CD NNS NN VBZ NN NNS VBP VBN IN DT NN TO VB DT NN IN JJ NN NN NN NNS
1177.txt	are used as	randomly selected 500 asian iris images and 500 non asian iris images are used as the training set and all the remained iris images are used as the testing set	O O O O O O O O O O O O B I I O O O O O O O O O O O O O O O	RB VBN CD JJ NN NNS CC CD JJ JJ NN NNS VBP VBN IN DT NN NN CC PDT DT VBN NN NNS VBP VBN IN DT NN NN
1179.txt	it is a good database for research of	so it is a good database for research of racial iris image classification	O B I I I I I I I O O O O	IN PRP VBZ DT JJ NN IN NN IN JJ NN NN NN
1180.txt	a large number of	however most subjects in this database are white people and each subject has a large number of iris images across multiple sessions	O O O O O O O O O O O O O B I I I O O O O O	RB JJS NNS IN DT NN VBP JJ NNS CC DT NN VBZ DT JJ NN IN NN NNS IN JJ NNS
1182.txt	used to	there are two iris devices used to collect nd crosssensor iris 2013 dataset	O O O O O B I O O O O O O	EX VBP CD JJ NNS VBN TO VB FW FW FW CD NN
1183.txt	are used for	in the dataset of lg2200 1 194 iris images of 60 asian subjects and 10 660 iris images of 534 white people are used for race classification experiments	O O O O O O O O O O O O O O O O O O O O O O B I I O O O	IN DT NN IN NN CD CD NN NNS IN CD JJ NNS CC CD CD NN NNS IN CD JJ NNS VBP VBN IN NN NN NNS
1184.txt	are used for	in the dataset of lg4000 1 124 iris images of 60 asian subjects and 9 641 iris images of 534 white people are used for race classification experiments	O O O O O O O O O O O O O O O O O O O O O O B I I O O O	IN DT NN IN NN CD CD NN NNS IN CD JJ NNS CC CD CD NN NNS IN CD JJ NNS VBP VBN IN NN NN NNS
1185.txt	keep the balance between and	to keep the balance between the iris images of asian and non asian subjects 8188 iris images of 411 asian subjects from casia iris lamp are added into the lg2200 and lg4000 dataset	O B I I I O O O O O I O O O O O O O O O O O O O O O O O O O O O O	TO VB DT NN IN DT NN NNS IN JJ CC JJ JJ NNS CD NN NNS IN CD JJ NNS IN FW FW NN VBP VBN IN DT NN CC NN NN
1186.txt	are used as	in each dataset randomly selected 2 000 asian iris images and 2 000 non asian iris images are used as the training set and all the remained iris images are used as the testing set	O O O O O O O O O O O O O O O O O B I I O O O O O O O O O O O O O O O	IN DT NN RB VBN CD CD JJ NN NNS CC CD CD JJ JJ NN NNS VBP VBN IN DT NN NN CC PDT DT VBN NN NNS VBP VBN IN DT NN NN
1189.txt	is used to	so casia multi race iris image database is used to compare the effectiveness of various low level visual features including gabor lbp and sift for racial iris image classification	O O O O O O O B I I O O O O O O O O O O O O O O O O O O O	RB FW FW NN VBZ NN NN VBZ VBN TO VB DT NN IN JJ JJ NN JJ NNS VBG NN NN CC VB IN JJ NN NN NN
1190.txt	are shown in	the experimental results are shown in table 3 and a number of conclusions can be drawn as follows	O O O B I I O O O O O O O O O O O O	DT JJ NNS VBP VBN IN NN CD CC DT NN IN NNS MD VB VBN IN VBZ
1191.txt	achieve much higher accuracy than	firstly sift can achieve much higher accuracy than gabor and lbp when these low level feature descriptors are combined with hvc for racial iris image classification	O O O B I I I I O O O O O O O O O O O O O O O O O O	RB VB MD VB RB JJR NN IN NN CC NN WRB DT JJ NN NN NNS VBP VBN IN NN IN JJ NN NN NN
1193.txt	between and	this observation demonstrates the difference between the feature representation in iris recognition and iris image classification	O O O O O B O O O O O O I O O O	DT NN VBZ DT NN IN DT NN NN IN NN NN CC NN NN NN
1194.txt	better than	secondly hvc is a significantly better feature representation method than llc in the task of racial iris image classification	O O O O O B O O O I O O O O O O O O O	RB NN VBZ DT RB JJR NN NN NN IN NN IN DT NN IN JJ NN NN NN
1195.txt	with an extremely high accuracy	thirdly the proposed racial iris image classification method can successfully discriminate iris images of asian and non asian subjects with an extremely high accuracy	O O O O O O O O O O O O O O O O O O O B I I I I	RB DT JJ JJ NN NN NN NN MD RB VB NN NNS IN JJ CC JJ JJ NNS IN DT RB JJ NN
1196.txt	is an useful indicator of	the experimental results demonstrate that iris texture pattern is an useful indicator of racial category of a subject	O O O O O O O O B I I I I O O O O O	DT JJ NNS VBP IN NN NN NN VBZ DT JJ NN IN JJ NN IN DT NN
1198.txt	the advantages of	the racial iris image classification results on the nd multi race iris image database consistently demonstrate the advantages of the proposed hvc model	O O O O O O O O O O O O O O O O B I I O O O O	DT JJ NN NN NN VBZ IN DT FW FW NN VBZ NN NN RB VBP DT NNS IN DT VBN NN NN
1199.txt	achieve higher accuracy in	the results also show that racial iris image classification methods can achieve higher accuracy in lg4000 dataset because lg4000 is a more advanced iris device than lg2200 and it can capture higher quality iris images	O O O O O O O O O O O B I I I O O O O O O O O O O O O O O O O O O O O	DT NNS RB VBP IN JJ NN NN NN NNS MD VB JJR NN IN FW FW IN NN VBZ DT RBR JJ NN NN IN NN CC PRP MD VB JJR NN NN NNS
1202.txt	has wider applications in	so that the propose racial iris image classification method has wider applications in commercial or forensic areas	O O O O O O O O O B I I I O O O O	IN IN DT VBP JJ NN NN NN NN VBZ JJR NNS IN JJ CC JJ NNS
1203.txt	for example	for example if a long range iris device can recognize that the coming customer is an asian subject from 3 meters away in a less cooperative manner the automatic vending machine can recommend the most favorite products of asian users to him	B I O O O O O O O O O O O O O O O O O O O O O O O O O O O O O O O O O O O O O O O O	IN NN IN DT JJ NN NN NN MD VB IN DT VBG NN VBZ DT JJ NN IN CD NNS RB IN DT RBR JJ NN DT JJ VBG NN MD VB DT RBS JJ NNS IN JJ NNS TO PRP
1206.txt	it is a good idea	it is a good idea using the proposed hvc method to classify iris images into multiple categories	B I I I I O O O O O O O O O O O O	PRP VBZ DT JJ NN VBG DT VBN NN NN TO VB NN NNS IN JJ NNS
1207.txt	are shown in	some typical iris images from different categories are shown in fig	O O O O O O O B I I O	DT JJ NN NNS IN JJ NNS VBP VBN IN NN
1210.txt	based on	firstly iris indexing is performed based on iris image classification	O O O O O B I O O O	RB NN NN VBZ VBN VBN IN NN NN NN
1211.txt	is matched with	secondly the query iris image is matched with templates in the retrieved candidate dataset one by one	O O O O O B I I O O O O O O O O O	RB DT FW FW NN VBZ VBN IN NNS IN DT VBN NN NN CD IN CD
1213.txt	is performed by	categorization is performed by manual labeling or automatic clustering	O B I I O O O O O	NN VBZ VBN IN JJ NN CC JJ NN
1215.txt	is represented by	each category is represented by the cluster center vector	O O B I I O O O O	DT NN VBZ VBN IN DT NN NN NN
1216.txt	according to	a training iris image is labeled according to its nearest clustering center	O O O O O O B I O O O O	DT NN NN NN VBZ VBN VBG TO PRP$ JJS NN NN
1221.txt	used for	since svm cannot be directly used for multi class classification a strategy of one against the rest is used	O O O O O B I O O O O O O O O O O O O	IN NN NN VB RB VBN IN JJ NN NN DT NN IN CD IN DT NN VBZ VBN
1222.txt	so that	the iris image classification result cannot guarantee 100 accuracy so that in practice we can search the high confidence matching template in the most similar category	O O O O O O O O O B I O O O O O O O O O O O O O O O	DT NN NN NN NN NN NN CD NN IN IN IN NN PRP MD VB DT JJ NN NN NN IN DT RBS JJ NN
1223.txt	conducted on	the coarse iris image classification experiments are conducted on the large iris image database casia iris thousand and svm classification methods are implemented for comparison	O O O O O O O B I O O O O O O O O O O O O O O O O	DT JJ NN NN NN NNS VBP VBN IN DT JJ NN NN NN FW FW CD CC NN NN NNS VBP VBN IN NN
1225.txt	adopted as	euclid ian and chi square distance are adopted as the dissimilarity functions	O O O O O O O B I O O O	FW FW CC NN NN NN VBP VBN IN DT NN NNS
1226.txt	compared to	a query image is compared to all the images used for training and classified into the category of its nearest neighbor	O O O O B I O O O O O O O O O O O O O O O	DT JJ NN VBZ VBN TO PDT DT NNS VBN IN NN CC VBN IN DT NN IN PRP$ JJS NN
1227.txt	it is more challenging to	it is more challenging to achieve high classification accuracy with the increasing number of categories	B I I I I O O O O O O O O O O	PRP VBZ RBR JJ TO VB JJ NN NN IN DT VBG NN IN NNS
1228.txt	better than	the hvc sift method achieves the best and the hvc gabor method is better than qiu	O O O O O O O O O O O O O B I O	DT NN VBP NN VBZ DT JJS CC DT NN NN NN VBZ JJR IN NN
1230.txt	is not significant for	the difference between euclidian distance and chi square distance is not significant for hvc sift method in this experiment	O O O O O O O O O B I I I O O O O O O	DT NN IN JJ NN CC NN NN NN VBZ RB JJ IN NN VBP NN IN DT NN
1231.txt	it is much better to	but it is much better to use the chi square distance as the dissimilarity function for hvc gabor method	O B I I I I O O O O O O O O O O O O O	CC PRP VBZ RB JJR TO VB DT NN NN NN IN DT NN NN IN FW FW NN
1232.txt	is used as	in the second experiment svm is used as the classifier	O O O O O B I I O O	IN DT JJ NN NN VBZ VBN IN DT NN
1233.txt	faster than	experimental results demonstrate that svm is worse than the nn classifier in iris image classification but much faster than the later one	O O O O O O O O O O O O O O O O O B I O O O	JJ NNS VBP IN NN VBZ JJR IN DT FW FW FW FW NN NN CC RB RBR IN DT JJ CD
1234.txt	it is difficult to	the main reason is that it is difficult to establish the absolute separation plane between iris image categories using svm	O O O O O B I I I O O O O O O O O O O O	DT JJ NN VBZ IN PRP VBZ JJ TO VB DT JJ NN NN IN NN NN NNS VBG NN
1235.txt	compared with	compared with the iris texton method and hvc gabor method hvc sift method also achieves the best performance in this experiment	B I O O O O O O O O O O O O O O O O O O O	VBN IN DT FW FW NN CC FW FW NN NN VBP NN RB VBZ DT JJS NN IN DT NN
1237.txt	it is a high probability event to	nearly 90 ccr can be achieved for tencategory iris image classification which means it is a high probability event to authenticate the identity of query iris image by searching less than 10 templates in the central database	O O O O O O O O O O O O O B I I I I I I O O O O O O O O O O O O O O O O O	RB CD NN MD VB VBN IN FW FW NN NN WDT VBZ PRP VBZ DT JJ NN NN TO VB DT NN IN FW FW NN IN VBG JJR IN CD NNS IN DT JJ NN
1238.txt	be used in	moreover the proposed method can be used in iris recognition systems with proper designed classification confidence threshold	O O O O O B I I O O O O O O O O O	RB DT VBN NN MD VB VBN FW FW NN NNS IN JJ VBN NN NN NN
1240.txt	have been proposed for	iris recognition has been well studied in the literature and a number of iris feature descriptors have been proposed for characterizing the most discriminative and robust features in iris texture	O O O O O O O O O O O O O O O O B I I I O O O O O O O O O O	NN NN VBZ VBN RB VBN IN DT NN CC DT NN IN NN NN NNS VBP VBN VBN IN VBG DT RBS JJ CC JJ NNS IN NN NN
1241.txt	it has been demonstrated that	it has been demonstrated that the feature representation models in state of the art iris recognition methods can be unifind into a general framework of ordinal measures	B I I I I O O O O O O O O O O O O O O O O O O O O O O	PRP VBZ VBN VBN IN DT NN NN NNS IN NN IN DT NN NN NN NNS MD VB JJ IN DT JJ NN IN JJ NNS
1242.txt	is used as	the casia iris thousand one of the largest iris image database in the public domain is used as the testing database since it contains iris images of 1000 subjects	O O O O O O O O O O O O O O O B I I O O O O O O O O O O O	DT FW FW CD CD IN DT JJS NN NN NN IN DT JJ NN VBZ VBN IN DT NN NN IN PRP VBZ JJ NNS IN CD NNS
1246.txt	is regarded as	in our experiment the reliability of the coarse classification is calculated by comparing the largest and second largest decision values of svm results the classification is regarded as a successful one where the threshold 0 5 is decided according to experiments and it is adjustable for different applications	O O O O O O O O O O O O O O O O O O O O O O O O O B I I O O O O O O O O O O O O O O O O O O O O	IN PRP$ NN DT NN IN DT JJ NN VBZ VBN IN VBG DT JJS CC RB JJS NN NNS IN NN VBZ DT NN VBZ VBN IN DT JJ CD WRB DT NN CD CD VBZ VBN VBG TO NNS CC PRP VBZ JJ IN JJ NNS
1262.txt	it is possible to	moreover it is possible to develop a generic iris image classification module in an iris recognition system for a number of applications	O B I I I O O O O O O O O O O O O O O O O O	RB PRP VBZ JJ TO VB DT JJ NN NN NN NN IN DT NN NN NN IN DT NN IN NNS
1267.txt	is proposed to	to integrate the advantages of both vocabulary tree and locality constrained linear coding a novel iris feature representation method called hierarchical visual codebook is proposed to encode the distinctive and robust texture primitives of iris images	O O O O O O O O O O O O O O O O O O O O O O O B I I O O O O O O O O O O	TO VB DT NNS IN CC NN NN CC NN VBD NN VBG DT JJ NN NN NN NN VBN JJ JJ NN VBZ VBN TO VB DT JJ CC JJ NN NNS IN NN NNS
1270.txt	is well characterized by	the global texture of an iris image is well characterized by the statistical distribution of codes in the feature space with overlapping relationship	O O O O O O O B I I I O O O O O O O O O O O O	DT JJ NN IN DT NN NN VBZ RB VBN IN DT JJ NN IN NNS IN DT NN NN IN VBG NN
1271.txt	the effectiveness of	extensive experiments illustrate the effectiveness of this generic hvc method for typical applications of iris image classification i e	O O O B I I O O O O O O O O O O O O O	JJ NNS VBP DT NN IN DT JJ NN NN IN JJ NNS IN NN NN NN FW SYM
1273.txt	the success of	the success of race classification demonstrates the genotypic relationship between iris images of different subjects	B I I O O O O O O O O O O O O	DT NN IN NN NN VBZ DT JJ NN IN JJ NNS IN JJ NNS
1275.txt	be used for	such an evidence may be used for social and forensic applications	O O O O B I I O O O O	PDT DT NN MD VB VBN IN JJ CC JJ NNS
1276.txt	have attempted to	we have attempted to provide a systematic study on iris image classification	O B I I O O O O O O O O	PRP VBP VBN TO VB DT JJ NN IN NN NN NN
1277.txt	are clearly required for	more efforts are clearly required for this topic	O O B I I I O O	JJR NNS VBP RB VBN IN DT NN
1278.txt	it is interesting to	it is interesting to establish a large scale multi race iris image database in public domain	B I I I O O O O O O O O O O O O	PRP VBZ JJ TO VB DT JJ NN NNS NN VBZ NN NN IN JJ NN
1279.txt	are invited to	and all researchers around the world are invited to update the iris image samples of different races	O O O O O O B I I O O O O O O O O	CC DT NNS IN DT NN VBP VBN TO VB DT NN NN NNS IN JJ NNS
1280.txt	with the increasing of	so that we can investigate the performance of racial iris image classification with the increasing of the number of races in database	O O O O O O O O O O O O B I I I O O O O O O	IN IN PRP MD VB DT NN IN JJ NN NN NN IN DT VBG IN DT NN IN NNS IN NN
1281.txt	it is interesting to	and it is interesting to investigate the genotypic relationship between iris images from different races through the proposed hierarchical visual codebook	O B I I I O O O O O O O O O O O O O O O O	CC PRP VBZ JJ TO VB DT JJ NN IN NN NNS IN JJ NNS IN DT VBN JJ JJ NN
1282.txt	such as	iris recognition is being deployed in many important applications such as national id card banking social benefit border control etc	O O O O O O O O O B I O O O O O O O O O	NN NN VBZ VBG VBN IN JJ JJ NNS JJ IN JJ NN NN NN JJ NN NN NN NN
1283.txt	the great benefit of	the risk of security attacks to iris recognition systems increases accordingly driven by the great benefit of fraudulent identity authentication	O O O O O O O O O O O O O B I I I O O O	DT NN IN NN NNS TO VB NN NNS VBZ RB VBN IN DT JJ NN IN JJ NN NN
1284.txt	it is predictable that	it is predictable that attackers will pay more efforts to develop advanced methods to spoof iris biometrics	B I I I O O O O O O O O O O O O O	PRP VBZ JJ IN NNS MD VB JJR NNS TO VB JJ NNS TO FW FW NNS
1285.txt	it will become more challenging to	so it will become more challenging to develop a reliable security solution to iris recognition with the advancement of iris attack approaches	O B I I I I I O O O O O O O O O O O O O O O	IN PRP MD VB RBR JJ TO VB DT JJ NN NN TO VB NN IN DT NN IN NN NN NNS
1287.txt	it is also a good idea to	it is also a good idea to establish a large database of fake iris patterns in public domain just like the computer internet virus sample database in antivirus software industry	B I I I I I I O O O O O O O O O O O O O O O O O O O O O O O	PRP VBZ RB DT JJ NN TO VB DT JJ NN IN JJ NN NNS IN JJ NN RB IN DT NN NN NN NN NN IN JJ NN NN
1288.txt	be applicable to	moreover hvc is a generic texture analysis method and should be applicable to object recognition texture classification and other texture like biometric traits	O O O O O O O O O O B I I O O O O O O O O O O	RB NN VBZ DT JJ NN NN NN CC MD VB JJ TO VB NN NN NN CC JJ NN IN JJ NNS
1290.txt	based on	systems based on bag of words models from image features collected at maxima of sparse interest point operators have been used successfully for both computer visual object and action recognition tasks	O B I O O O O O O O O O O O O O O O O O O O O O O O O O O O O	NNS VBN IN NN IN NNS NNS IN NN NNS VBN IN NNS IN JJ NN NN NNS VBP VBN VBN RB IN DT NN JJ NN CC NN NN NNS
1291.txt	make three contributions aiming to	here we make three contributions aiming to bridge this gap	O O B I I I I O O O	RB PRP VBP CD NNS VBG TO VB DT NN
1295.txt	in order to	third we leverage the significant amount of collected data in order to pursue studies and build automatic end to end trainable computer vision systems based on human eye movements	O O O O O O O O O B I I O O O O O O O O O O O O O O O O O	RB PRP NN DT JJ NN IN VBN NNS IN NN TO VB NNS CC VB JJ NN TO VB JJ NN NN NNS VBN IN JJ NN NNS
1298.txt	made advances in	while such data has made advances in system design and evaluation possible	O O O O B I I O O O O O	IN JJ NNS VBZ VBN NNS IN NN NN CC NN JJ
1300.txt	the accuracy of	this is noticeable in the accuracy of state of the art systems trained with such annotations which still lags significantly behind human performance on similar tasks	O O O O B I I O O O O O O O O O O O O O O O O O O O	DT VBZ JJ IN DT NN IN NN IN DT NN NNS VBN IN JJ NNS WDT RB VBZ RB IN JJ NN IN JJ NNS
1303.txt	defined by	the human eye movement level defined by image fixations and saccades is potentially the less controversial to measure and analyze	O O O O O B I O O O O O O O O O O O O O	DT JJ NN NN NN VBN IN NN NNS CC NNS VBZ RB DT RBR JJ TO VB CC VB
1306.txt	in particular	it can potentially foster links with the human vision community in particular researchers developing biologically plausible models of visual attention who would be able to test and quantitatively analyze their models on shared large scale datasets	O O O O O O O O O O B I O O O O O O O O O O O O O O O O O O O O O O O O	PRP MD RB VB NNS IN DT JJ NN NN IN JJ NNS VBG RB JJ NNS IN JJ NN WP MD VB JJ TO VB CC RB VB PRP$ NNS IN JJ JJ NN NNS
1307.txt	based on	some of the most successful approaches to action recognition employ bag of words representations based on descriptors computed at spatial temporal video locations obtained at the maxima of an interest point operator biased to fire over nontrivial local structure	O O O O O O O O O O O O O O B I O O O O O O O O O O O O O O O O O O O O O O O	DT IN DT RBS JJ NNS TO NN NN VBP NN IN NNS NNS VBN IN NNS VBN IN JJ JJ NN NNS VBN IN DT NNS IN DT NN NN NN VBN TO VB IN JJ JJ NN
1308.txt	it appears still difficult to	although it appears still difficult to detect a large variety of useful objects reliably in challenging video footage	O B I I I I O O O O O O O O O O O O	IN PRP VBZ RB JJ TO VB DT JJ NN IN JJ NNS RB IN JJ NN NN
1309.txt	it is a difficult problem	although human pose estimation could greatly disambiguate the interactions between actors and manipulated objects it is a difficult problem even in a controlled setting due to the large number of local minima in the search space	O O O O O O O O O O O O O O B I I I I O O O O O O O O O O O O O O O O O	IN JJ VBP NN MD RB VB DT NNS IN NNS CC VBN NNS PRP VBZ DT JJ NN RB IN DT JJ NN JJ TO DT JJ NN IN JJ NN IN DT NN NN
1310.txt	used to	the dominant role of sparse spatialtemporal interest point operators as front end in computer vision systems raises the question whether computational insights from a working system like the human visual system can be used to improve performance	O O O O O O O O O O O O O O O O O O O O O O O O O O O O O O O O O B I O O	DT JJ NN IN JJ JJ NN NN NNS IN JJ NN IN NN NN NNS VBZ DT NN IN JJ NNS IN DT VBG NN IN DT JJ JJ NN MD VB VBN TO VB NN
1311.txt	the effect of	the sparse approach to computer visual recognition is not inconsistent to the one of biological systems but the degree of repeatability and the effect of using human fixations with computer vision algorithms in the context of action recognition have not been yet explored	O O O O O O O O O O O O O O O O O O O O O O B I I O O O O O O O O O O O O O O O O O O	DT JJ NN TO NN JJ NN VBZ RB JJ TO DT CD IN JJ NNS CC DT NN IN NN CC DT NN IN VBG JJ NNS IN NN NN NNS IN DT NN IN NN NN VBP RB VBN RB VBN
1312.txt	undertake a significant effort of	we undertake a significant effort of recording and analyzing human eye movements in the context of dynamic visual action and context recognition tasks for two existing computer vision datasets	O B I I I I O O O O O O O O O O O O O O O O O O O O O O O	PRP VBP DT JJ NN IN VBG CC VBG JJ NN NNS IN DT NN IN JJ JJ NN CC NN NN NNS IN CD VBG NN NN NNS
1313.txt	leads to	our findings and using advanced computer vision descriptors and fusion methods leads to state of the art results in the hollywood 2 and ucf sports action datasets	O O O O O O O O O O O B I O O O O O O O O O O O O O O	PRP$ NNS CC VBG JJ NN NN NNS CC NN NNS VBZ TO NN IN DT NN VBZ IN DT NN CD CC JJ NNS NN NNS
1317.txt	extends our prior work in	this paper extends our prior work in x	O O B I I I I O	DT NN VBZ PRP$ JJ NN IN NN
1318.txt	is organized as follows	the paper is organized as follows	O O B I I I	DT NN VBZ VBN IN VBZ
1325.txt	derived from	section 7 explores the action recognition potential of several interest point operators derived from ground truth human fixations and visual saliency maps	O O O O O O O O O O O O B I O O O O O O O O	NN CD VBZ DT NN NN NN IN JJ NN NN NNS VBN IN NN NN JJ NNS CC JJ NN NNS
1326.txt	turn our attention to	in 8 we turn our attention to the problem of human visual saliency prediction and introduce a novel spatio temporal human fixation detector trained using our human gaze dataset	O O O B I I I O O O O O O O O O O O O O O O O O O O O O O	IN CD PRP VBP PRP$ NN TO DT NN IN JJ JJ NN NN CC VB DT JJ NN JJ JJ NN NN VBD VBG PRP$ JJ VBP NN
1327.txt	be integrated into	section 9 illustrates how predicted saliency maps can be integrated into a modern state of the art end to end action recognition system	O O O O O O O O B I I O O O O O O O O O O O O	NN CD VBZ WRB VBN NN NNS MD VB VBN IN DT JJ NN IN DT NN NN TO VB NN NN NN
1328.txt	draw our final conclusions in	we draw our final conclusions in 10	O B I I I I O	PRP VBP PRP$ JJ NNS IN CD
1329.txt	received significant interest by	the study of gaze patterns in humans has long received significant interest by the human vision community	O O O O O O O O O B I I I O O O O	DT NN IN VBP NNS IN NNS VBZ RB VBN JJ NN IN DT JJ NN NN
1331.txt	been confirmed in	the stability of eye movement patterns has also been confirmed in the context of 3d articulated human pose perception tasks in a first person setup	O O O O O O O O B I I O O O O O O O O O O O O O O	DT NN IN NN NN NNS VBZ RB VBN VBN IN DT NN IN NN VBD JJ VBP NN NNS IN DT JJ NN NN
1332.txt	is driven by	whether visual attention is driven by purely bottom up cues is still open to debate	O O O B I I O O O O O O O O O	IN JJ NN VBZ VBN IN RB NN RP NNS VBZ RB JJ TO VB
1334.txt	are driven by	early computational models of attention assume that human fixations are driven by maxima inside a topographical map that encodes the saliency of each point in the visual field	O O O O O O O O O B I I O O O O O O O O O O O O O O O O	JJ JJ NNS IN NN VBP IN JJ NNS VBP VBN IN NNS IN DT JJ NN WDT VBZ DT NN IN DT NN IN DT JJ NN
1338.txt	have been used for	saliency maps have been used for scene classification object localization and recognition and action recognition	O O B I I I O O O O O O O O O	NN NNS VBP VBN VBN IN NN NN NN NN CC NN CC NN NN
1340.txt	have been extended to	bottom up saliency models for static images have been extended to videos by incorporating motion and flicker channels	O O O O O O O B I I I O O O O O O O	NN RP NN NNS IN JJ NNS VBP VBN VBN TO NNS IN VBG NN CC NN NNS
1344.txt	consisting of	most of these datasets have been designed for small quantitative studies consisting of at most a few hundred images or videos	O O O O O O O O O O O B I O O O O O O O O	JJS IN DT NNS VBP VBN VBN IN JJ JJ NNS VBG IN IN JJS DT JJ CD NNS CC NNS
1347.txt	introduce to	we introduce spatial and sequential metrics to assess the inter subject consistency and to quantify the influence of task instructions on eye movements	O B O O O O I O O O O O O O O O O O O O O O O	PRP VBP JJ CC JJ NNS TO VB DT NN NN NN CC TO VB DT NN IN NN NNS IN NN NNS
1348.txt	based on	moreover we propose new trainable models for human visual saliency prediction and pursue end to end automatic action recognition frameworks based on predicted visual saliency maps	O O O O O O O O O O O O O O O O O O O O B I O O O O	RB PRP VBP JJ JJ NNS IN JJ JJ NN NN CC VB NN TO VB JJ NN NN NNS VBN IN VBN JJ NN NNS
1349.txt	rely on	therefore we can work with any video and we do not rely on the availability of human eye movements in video at test time	O O O O O O O O O O O B I O O O O O O O O O O O	RB PRP MD VB IN DT NN CC PRP VBP RB VB IN DT NN IN JJ NN NNS IN NN IN NN NN
1353.txt	used to	in work following up on ours fathi have shown that under the constraint of a first person perspective human fixations can also be predicted and used to enhance action recognition performance	O O O O O O O O O O O O O O O O O O O O O O O O O B I O O O O	IN NN VBG RP IN JJ NNS VBP VBN IN IN DT NN IN DT JJ NN NN JJ NNS MD RB VB VBN CC VBN TO VB NN NN NN
1354.txt	in contrast	in contrast in computer vision interest point detectors have been successfully used in the bag of visual words framework for action classification and event detection but a variety of other methods exists including random field models and structured output svms	B I O O O O O O O O O O O O O O O O O O O O O O O O O O O O O O O O O O O O O O	IN NN IN NN NN NN NN NNS VBP VBN RB VBN IN DT NN IN JJ NNS NN IN NN NN CC NN NN CC DT NN IN JJ NNS VBZ VBG JJ NN NNS CC JJ NN NNS
1356.txt	is driven by	this study is driven primarily by our computer vision interests yet leverages data collection and insights from human vision	O O B I O I O O O O O O O O O O O O O	DT NN VBZ VBN RB IN PRP$ NN NN NNS RB VBZ NNS NN CC NNS IN JJ NN
1357.txt	focus on	while in this paper we focus on bag of words spatio temporal computer action recognition pipelines the scope for study and the structure in the data are broader	O O O O O B I O O O O O O O O O O O O O O O O O O O O O	IN IN DT NN PRP VBP IN NN IN NNS VBP JJ NN NN NN NNS DT NN IN NN CC DT NN IN DT NNS VBP JJR
1358.txt	see as	we do not see this investigation as a terminus but rather as a first step in exploring some of the most advanced data and models that human vision and computer vision can offer at the moment	O O O B O O I O O O O O O O O O O O O O O O O O O O O O O O O O O O O O	PRP VBP RB VB DT NN IN DT NN CC RB IN DT JJ NN IN VBG DT IN DT RBS JJ NNS CC NNS IN JJ NN CC NN NN MD VB IN DT NN
1359.txt	an objective of this work is to	an objective of this work is to introduce additional annotations in the form of eye recordings for two large scale video data sets for action recognition	B I I I I I I O O O O O O O O O O O O O O O O O O O	DT NN IN DT NN VBZ TO VB JJ NNS IN DT NN IN NN NNS IN CD JJ NN NN NNS NNS IN NN NN
1360.txt	it is one of the largest and most challenging	introduced in x it is one of the largest and most challenging available datasets for real world actions	O O O B I I I I I I I I O O O O O O	VBN IN NN PRP VBZ CD IN DT JJS CC RBS JJ JJ NNS IN JJ NN NNS
1362.txt	are collected from	these actions are collected from a set of 69 hollywood movies	O O B I I O O O O O O	DT NNS VBP VBN IN DT NN IN CD NN NNS
1365.txt	consists of	the data set consists of about 487k frames totaling about 20 hours of video	O O O B I O O O O O O O O O	DT NNS NN VBZ IN IN NN NNS VBG RB CD NNS IN NN
1368.txt	between and	human subjects we have collected data from 19 human volunteers aged between 21 and 41	O O O O O O O O O O O B O I O	JJ NNS PRP VBP VBN NNS IN CD JJ NNS JJ IN CD CC CD
1369.txt	based on	we split them into three groups based on the task they were required to solve action recognition context recognition and free viewing	O O O O O O B I O O O O O O O O O O O O O O	PRP VBD PRP IN CD NNS VBN IN DT NN PRP VBD VBN TO VB NN NN NN NN CC JJ NN
1371.txt	aware of	none of the subjects was aware of the task constraints placed on the other groups and none was a cognitive scientist	O O O O O B I O O O O O O O O O O O O O O	NN IN DT NNS VBD JJ IN DT NN NNS VBN IN DT JJ NNS CC NN VBD DT JJ NN
1372.txt	in order to	we chose the three groups such that no pair of subjects from different groups were acquainted with each other in order to limit biases	O O O O O O O O O O O O O O O O O O O B I I O O	PRP VBD DT CD NNS JJ IN DT NN IN NNS IN JJ NNS VBD VBN IN DT JJ IN NN TO VB NNS
1377.txt	was carried out	the calibration procedure was carried out at the beginning of each block	O O O B I I O O O O O O	DT NN NN VBD VBN RP IN DT NN IN DT NN
1380.txt	greater than	if the error in the estimated position was greater than 0 75 of visual angle the experiment was stopped and calibration restarted	O O O O O O O O B I O O O O O O O O O O O O	IN DT NN IN DT VBN NN VBD JJR IN CD CD IN JJ NN DT NN VBD VBN CC NN VBD
1381.txt	was carried out	at the end of each block validation was carried out again to account for fluctuations in the recording environment	O O O O O O O B I I O O O O O O O O O	IN DT NN IN DT NN NN VBD VBN RP RB TO VB IN NNS IN DT NN NN
1384.txt	ranged from to	the visual angles subtended by the stimuli were 38 4 in the horizontal plane and ranged from 13 81 to 26 18 in the vertical plane	O O O O O O O O O O O O O O O B I O O I O O O O O O	DT JJ NNS VBN IN DT NNS VBD CD CD IN DT JJ NN CC VBD IN CD CD TO CD CD IN DT JJ NN
1388.txt	provided by	display would proceed automatically using the trigger area of interest feature provided by the iview x software	O O O O O O O O O O O B I O O O O	NN MD VB RB VBG DT NN NN IN NN NN VBN IN DT NN NN NN
1394.txt	our goal is to	our goal is to create a data set that captures the gaze patterns of humans solving a recognition task	B I I I O O O O O O O O O O O O O O O	PRP$ NN VBZ TO VB DT NN NN WDT VBZ DT VBP NNS IN NNS VBG DT NN NN
1395.txt	it is important to	therefore it is important to ensure that our subjects are successful at this task	O B I I I O O O O O O O O O	RB PRP VBZ JJ TO VB IN PRP$ NNS VBP JJ IN DT NN
1396.txt	between and	fig 2 shows the confusion matrix between the answers of human subjects and the ground truth	O O O O O O B O O O O O I O O O	NN CD VBZ DT NN NN IN DT NNS IN JJ NNS CC DT NN NN
1397.txt	associated with	for hollywood 2 there can be multiple labels associated with the same video	O O O O O O O O B I O O O	IN NN CD EX MD VB JJ NNS VBN IN DT JJ NN
1398.txt	apart from	we show apart from the 12 action labels the 4 most common combinations of labels occurring in the ground truth and omit less common ones	O O B I O O O O O O O O O O O O O O O O O O O O O	PRP VBP RB IN DT CD NN VBZ DT CD RBS JJ NNS IN NNS VBG IN DT NN NN CC VB RBR JJ NNS
1404.txt	used by	in this section we investigate how well the regions fixated by human subjects agree on a frame by frame basis by generalizing to video data the procedure used by ehinger et	O O O O O O O O O O O O O O O O O O O O O O O O O O O B I O O	IN DT NN PRP VBP WRB RB DT NNS VBN IN JJ NNS VBP IN DT NN IN NN NN IN VBG TO NN NNS DT NN VBN IN FW FW
1407.txt	address this issue by	therefore one can address this issue by checking how well the fixation of a subject on one stimulus can be predicted from those of the other subjects on a different unrelated stimulus	O O O B I I I O O O O O O O O O O O O O O O O O O O O O O O O O	RB PRP MD VB DT NN IN VBG WRB RB DT NN IN DT NN IN CD NN MD VB VBN IN DT IN DT JJ NNS IN DT JJ JJ NN
1408.txt	much greater than	normally the average precision when predicting fixations on the same stimulus is much greater than on different stimuli	O O O O O O O O O O O O B I I O O O	RB DT JJ NN WRB VBG NNS IN DT JJ NN VBZ RB JJR IN IN JJ NNS
1410.txt	with respect to	we test each subject in turn with respect to the other score for this classification problem is then computed for the test subject	O O O O O O B I I O O O O O O O O O O O O O O	PRP VBP DT NN IN NN IN NN TO DT JJ NN IN DT NN NN VBZ RB VBN IN DT NN NN
1413.txt	attempt to	for cross stimulus control we repeat this process for pairs of frames chosen from different videos and attempt to predict the fixation of each test subject on the first frame from the fixations of the other subjects on the other frame	O O O O O O O O O O O O O O O O O B I O O O O O O O O O O O O O O O O O O O O O O	IN JJ NN NN PRP VBP DT NN IN NNS IN NNS VBN IN JJ NNS CC NN TO VB DT NN IN DT NN NN IN DT JJ NN IN DT NNS IN DT JJ NNS IN DT JJ NN
1415.txt	are bound to	the reason is that our stimulus is dynamic and the spatial positions of future fixations are bound to be altered by changes in the stimulus itself	O O O O O O O O O O O O O O O B I I O O O O O O O O	DT NN VBZ IN PRP$ NN VBZ JJ CC DT JJ NNS IN JJ NNS VBP VBN TO VB VBN IN NNS IN DT NN PRP
1417.txt	corresponding to	we have chosen this value corresponding to a cutoff frequency of approximately 8 cycles image for consistency with x	O O O O O B I O O O O O O O O O O O O	PRP VBP VBN DT NN VBG TO DT JJ NN IN RB CD NNS NN IN NN IN NN
1419.txt	due to	we disregard the first 200ms from the beginning of each video to remove bias due to the initial central fixation	O O O O O O O O O O O O O O B I O O O O	PRP VBP DT JJ NNS IN DT NN IN DT NN TO VB NN JJ TO DT JJ JJ NN
1420.txt	are shown in	the roc curves for inter subject agreement and cross stimulus control are shown in fig 3	O O O O O O O O O O O B I I O O	DT NN NNS IN NN NN NN CC NN NN NN VBP VBN IN NN CD
1424.txt	corresponding to	we also analyze inter subject agreement on subsets of videos corresponding to each action class and for 4 significant labellings considered in fig 2	O O O O O O O O O O B I O O O O O O O O O O O O	PRP RB VBP NN NN NN IN NNS IN NNS VBG TO DT NN NN CC IN CD JJ NNS VBN IN NN CD
1425.txt	as illustrated in	on each of these subsets inter subject consistency remains strong as illustrated in table 2a b	O O O O O O O O O O B I I O O O	IN DT IN DT NNS VBP JJ NN VBZ JJ IN VBN IN NN NN NN
1426.txt	there is significant variation in	interestingly there is significant variation in the cross stimulus control across these classes especially in the ucf sports dataset	O B I I I I O O O O O O O O O O O O O	RB EX VBZ JJ NN IN DT JJ NN NN IN DT NNS RB IN DT JJ NNS NN
1427.txt	due to	the setup being identical we conjecture that part of this variation is due to the different ways in which various categories of scenes are filmed and the way the director aims to present the actions to the viewer	O O O O O O O O O O O O B I O O O O O O O O O O O O O O O O O O O O O O O O	DT NN VBG JJ PRP NN IN NN IN DT NN VBZ JJ TO DT JJ NNS IN WDT JJ NNS IN NNS VBP VBN CC DT NN DT NN VBZ TO VB DT NNS TO DT NN
1428.txt	for example	for example in tv footage for sports events the actions are typically shot from a frontal pose the performer is centered almost perfectly and there is limited background clutter	B I O O O O O O O O O O O O O O O O O O O O O O O O O O O	IN NN IN NN NN IN NNS NNS DT NNS VBP RB VBN IN DT JJ VB DT NN VBZ VBN RB RB CC EX VBZ JJ NN NN
1429.txt	makes it easier to	these factors lead to a high degree of similarity among the stimuli within the class and makes it easier to extrapolate subject fixations across videos explaining the unusually high values of this metric for the actions like dive lift and swing	O O O O O O O O O O O O O O O O B I I I O O O O O O O O O O O O O O O O O O O O O	DT NNS VBP TO DT JJ NN IN NN IN DT NNS IN DT NN CC VBZ PRP JJR TO VB JJ NNS IN NNS VBG DT RB JJ NNS IN DT NN IN DT NNS IN NN NN CC NN
1430.txt	the impact of	in this section we evaluate the impact of the task on the spatial pattern of eye movements for this dataset	O O O O O B I I O O O O O O O O O O O O	IN DT NN PRP VBP DT NN IN DT NN IN DT JJ NN IN NN NNS IN DT NN
1437.txt	end up with	as for static consistency we take the average auc over all stimuli and end up with a set of na prediction scores	O O O O O O O O O O O O O B I I O O O O O O	IN IN JJ NN PRP VBP DT JJ NN IN DT NNS CC VB RP IN DT NN IN TO NN NNS
1438.txt	having a lower average compared to the former	under the hypothesis that task does influence the spatial layout of overt visual attention the distributions of scores obtained for subjects in sa and sb should be different with the latter having a lower average compared to the former	O O O O O O O O O O O O O O O O O O O O O O O O O O O O O O O B I I I I I I I	IN DT NN IN NN VBZ VB DT JJ NN IN JJ JJ NN DT NNS IN NNS VBN IN NNS IN NN CC NN MD VB JJ IN DT JJ VBG DT JJR NN VBN TO DT JJ
1444.txt	on the other hand	on the other hand for both datasets we find significant differences between subjects performing action recognition and those asked to recognize context thus showing that task instructions induce significant changes in visual search patterns	B I I I O O O O O O O O O O O O O O O O O O O O O O O O O O O O O O	IN DT JJ NN IN DT NNS PRP VBP JJ NNS IN NNS VBG NN NN CC DT VBD TO VB NN RB VBG IN NN NNS VBP JJ NNS IN JJ NN NNS
1445.txt	there is significant debate in	there is significant debate in the human vision community on whether task influences eye movements	B I I I I O O O O O O O O O O	EX VBZ JJ NN IN DT JJ NN NN IN IN NN VBZ NN NNS
1446.txt	between and	however we find significant differences between action and context recognition in both video and static images strongly supporting yarbus findings	O O O O O B O I O O O O O O O O O O O O	RB PRP VBP JJ NNS IN NN CC NN NN IN CC JJ CC JJ NNS RB VBG JJ NNS
1452.txt	based on	dynamic consistency measures based on sequence alignment of discrete symbols have been used in the human vision community but they have been generally limited to static image stimuli and required manual annotations of aois to generate semantically meaningful scanpath representations	O O O B I O O O O O O O O O O O O O O O O O O O O O O O O O O O O O O O O O O O	JJ NN NNS VBN IN NN NN IN JJ NNS VBP VBN VBN IN DT JJ NN NN CC PRP VBP VBN RB VBN TO JJ NN NNS CC VBD JJ NNS IN NN TO VB RB JJ NN NNS
1456.txt	be computed for	we then define two metrics aoi markov dynamics and temporal aoi alignment and show how they can be computed for this representation	O O O O O O O O O O O O O O O O O B I I O O	PRP RB VBP CD NNS FW FW NNS CC JJ NN NN CC VB WRB PRP MD VB VBN IN DT NN
1457.txt	conclude with a discussion of the results	after we define a baseline for our evaluation we conclude with a discussion of the results	O O O O O O O O O B I I I I I I	IN PRP VBP DT NN IN PRP$ NN PRP VBP IN DT NN IN DT NNS
1459.txt	belonging to	assuming that such regions called areas of interest can be identified the sequence of fixations belonging to a subject can be represented discretely by assigning each fixation to the closest aoi	O O O O O O O O O O O O O O O B I O O O O O O O O O O O O O O	VBG IN JJ NNS VBD NNS IN NN MD VB VBN DT NN IN NNS VBG TO DT NN MD VB VBN RB IN VBG DT NN TO DT JJS NN
1460.txt	for example	for example from the video depicted in fig 4 left we identify six aois the bumper of the car its windshield the passenger and the handbag he carries the driver and the side mirror	B I O O O O O O O O O O O O O O O O O O O O O O O O O O O O O O O O	IN NN IN DT NN VBN IN NN CD VBD PRP VBP CD NNS DT NN IN DT NN PRP$ NN DT NN CC DT NN PRP VBZ DT NN CC DT NN NN
1461.txt	based on	we then trace the scan path of each subject through the aois based on spatial proximity	O O O O O O O O O O O O B I O O	PRP RB VBP DT VBP NN IN DT NN IN DT NN VBN IN JJ NN
1464.txt	tend to	notice that aois are semantically meaningful and tend to correspond to physical objects	O O O O O O O B I O O O O	VB DT NN VBP RB JJ CC VBP TO VB TO JJ NNS
1465.txt	based on	interestingly this supports recent computer vision strategies based on object detectors for action recognition	O O O O O O O B I O O O O O	RB DT VBZ JJ NN NN NNS VBN IN NN NNS IN NN NN
1467.txt	based on	therefore we introduce an automatic method for determining their locations based on clustering the fixations of all subjects in a frame	O O O O O O O O O O B I O O O O O O O O O	RB PRP VBP DT JJ NN IN VBG PRP$ NNS VBN IN VBG DT NNS IN DT NNS IN DT NN
1468.txt	the sum of	we start by running k means with 1 cluster and we successively increase their number until the sum of squared errors drops below a threshold	O O O O O O O O O O O O O O O O B I I O O O O O O	PRP VBP IN VBG NN VBZ IN CD NN CC PRP RB VBP PRP$ NN IN DT NN IN VBN NNS VBZ IN DT NN
1469.txt	as long as	we then link centroids from successive frames into tracks as long as they are closely located spatially	O O O O O O O O O B I I O O O O O	PRP RB VBP NNS IN JJ NNS IN NNS RB RB IN PRP VBP RB JJ RB
1471.txt	is assigned to	each resulting track becomes an aoi and each fixation is assigned to the closest aoi at the time of its creation	O O O O O O O O O B I I O O O O O O O O O	DT VBG NN VBZ DT NN CC DT NN VBZ VBN TO DT JJS NN IN DT NN IN PRP$ NN
1472.txt	in order to	in order to provide a reference for our consistency evaluation we generate 10 random aoi strings per video and compute the consistency on these strings under our metrics	B I I O O O O O O O O O O O O O O O O O O O O O O O O O	IN NN TO VB DT NN IN PRP$ NN NN PRP VBP CD JJ NN NNS IN NN CC VB DT NN IN DT NNS IN PRP$ NNS
1475.txt	are derived from	second our automatic aois are derived from subject fixations and are biased by their gaze preference	O O O O B I I O O O O O O O O O	JJ PRP$ JJ NN VBP VBN IN JJ NNS CC VBP VBN IN PRP$ VB NN
1476.txt	even if	the lifespan of an aoi will not be initiated until at least one subject has fixated it even if the corresponding object is already visible	O O O O O O O O O O O O O O O O O B I O O O O O O	DT NN IN DT NN MD RB VB VBN IN IN JJS CD NN VBZ VBN PRP RB IN DT JJ NN VBZ RB JJ
1478.txt	compared to	for the hollywood 2 dataset we find that the average transition probability of each subject s fixations under aoi markov dynamics is 70 compared to 13 for the random baseline	O O O O O O O O O O O O O O O O O O O O O O O B I O O O O O	IN DT NN CD NN PRP VBP IN DT JJ NN NN IN DT JJ NN NNS IN FW FW NNS VBZ CD VBN TO CD IN DT JJ NN
1479.txt	compared to	we also find that across all videos 71 of the aoi symbols are successfully aligned compared to only 51 for the random baseline	O O O O O O O O O O O O O O O B I O O O O O O	PRP RB VBP IN IN DT NNS CD IN DT NN NNS VBP RB VBN VBN TO RB CD IN DT JJ NN
1482.txt	vary to	alignment scores vary to some extent across classes	O O B I O O O O	NN NNS VBP TO DT NN IN NNS
1485.txt	cluster into	we cluster the resulting descriptors using k means into 500 clusters	O B O O O O O O I O O	PRP VBP DT VBG NNS VBG NN VBZ IN CD NNS
1491.txt	seem to	overall the vocabularies seem to capture semantically relevant aspects of the action classes	O O O B I O O O O O O O O	RB DT NNS VBP TO VB RB JJ NNS IN DT NN NNS
1492.txt	be used to	this suggests that human fixations provide a degree of object and person repeatability that could be used to boost the performance of computer based action recognition methods a problem we address in the following sections	O O O O O O O O O O O O O O O B I I O O O O O O O O O O O O O O O O O	DT VBZ IN JJ NNS VBP DT NN IN NN CC NN NN WDT MD VB VBN TO VB DT NN IN NN VBN NN NN NNS DT NN PRP VBP IN DT JJ NNS
1494.txt	is equivalent to	one way to capture this information is to extract descriptors from these regions which is equivalent to using them as interest points	O O O O O O O O O O O O O O B I I O O O O O	CD NN TO VB DT NN VBZ TO VB NNS IN DT NNS WDT VBZ JJ TO VBG PRP IN NN NNS
1495.txt	are correlated with	following this line of thought we evaluate the degree to which human fixations are correlated with the widely used harris spatiotemporal cornerness operator	O O O O O O O O O O O O O B I I O O O O O O O	VBG DT NN IN NN PRP VBP DT NN TO WDT JJ NNS VBP VBN IN DT RB VBN NN NN NN NN
1497.txt	compare to	we compare the performance of these two operators to that of the harris operator for computer based action classification	O B O O O O O O I O O O O O O O O O O	PRP VBP DT NN IN DT CD NNS TO DT IN DT NN NN IN NN JJ NN NN
1501.txt	based on	we then define two operators based on ground truth human fixations	O O O O O B I O O O O	PRP RB VBP CD NNS VBN IN NN NN JJ NNS
1505.txt	between and	we find low correlation between the locations at which classical interest point detectors fire and the human fixations	O O O O B O O O O O O O O O I O O O	PRP VBP JJ NN IN DT NNS IN WDT JJ NN NN NNS NN CC DT JJ NNS
1507.txt	in addition	in addition our results show that none of our fixation derived interest point operators improve recognition performance compared to the harris based interest point operator	B I O O O O O O O O O O O O O O O O O O O O O O O	IN NN PRP$ NNS VBP IN NN IN PRP$ NN VBD NN NN NNS VBP NN NN VBN TO DT NN JJ NN NN NN
1509.txt	as opposed to	research of human attention suggests that humans can simultaneously attend to one or more subregions of the visual field as opposed to processing globally all the information available the so called covert attention	O O O O O O O O O O O O O O O O O O O B I I O O O O O O O O O O O	NN IN JJ NN VBZ IN NNS MD RB VB TO CD CC JJR NNS IN DT JJ NN IN VBN TO NN RB PDT DT NN JJ DT RB VBN JJ NN
1514.txt	compare with	we then define an interest point operator that randomly samples spatio temporal locations from this probability distribution and compare its performance for action recognition with two baselines	O O O O O O O O O O O O O O O O O O B O O O O O I O O	PRP RB VBP DT NN NN NN WDT RB NNS VBP JJ NNS IN DT NN NN CC VB PRP$ NN IN NN NN IN CD NNS
1515.txt	have superior performance to	if subsets of the foveated regions are indeed informative we expect our saliency based interest point operator to have superior performance to both baselines	O O O O O O O O O O O O O O O O O O B I I I O O	IN NNS IN DT JJ NNS VBP RB JJ PRP VBP PRP$ NN VBN NN NN NN TO VB JJ NN TO DT NNS
1517.txt	be used to	our results indicate that saliency maps encoding only the weak surface structure of fixations can be used to boost the accuracy of contemporary methods and descriptors used for computer action recognition	O O O O O O O O O O O O O O O B I I O O O O O O O O O O O O O	PRP$ NNS VBP IN NN NNS VBG RB DT JJ NN NN IN NNS MD VB VBN TO VB DT NN IN JJ NNS CC NNS VBN IN NN NN NN
1519.txt	it is possible to	a natural question is whether it is possible to reliably predict saliency maps to a degree that still preserves the benefits of action classification accuracy	O O O O O B I I I O O O O O O O O O O O O O O O O	DT JJ NN VBZ IN PRP VBZ JJ TO RB VB NN NNS TO DT NN WDT RB VBZ DT NNS IN NN NN NN
1520.txt	the focus of	this will be the focus of the next section	O O O B I I O O O	DT MD VB DT NN IN DT JJ NN
1523.txt	is widely used in	the first is the area under the curve which is widely used in the human vision community	O O O O O O O O O B I I I O O O O	DT JJ VBZ DT NN IN DT NN WDT VBZ RB VBN IN DT JJ NN NN
1526.txt	it is possible to	a natural question is whether it is possible to reliably predict saliency maps to a degree that still preserves the benefits of action classification accuracy	O O O O O B I I I O O O O O O O O O O O O O O O O	DT JJ NN VBZ IN PRP VBZ JJ TO RB VB NN NNS TO DT NN WDT RB VBZ DT NNS IN NN NN NN
1527.txt	the focus of	this will be the focus of the next section	O O O B I I O O O	DT MD VB DT NN IN DT JJ NN
1530.txt	is widely used in	the first is the area under the curve which is widely used in the human vision community	O O O O O O O O O B I I I O O O O	DT JJ VBZ DT NN IN DT NN WDT VBZ RB VBN IN DT JJ NN NN
1532.txt	is inspired by	the second measure is inspired by our application of saliency maps to action recognition	O O O B I I O O O O O O O O	DT JJ NN VBZ VBN IN PRP$ NN IN NN NNS TO NN NN
1535.txt	both and	we also propose and study several features for saliency map prediction both static and motion based	O O O O O O O O O O O B O I O O	PRP RB VBP CC VBP JJ NNS IN NN NN NN CC JJ CC NN VBN
1537.txt	in addition	in addition we train a hog mbh detector that fires preferentially at fixated locations using the vast amount of eye movement data available in the dataset	B I O O O O O O O O O O O O O O O O O O O O O O O O	IN NN PRP VBP DT NN NN NN WDT VBZ RB IN VBN NNS VBG DT JJ NN IN NN NN NNS JJ IN DT NN
1538.txt	gives the best performance	we evaluate all these features and their combinations on our dataset and find that our detector gives the best performance under the kl divergence measure	O O O O O O O O O O O O O O O O B I I I O O O O O	PRP VBP PDT DT NNS CC PRP$ NNS IN PRP$ NN CC VBP IN PRP$ NN VBZ DT JJS NN IN DT NN NN NN
1542.txt	is close to	this does not imply however that the normalized probability distribution associated with the saliency map is close to the ground truth saliency map for the image	O O O O O O O O O O O O O O O B I I O O O O O O O O	DT VBZ RB VB RB IN DT VBN NN NN VBN IN DT NN NN VBZ JJ TO DT NN NN NN NN IN DT NN
1549.txt	with respect to	at the other end of the spectrum lies the human saliency baseline which derives a saliency map from half of our human subjects and is evaluated with respect to fixations of the remaining ones	O O O O O O O O O O O O O O O O O O O O O O O O O O B I I O O O O O	IN DT JJ NN IN DT NN VBZ DT JJ NN NN WDT VBZ DT NN NN IN NN IN PRP$ JJ NNS CC VBZ VBN IN NN TO NNS IN DT VBG NNS
1551.txt	better than	as a general trend low level features are better predictors than high level ones	O O O O O O O O B O I O O O	IN DT JJ NN JJ NN NNS VBP JJR NNS IN JJ NN NNS
1552.txt	provide similar performance to	the low level motion features provide similar performance to static low level features	O O O O O B I I I O O O O	DT JJ NN NN NNS VBP JJ NN TO JJ JJ NN NNS
1553.txt	is comparable to	our hog mbh detector is comparable to the best static feature the horizon detector under the auc metric	O O O O B I I O O O O O O O O O O O	PRP$ NN NN NN VBZ JJ TO DT JJS JJ NN DT NN NN IN DT NN NN
1554.txt	it very similar to	the response of the horizon detector is a blurred bar which extends horizontally and is often close to vertically centered making it very similar to a central bias response	O O O O O O O O O O O O O O O O O O O O O B I I I O O O O	DT NN IN DT NN NN VBZ DT VBN NN WDT VBZ RB CC VBZ RB RB TO RB JJ VBG PRP RB JJ TO DT JJ NN NN
1555.txt	similar to	these observations may explain the high score obtained by this detector similar to central bias	O O O O O O O O O O O B I O O	DT NNS MD VB DT JJ NN VBN IN DT NN JJ TO JJ NN
1557.txt	according to	interestingly when evaluated according to kl divergence the ranking of the saliency maps changes the hog mbh detector performs best and the only other predictor that significantly outperforms central bias is the horizon detector	O O O B I O O O O O O O O O O O O O O O O O O O O O O O O O O O O O	RB WRB VBN VBG TO VB NN DT NN IN DT NN VBZ NNS DT NN NN NN VBZ JJS CC DT JJ JJ NN WDT RB VBZ JJ NN VBZ DT NN NN
1558.txt	is not able to	under this metric combining features does not always improve performance as the linear combination method of optimizes pixel level classification accuracy and as such is not able to account for the inherent competition that takes place among these predictions due to image level normalization	O O O O O O O O O O O O O O O O O O O O O O O O B I I I O O O O O O O O O O O O O O O O	IN DT JJ VBG NNS VBZ RB RB VB NN IN DT JJ NN NN IN FW FW NN NN NN CC IN JJ VBZ RB JJ TO VB IN DT JJ NN WDT VBZ NN IN DT NNS JJ TO NN NN NN
1559.txt	as well as	we conclude by noticing that fusing our predicted maps as well as our static and dynamic features gives the highest results under auc metrics	O O O O O O O O O B I I O O O O O O O O O O O O	PRP VBP IN VBG IN VBG PRP$ VBN NNS RB RB IN PRP$ JJ CC JJ NNS VBZ DT JJS NNS IN NN NNS
1562.txt	apart from	apart from sampling from the uniform and ground truth distributions as a second baseline we also sample interest points using the central bias saliency map which was also shown to approximate to a reasonable extent human fixations under the less intuitive aoi measure	B I O O O O O O O O O O O O O O O O O O O O O O O O O O O O O O O O O O O O O O O O O	RB IN NN IN DT NN CC NN NN NNS IN DT JJ NN PRP RB NN NN NNS VBG DT JJ NN NN NN WDT VBD RB VBN TO JJ TO DT JJ NN JJ NNS IN DT RBR JJ NN NN
1563.txt	combined with	we also investigate whether our end to end recognition system can be combined with the state of the art approach of x to obtain better performance	O O O O O O O O O O O O B I O O O O O O O O O O O O	PRP RB VBP IN PRP$ NN TO VB NN NN MD VB VBN IN DT NN IN DT NN NN IN NN TO VB JJR NN
1577.txt	lead to	although central bias is a relatively close approximation of human visual saliency on our datasets it does not lead to performance that closely matches the one produced by these maps	O O O O O O O O O O O O O O O O O O B I O O O O O O O O O O	IN JJ NN VBZ DT RB JJ NN IN JJ JJ NN IN PRP$ NNS PRP VBZ RB VB TO NN WDT RB VBZ DT NN VBN IN DT NNS
1578.txt	with a slight advantage	our automatic pipeline based on predicted saliency maps and our ground truth based pipeline have similar performance with a slight advantage being observed for predicted saliency in the case of hollywood 2 and for ground truth saliency for ucf sports	O O O O O O O O O O O O O O O O O B I I I O O O O O O O O O O O O O O O O O O O	PRP$ JJ NN VBN IN VBN NN NNS CC PRP$ NN NN JJ NN VBP JJ NN IN DT JJ NN VBG VBN IN VBN NN IN DT NN IN NN CD CC IN NN NN NN IN JJ NNS
1579.txt	it is close to	our results confirm that approximations produced by the hog mbh detector are qualitatively different from a central bias distribution focusing on local image structure that frequently co occurs in its training set of fixations disregarding on whether it is close to the image center or not	O O O O O O O O O O O O O O O O O O O O O O O O O O O O O O O O O O O O O B I I I O O O O O	PRP$ NNS VBP IN NNS VBN IN DT NN NN NN VBP RB JJ IN DT JJ NN NN VBG IN JJ NN NN WDT RB VBP VBZ IN PRP$ NN NN IN NNS VBG IN IN PRP VBZ JJ TO DT NN NN CC RB
1580.txt	as opposed to	therefore the detector will tend to emphasize these locations as opposed to less relevant ones	O O O O O O O O O B I I O O O	RB DT NN MD VB TO VB DT NNS IN VBN TO RBR JJ NNS
1581.txt	are relevant to	this also explains why our predicted saliency maps can be as informative for action recognition as ground truth maps even exceeding their performance on certain action classes while humans will also fixate on structures not relevant for action recognition fixated structures that are relevant to this task will occur at a higher frequency in our datasets	O O O O O O O O O O O O O O O O O O O O O O O O O O O O O O O O O O O O O O O O O O B I I O O O O O O O O O O O	DT RB VBZ WRB PRP$ VBN NN NNS MD VB RB JJ IN NN NN IN NN NN VBZ RB VBG PRP$ NN IN JJ NN NNS IN NNS MD RB VB IN NNS RB JJ IN NN NN VBD NNS WDT VBP JJ TO DT NN MD VB IN DT JJR NN IN PRP$ NNS
1583.txt	are more stable and easier to	this can explain why the performance ballance is even more inclined towards predicted saliency maps on the ucf sports actions dataset where motion and image patterns are more stable and easier to predict compared to the hollywood 2 dataset	O O O O O O O O O O O O O O O O O O O O O O O O O O B I I I I I O O O O O O O	DT MD VB WRB DT NN NN VBZ RB RBR JJ IN VBN NN NNS IN DT JJ NNS NNS VBP WRB NN CC NN NNS VBP RBR JJ CC JJR TO VB VBN TO DT NN CD NN
1584.txt	compared to	finally we note that even though our pipeline is sparse it achieves near state of the art performance when compared to a pipeline that uses dense trajectories	O O O O O O O O O O O O O O O O O O O B I O O O O O O	RB PRP VBP IN RB IN PRP$ NN VBZ JJ PRP VBZ IN NN IN DT NN NN WRB VBN TO DT NN WDT VBZ JJ NNS
1585.txt	were able to	we were able to go beyond the state of the art	O B I I O O O O O O O	PRP VBD JJ TO VB IN DT NN IN DT NN
1586.txt	such as	this demonstrates that an end to end automatic system incorporating both human and computer vision technology can deliver high performance on a challenging problem such as action recognition in unconstrained video	O O O O O O O O O O O O O O O O O O O O O O O O B I O O O O O	DT VBZ IN DT NN TO VB JJ NN VBG CC JJ CC NN NN NN MD VB JJ NN IN DT JJ NN JJ IN NN NN IN JJ NN
1587.txt	the effect of	the effect of random sampling on action recognition performance	B I I O O O O O O	DT NN IN JJ NN IN NN NN NN
1590.txt	with respect to	here we quantify this effect to confirm that results repoted in tables 5 and 6 are stable with respect to random sampling	O O O O O O O O O O O O O O O O O B I I O O	RB PRP VBP DT NN TO VB IN NNS VBN IN NNS CD CC CD VBP JJ IN NN TO JJ NN
1596.txt	as described in	we replace the bag of visual words coding scheme with second order pooling as described in x	O O O O O O O O O O O O O B I I O	PRP VBP DT NN IN JJ NNS VBG NN IN JJ NN VBG IN VBN IN NN
1600.txt	with respect to	our results presented in table 8 show remarkable stability of the classification performance with respect to the randomness in the sampling process	O O O O O O O O O O O O O B I I O O O O O O	PRP$ NNS VBN IN NN CD NN JJ NN IN DT NN NN IN NN TO DT NN IN DT NN NN
1601.txt	compared to	the relatively smaller number of samples taken for the ucf sports dataset also explains the higher performance variability on this dataset as compared to hollywood 2	O O O O O O O O O O O O O O O O O O O O O O B I O O	DT RB JJR NN IN NNS VBN IN DT JJ NNS NN RB VBZ DT JJR NN NN IN DT NN IN VBN TO NN CD
1603.txt	apart from	apart from stability we also note that predicted and empirical saliency sampling significantly outperforms the baselines	B I O O O O O O O O O O O O O O	RB IN NN PRP RB VBP IN VBN CC JJ NN NN RB VBZ DT NNS
1604.txt	higher than	the average precision for predicted saliency sampling on hollywood 2 is 16 standard deviations higher than for central bias sampling	O O O O O O O O O O O O O O B I O O O O	DT JJ NN IN VBN NN NN IN NN CD VBZ CD JJ NNS JJR IN IN JJ NN NN
1605.txt	emphasis on	we have presented experimental and computational modelling work at the incidence of human visual attention and computer vision with emphasis on action recognition in video	O O O O O O O O O O O O O O O O O O O B I O O O O	PRP VBP VBN JJ CC JJ NN NN IN DT NN IN JJ JJ NN CC NN NN IN NN IN NN NN IN NN
1606.txt	made available to	inspired by earlier psychophysics and visual attention findings not validated quantitatively at large scale until now and not pursued for video we have collected and made available to the research community a set of comprehensive human eye tracking annotations for hollywood 2 and ucf sports	O O O O O O O O O O O O O O O O O O O O O O O O O B I I O O O O O O O O O O O O O O O O O	VBN IN JJR NNS CC JJ NN NNS RB VBN RB IN JJ NN IN RB CC RB JJ IN NN PRP VBP VBN CC VBN JJ TO DT NN NN DT NN IN JJ JJ NN NN NNS IN NN CD CC JJ NNS
1609.txt	focus on	our studies are performed with particular focus on computer vision techniques and interest point operators and descriptors	O O O O O O B I O O O O O O O O O	PRP$ NNS VBP VBN IN JJ NN IN NN NN NNS CC NN NN NNS CC NNS
1610.txt	in particular	in particular we propose new accurate saliency operators that can be effectively trained based on human fixations	B I O O O O O O O O O O O O O O O	IN JJ PRP VBP JJ JJ NN NNS WDT MD VB RB VBN VBN IN JJ NNS
1612.txt	have a detrimental effect on	fabrication variations can have a detrimental effect on the performance of optical filters based on ring resonators	O O O B I I I I O O O O O O O O O	NN NNS MD VB DT JJ NN IN DT NN IN JJ NNS VBN IN NN NNS
1614.txt	based on	this paper presents an efficient robust optimization technique for designing manufacturable optical filters based on serial ring resonators	O O O O O O O O O O O O O B I O O O	DT NN VBZ DT JJ JJ NN NN IN VBG JJ JJ NNS VBN IN JJ NN NNS
1615.txt	is treated as	the serial ring resonator is treated as a system which has computationally expensive and cheap components	O O O O B I I O O O O O O O O O	DT JJ NN NN VBZ VBN IN DT NN WDT VBZ RB JJ CC JJ NNS
1616.txt	are constructed of	cheap mathematical models are constructed of the directional coupler sections in the resonators	O O O B I I O O O O O O O	JJ JJ NNS VBP VBN IN DT JJ NN NNS IN DT NNS
1617.txt	based on	the approximate system response based on the cheap model is then robustly optimized	O O O O B I O O O O O O O	DT JJ NN NN VBN IN DT JJ NN VBZ RB RB VBN
1618.txt	take into account	the robust bandpass filter performance is compared against designs that do not take uncertainties into account	O O O O O O O O O O O O B O I I	DT JJ NN NN NN VBZ VBN IN NNS WDT VBP RB VB NNS IN NN
1620.txt	provide an efficient means for	results indicatethat the employed approach can provide an efficient means for robust optimization of ring resonator based optical filters	O O O O O O B I I I I O O O O O O O O	NNS VBP DT VBN NN MD VB DT JJ NN IN JJ NN IN NN NN VBN JJ NNS
1622.txt	are an unavoidable aspect of	integrated photonic devices and systems are prone to manufacturing uncertainties which are an unavoidable aspect of fabrication	O O O O O O O O O O O B I I I I O	VBN JJ NNS CC NNS VBP JJ TO VBG NNS WDT VBP DT JJ NN IN NN
1623.txt	fails to	if designers do not account for the geometrical variations that can arise in fabrication the fabricated structure fails to perform according to the designed specifications	O O O O O O O O O O O O O O O O O B I O O O O O O	IN NNS VBP RB VB IN DT JJ NNS WDT MD VB IN NN DT VBN NN VBZ TO VB VBG TO DT VBN NNS
1624.txt	have a potential to increase	design for manufacturing strategies for integrated photonics therefore have a potential to increase the overall yield and simultaneously reduce the cost of production	O O O O O O O O B I I I I O O O O O O O O O O	NN IN VBG NNS IN JJ NNS RB VBP DT NN TO VB DT JJ NN CC RB VB DT NN IN NN
1625.txt	in order to	however in order to perform this information about the capability of the fabrication process is needed	O B I I O O O O O O O O O O O O	RB IN NN TO VB DT NN IN DT NN IN DT NN NN VBZ VBN
1626.txt	have access to	ideally designers should have access to data related to the probability distribution of the uncertainties in fabrication	O O O B I I O O O O O O O O O O O	RB NNS MD VB NN TO NNS VBN TO DT NN NN IN DT NNS IN NN
1630.txt	is an established approach to	in the scenario that the uncertainties are bounded but unknown robust optimization is an established approach to find a fault tolerant design	O O O O O O O O O O O O B I I I I O O O O O	IN DT NN IN DT NNS VBP VBN CC JJ JJ NN VBZ DT JJ NN TO VB DT NN JJ NN
1632.txt	with respect to	the design is optimized so that the best performance is achieved given that the worst case uncertainty with respect to the performance metric is realized	O O O O O O O O O O O O O O O O O B I I O O O O O	DT NN VBZ VBN IN IN DT JJS NN VBZ VBN VBN IN DT JJS NN NN IN NN TO DT NN NN VBZ VBN
1637.txt	in order to	in order to circumvent this problem an inexpensive approximate model of the simulation can be constructed and the optimization can be performed on the cheap model	B I I O O O O O O O O O O O O O O O O O O O O O O O	IN NN TO VB DT NN DT JJ JJ NN IN DT NN MD VB VBN CC DT NN MD VB VBN IN DT JJ NN
1639.txt	are relevant to	using these estimates the cheap model otherwise known as a metamodel can adaptively be improved by simulating the integrated photonic device response in regions of the design domain that are relevant to robust optimization	O O O O O O O O O O O O O O O O O O O O O O O O O O O O O B I I O O	VBG DT NNS DT JJ NN RB VBN IN DT NN MD RB VB VBN IN VBG DT JJ JJ NN NN IN NNS IN DT NN NN WDT VBP JJ TO JJ NN
1640.txt	such as	the described approximation approach can efficiently find the robust optimum of an integrated photonic device such as an multi mode interference coupler or a single ring resonator	O O O O O O O O O O O O O O O B I O O O O O O O O O O	DT VBN NN NN MD RB VB DT JJ NN IN DT JJ JJ NN JJ IN DT JJ NN NN NN CC DT JJ NN NN
1641.txt	it should also be able to	but in order for the approach to be scalable it should also be able to produce a robust solution for large integrated photonic systems consisting of different components	O O O O O O O O O B I I I I I O O O O O O O O O O O O O	CC IN NN IN DT NN TO VB JJ PRP MD RB VB JJ TO VB DT JJ NN IN JJ JJ JJ NNS VBG IN JJ NNS
1643.txt	been exhibited in	similarly the adverse effects of fabrication variations on the performance of microrings has been exhibited in x	O O O O O O O O O O O O O B I I O	RB DT JJ NNS IN NN NNS IN DT NN IN NNS VBZ VBN VBN IN NN
1644.txt	focused on	however most of these fault tolerant approaches have been focused on nongeneric methods that only address a particular integrated photonic device	O O O O O O O O O B I O O O O O O O O O O	RB JJS IN DT NN JJ NNS VBP VBN VBN IN JJ NNS WDT RB VBP DT JJ JJ JJ NN
1648.txt	been employed for	however to the best of our knowledge space mapping has not been employed for robust optimization of hierarchical systems	O O O O O O O O O O O B I I O O O O O	RB TO DT JJS IN PRP$ NN NN NN VBZ RB VBN VBN IN JJ NN IN JJ NNS
1650.txt	based on	a cheap system model is constructed for this purpose based on mathematical models of the components	O O O O O O O O O B I O O O O O	DT JJ NN NN VBZ VBN IN DT NN VBN IN JJ NNS IN DT NNS
1651.txt	based on	the approach is not based on a specific physical model	O O O O B I O O O O	DT NN VBZ RB VBN IN DT JJ JJ NN
1652.txt	be employed for	therefore the method could potentially be employed for robust optimization of other integrated photonic systems	O O O O O B I I O O O O O O O	RB DT NN MD RB VB VBN IN JJ NN IN JJ JJ JJ NNS
1656.txt	it should be recognized that	additionally it should be recognized that a change in component geometry can cause a local variation in material properties due to stress or shear forces	O B I I I I O O O O O O O O O O O O O O O O O O O	RB PRP MD VB VBN IN DT NN IN NN NN MD VB DT JJ NN IN NN NNS JJ TO NN CC NN NNS
1659.txt	consist of	fortunately despite the aforementioned concerns a number of integrated photonic systems consist of components that are independent e g	O O O O O O O O O O O B I O O O O O O	RB IN DT JJ NNS DT NN IN JJ JJ NNS VBP IN NNS WDT VBP JJ SYM NN
1660.txt	based on	interferometers based on mmi couplers	O B I O O	NNS VBN IN NN NNS
1661.txt	the result on	the robust optimum found on the cheap system model should match the result on the reference simulation	O O O O O O O O O O O B I I O O O	DT JJ NN VBN IN DT JJ NN NN MD VB DT NN IN DT NN NN
1662.txt	is improved by	to ensure this the system response is iteratively improved by simulating the underlying components using a combination of the system level error estimate and the predicted response in areas that could potentially contain the system robust optimum	O O O O O O B O I I O O O O O O O O O O O O O O O O O O O O O O O O O O O	TO VB DT DT NN NN VBZ RB VBN IN VBG DT VBG NNS VBG DT NN IN DT NN NN NN NN CC DT VBN NN IN NNS WDT MD RB VB DT NN JJ NN
1663.txt	in order to	we employ a sound mathematical criterion to select the best locations in the design space for refinement in order to minimize the computational effort of the process	O O O O O O O O O O O O O O O O O B I I O O O O O O O	PRP VBP DT JJ JJ NN TO VB DT JJS NNS IN DT NN NN IN NN IN NN TO VB DT JJ NN IN DT NN
1664.txt	as examples of	serial ring resonator based optical filters can be seen as examples of integrated photonic systems consisting of several components	O O O O O O O O O B I I O O O O O O O	JJ NN NN VBN JJ NNS MD VB VBN IN NNS IN JJ JJ NNS VBG IN JJ NNS
1665.txt	are used for	second order and third order serial ring resonators based on single stripe triplex technology are used for this purpose	O O O O O O O O O O O O O O B I I O O	JJ NN CC JJ NN NN NN NNS VBN IN JJ NN NN NN VBP VBN IN DT NN
1667.txt	taking into account	the suitability of the approach is demonstrated by comparing the robust solution found with the deterministic optimum the optimum achieved when optimizing without taking fabrication uncertainties into account	O O O O O O O O O O O O O O O O O O O O O O O B O O I I	DT NN IN DT NN VBZ VBN IN VBG DT JJ NN VBN IN DT JJ NN DT NN VBN WRB VBG IN VBG NN NNS IN NN
1668.txt	there has been previous work on	there has been previous work on optimization of ring resonators based optical filters	B I I I I I O O O O O O O	EX VBZ VBN JJ NN IN NN IN NN NNS VBN JJ NNS
1669.txt	used for	different approaches have been used for optimization	O O O O B I O	JJ NNS VBP VBN VBN IN NN
1670.txt	is optimized via	in x the placement of poles and zeros of the transfer function is optimized via trial and error	O O O O O O O O O O O O B I I O O O	IN NN DT NN IN NNS CC NNS IN DT NN NN VBZ VBN IN NN CC NN
1671.txt	is employed to	in x a perturbation based approach is employed to vary known mean coupling ratios in order to find the optimal design	O O O O O O B I I O O O O O O O O O O O O	IN NN DT NN JJ NN VBZ VBN TO VB JJ JJ NN NNS IN NN TO VB DT JJ NN
1672.txt	as a function of	however these methods optimize the filter performance as a function of the coupling ratio of each directional coupler in the system	O O O O O O O B I I I O O O O O O O O O O	RB DT NNS VBP DT NN NN IN DT NN IN DT NN NN IN DT JJ NN IN DT NN
1673.txt	with respect to	optimization is not performed with respect to the geometrical parameters	O O O O B I I O O O	NN VBZ RB VBN IN NN TO DT JJ NNS
1674.txt	taken into account	uncertainties in the geometry due to fabrication variations are therefore also not taken into account	O O O O O O O O O O O O B I I	NNS IN DT NN JJ TO NN NNS VBP RB RB RB VBN IN NN
1675.txt	with respect to	in the present work the filter is optimized directly as a function of the geometry meanwhile the robustness with respect to the variations in geometry is also ensured	O O O O O O O O O O O O O O O O O O B I I O O O O O O O	IN DT JJ NN DT NN VBZ VBN RB IN DT NN IN DT NN RB DT NN IN NN TO DT NNS IN NN VBZ RB VBN
1676.txt	the proposed approach is suited to problems for	the proposed approach is suited to problems for which the system simulation is cheap and the component behavior is simpler to approximate than the system response	B I I I I I I I O O O O O O O O O O O O O O O O O O	DT VBN NN VBZ VBN TO NNS IN WDT DT NN NN VBZ JJ CC DT NN NN VBZ JJR TO JJ IN DT NN NN
1678.txt	been built for	once metamodels have been built for the components the system is arbitrarily scalable at low computational cost	O O O B I I O O O O O O O O O O O	RB NNS VBP VBN VBN IN DT NNS DT NN VBZ RB JJ IN JJ JJ NN
1679.txt	be provided in	a library of pre built component models could be provided in a software package or built by the user	O O O O O O O O B I I O O O O O O O O	DT NN IN JJ VBN NN NNS MD VB VBN IN DT NN NN CC VBN IN DT NN
1681.txt	for instance	for instance once component metamodels are available for expensive to evaluate devices such as directional couplers	B I O O O O O O O O O O O O O O	IN NN IN NN NNS VBP JJ IN JJ TO VB NNS JJ IN JJ NNS
1683.txt	are interested in	in this work we are interested in performing robust optimization of optical filters based on serial ring resonators	O O O O B I I O O O O O O O O O O O	IN DT NN PRP VBP JJ IN VBG JJ NN IN JJ NNS VBN IN JJ NN NNS
1687.txt	consists of	the wave guide basically consists of a stripe of silicon nitride buried in silicon dioxide	O O O O B I O O O O O O O O O	DT NN NN RB VBZ IN DT NN IN NN NN VBN IN NN NN
1690.txt	as well as	this setting enables better demonstration of both the value as well as the difficulty of performing robust optimization on sensitive systems	O O O O O O O O O B I I O O O O O O O O O	DT NN VBZ JJR NN IN CC DT NN RB RB IN DT NN IN VBG JJ NN IN JJ NNS
1694.txt	so that	the length l for each ring is kept the same so that the round trip length given the fixed radius is the same for all rings	O O O O O O O O O O B I O O O O O O O O O O O O O O	DT NN NN IN DT NN VBZ VBN DT JJ IN IN DT JJ NN NN VBN DT JJ NN VBZ DT JJ IN DT NNS
1695.txt	in order to	this is needed in order to ensure that the rings in the filter have the same free spectral range	O O O B I I O O O O O O O O O O O O O	DT VBZ VBN IN NN TO VB IN DT NNS IN DT NN VBP DT JJ JJ JJ NN
1696.txt	with respect to	the filter performance should be robust with respect to the parametric uncertainties which impact the cross sectional geometry i e	O O O O O O B I I O O O O O O O O O O O	DT NN NN MD VB JJ IN NN TO DT JJ NNS WDT VBP DT JJ JJ NN FW SYM
1698.txt	leads to	this involves finding the right combination of the design variables that leads to the most robust design	O O O O O O O O O O O B I O O O O	DT VBZ VBG DT JJ NN IN DT NN NNS WDT VBZ TO DT RBS JJ NN
1699.txt	is known for	computing the response at the through or drop port basically involves simple linear algebra and matrix manipulation once the power coupling ratio is known for each coupler section	O O O O O O O O O O O O O O O O O O O O O O B I I O O O	VBG DT NN IN DT JJ CC NN NN RB VBZ JJ JJ NN CC NN NN IN DT NN NN NN VBZ VBN IN DT NN NN
1700.txt	used to	a commercial electromagnetic solver phoenix software is used to simulate both quantities	O O O O O O O B I O O O	DT JJ JJ NN NN NN VBZ VBN TO VB DT NNS
1701.txt	is employed to	a coupled mode theory model is employed to simulate pl0	O O O O O B I I O O	DT JJ NN NN NN VBZ VBN TO VB NN
1702.txt	on the other hand	on the other hand l is found using a mode solver	B I I I O O O O O O O	IN DT JJ NN NN VBZ VBN VBG DT NN NN
1705.txt	as a function of	this is because the coupled power as a function of coupling length follows a sinusoidal curve whose period is given by l	O O O O O O B I I I O O O O O O O O O O O O	DT VBZ IN DT JJ NN IN DT NN IN NN NN VBZ DT JJ NN WP$ NN VBZ VBN IN NN
1707.txt	used to	the resulting power coupling ratios were used to fit the sinusoidal curve of power coupling ratio with respect to coupling length	O O O O O O B I O O O O O O O O O O O O O	DT VBG NN NN NNS VBD VBN TO VB DT JJ NN IN NN NN NN IN NN TO NN NN
1708.txt	compared to	the period of this curve was compared to the mode solver simulated beat length	O O O O O O B I O O O O O O	DT NN IN DT NN VBD VBN TO DT NN VBZ JJ NN NN
1710.txt	used to	therefore the mode solver is used to simulate the beat length in this work	O O O O O B I O O O O O O O	RB DT NN NN VBZ VBN TO VB DT NN NN IN DT NN
1711.txt	in order to	the scattering matrix analysis that follows x the computation of pl0 and l in order to find the serial ring resonator response is not computationally expensive	O O O O O O O O O O O O O B I I O O O O O O O O O O	DT VBG NN NN WDT VBZ NN DT NN IN NN CC NN IN NN TO VB DT JJ NN NN NN VBZ RB RB JJ
1712.txt	make a clear distinction between	we therefore make a clear distinction between the computationally expensive and cheap parts of the system	O O B I I I I O O O O O O O O O	PRP RB VBP DT JJ NN IN DT RB JJ CC JJ NNS IN DT NN
1714.txt	used as	the power coupling ratio given by the combination of the cheap models is then used as an input to the scattering matrix analysis in order to get the system response for the serial ring resonator	O O O O O O O O O O O O O O B I O O O O O O O O O O O O O O O O O O O	DT NN NN NN VBN IN DT NN IN DT JJ NNS VBZ RB VBN IN DT NN TO DT VBG NN NN IN NN TO VB DT NN NN IN DT JJ NN NN
1715.txt	used to	the elements of the total transfer matrix can thenbe used to compute the transfer function for the through port	O O O O O O O O O B I O O O O O O O O	DT NNS IN DT JJ NN NN MD VB VBN TO VB DT NN NN IN DT JJ NN
1716.txt	be found in	details for each individual step in this process can be found in	O O O O O O O O O B I I	NNS IN DT JJ NN IN DT NN MD VB VBN IN
1717.txt	applied on	robust optimization can then be efficiently applied on the approximate system response	O O O O O O B I O O O O	JJ NN MD RB VB RB VBN IN DT JJ NN NN
1722.txt	it provides an estimate for	an important property of kriging is that it provides an estimate for the interpolation error	O O O O O O O B I I I I O O O	DT JJ NN IN NN VBZ IN PRP VBZ DT NN IN DT NN NN
1724.txt	based on	3 shows a kriging metamodel of a one dimensional function based on three samples of a reference function	O O O O O O O O O O B I O O O O O O	CD VBZ DT JJ NN IN DT CD JJ NN VBN IN CD NNS IN DT NN NN
1732.txt	proposed an approach for	we proposed an approach for robust optimization of a system based on component metamodels and verified it on different problems	O B I I I O O O O O O O O O O O O O O O	PRP VBD DT NN IN JJ NN IN DT NN VBN IN NN NNS CC VBD PRP IN JJ NNS
1734.txt	is referred to	here we summarize the main steps of the method for detailed derivation the reader is referred to x	O O O O O O O O O O O O O O B I I O	RB PRP VBP DT JJ NNS IN DT NN IN JJ NN DT NN VBZ VBN TO NN
1735.txt	is demonstrated by	the algorithm is demonstrated by applying it on a second order and third order serial ring resonator	O O B I I O O O O O O O O O O O O	DT NN VBZ VBN IN VBG PRP IN DT JJ NN CC JJ NN NN NN NN
1736.txt	compared against	the robust solution is compared against the deterministic optimum	O O O O B I O O O	DT JJ NN VBZ VBN IN DT JJ NN
1737.txt	in order to	the optimal locations found on the cheap system response are also fed into the expensive electromagnetic simulators as a postprocessing step in order to verify the fidelity of the solution	O O O O O O O O O O O O O O O O O O O O O B I I O O O O O O	DT JJ NNS VBN IN DT JJ NN NN VBP RB VBN IN DT JJ JJ NNS IN DT JJ NN IN NN TO VB DT NN IN DT NN
1738.txt	it was assumed that	for deterministic optimization it was assumed that the ring resonator structure is symmetric	O O O B I I I O O O O O O	IN JJ NN PRP VBD VBN IN DT NN NN NN VBZ JJ
1739.txt	in the case of	this means that in the case of second order resonator g3 g1	O O O B I I I O O O O O	DT VBZ IN IN DT NN IN JJ NN NN NN NN
1742.txt	it was found that	it was found that for both cases the best worst case objective obtained was relatively the same	B I I I O O O O O O O O O O O O O	PRP VBD VBN IN IN DT NNS DT JJS JJS NN NN VBN VBD RB DT JJ
1743.txt	lead to	therefore the greater flexibility of choosing unsymmetrical gap values does not automatically lead to a greater chance of a better solution	O O O O O O O O O O O O B I O O O O O O O	RB DT JJR NN IN VBG JJ NN NNS VBZ RB RB VB TO DT JJR NN IN DT JJR NN
1744.txt	it makes sense to	in this scenario it makes sense to perform robust optimization using symmetric gaps since this reduces the total number of design variables in the problem	O O O B I I I O O O O O O O O O O O O O O O O O O	IN DT NN PRP VBZ NN TO VB JJ NN VBG JJ NNS IN DT VBZ DT JJ NN IN NN NNS IN DT NN
1745.txt	based on	in this work the robust optimization results shown are based on symmetric resonators	O O O O O O O O O B I O O	IN DT NN DT JJ NN NNS VBN VBP VBN IN JJ NNS
1746.txt	is applied on	robust optimization is applied on the cheap system response of the second order resonator	O O B I I O O O O O O O O O	JJ NN VBZ VBN IN DT JJ NN NN IN DT JJ NN NN
1748.txt	is started by	the robust optimization algorithm is started by constructing the initial component metamodels for pl0	O O O O B I I O O O O O O O	DT JJ NN NN VBZ VBN IN VBG DT JJ NN NNS IN NN
1749.txt	based on	the metamodels are built based on 60 initial expensive simulations of the coupled mode theory model and the mode solver	O O O O B I O O O O O O O O O O O O O O	DT NNS VBP VBN VBN IN CD JJ JJ NNS IN DT JJ NN NN NN CC DT NN NN
1755.txt	is applied on	a system level deterministic optimization algorithm is applied on the problem for comparison with the robust solution	O O O O O O B I I O O O O O O O O	DT NN NN JJ NN NN VBZ VBN IN DT NN IN NN IN DT JJ NN
1756.txt	based on	the approach is also based on adaptive improvement of component metamodels	O O O O B I O O O O O	DT NN VBZ RB VBN IN JJ NN IN NN NNS
1757.txt	is limited to	since uncertainties are not included in the problem definition in the deterministic case the total number of variables is only limited to the design variables w g and l	O O O O O O O O O O O O O O O O O O B O I I O O O O O O O	IN NNS VBP RB VBN IN DT NN NN IN DT JJ NN DT JJ NN IN NNS VBZ RB JJ TO DT NN NNS NN NN CC NN
1759.txt	due to	note that due to the lower dimensionality of the deterministic problem fewer samples are needed compared to the robust case	O O B I O O O O O O O O O O O O O O O O	NN IN JJ TO DT JJR NN IN DT JJ NN JJR NNS VBP VBN VBN TO DT JJ NN
1760.txt	based on	the approximate system response based on the component metamodels for pl0 and l is plotted in fig	O O O O B I O O O O O O O O O O O	DT JJ NN NN VBN IN DT NN NNS IN NN CC NN VBZ VBN IN NN
1762.txt	plotted on	the normalized frequency is plotted on the x axis	O O O O B I O O O	DT VBN NN VBZ VBN IN DT NN NN
1763.txt	because of	the actual center frequency will in fact deviate from the original position because of a change in the waveguide width or thickness	O O O O O O O O O O O O B I O O O O O O O O	DT JJ NN NN MD IN NN VBP IN DT JJ NN IN IN DT NN IN DT NN NN CC NN
1764.txt	provided in	therefore the original frequency has not been provided in the x axis	O O O O O O O B I O O O	RB DT JJ NN VBZ RB VBN VBN IN DT NN NN
1765.txt	it should be pointed out here that	it should be pointed out here that we are interested in the bandpass performance and not in the absolute value of the frequency wavelength at which it takes place	B I I I I I I O O O O O O O O O O O O O O O O O O O O O O	PRP MD VB VBN RP RB IN PRP VBP JJ IN DT NN NN CC RB IN DT JJ NN IN DT NN NN IN WDT PRP VBZ NN
1766.txt	based on	the system response at the deterministic optimum based on simulation of pl0 on the actual simulator phoenix software is also plotted	O O O O O O O B I O O O O O O O O O O O O	DT NN NN IN DT JJ NN VBN IN NN IN NN IN DT JJ NN NN NN VBZ RB VBN
1767.txt	is quite close to	as expected the approximate system response is quite close to the reference solution	O O O O O O B I I I O O O	IN VBN DT JJ NN NN VBZ RB JJ TO DT NN NN
1768.txt	plotted for	the same comparison is plotted for the robust optimum at the nominal location	O O O O B I O O O O O O O	DT JJ NN VBZ VBN IN DT JJ NN IN DT JJ NN
1769.txt	is quite similar to	once again the solution found on the actual simulator is quite similar to the approximate system response	O O O O O O O O O B I I I O O O O	RB RB DT NN VBN IN DT JJ NN VBZ RB JJ TO DT JJ NN NN
1770.txt	with high fidelity in	this shows that the component metamodels predict pl0 with high fidelity in the neighborhood of the robust optimum	O O O O O O O O B I I I O O O O O O	DT VBZ IN DT NN NNS VBP NN IN JJ NN IN DT NN IN DT JJ NN
1773.txt	it may appear that	it may appear that the robust solution is a better solution at the nominal location than the deterministic optimum in fig	B I I I O O O O O O O O O O O O O O O O O	PRP MD VB IN DT JJ NN VBZ DT JJR NN IN DT JJ NN IN DT JJ NN IN NN
1776.txt	applied on	the deterministic and robust optimization algorithms are applied on a third order resonator as well	O O O O O O O B I O O O O O O	DT JJ CC JJ NN NNS VBP VBN IN DT JJ NN NN RB RB
1777.txt	used for	the same computational budget is allocated for both problems as was used for the second order resonator problem	O O O O O O O O O O O B I O O O O O	DT JJ JJ NN VBZ VBN IN DT NNS IN VBD VBN IN DT JJ NN NN NN
1778.txt	made for	we do not need to increase the computational budget since the underlying component metamodels are made for a single directional coupler	O O O O O O O O O O O O O O O B I O O O O	PRP VBP RB VB TO VB DT JJ NN IN DT VBG NN NNS VBP VBN IN DT JJ JJ NN
1784.txt	there is hardly any rejection of	there is hardly any rejection of frequencies in the stop bands for the deterministic optimum	B I I I I I O O O O O O O O O	EX VBZ RB DT NN IN NNS IN DT NN NNS IN DT JJ NN
1785.txt	better than	the pass band performance is significantly better than the deterministic optimum for the second order resonator	O O O O O O B I O O O O O O O O	DT NN NN NN VBZ RB JJR IN DT JJ NN IN DT JJ NN NN
1787.txt	on the other hand	on the other hand the worst case filter response for the robust optimum shows much better attenuation of the light in the stop band	B I I I O O O O O O O O O O O O O O O O O O O O	IN DT JJ NN DT JJS NN NN NN IN DT JJ NN VBZ RB JJR NN IN DT NN IN DT NN NN
1788.txt	better than	the performance for the robust optimum in the stop bands is also much better than the corresponding result for the robust optimum on the second order ring resonator table i shows a numerical comparison of the second order and third order nominal and robust designs	O O O O O O O O O O O O O B I O O O O O O O O O O O O O O O O O O O O O O O O O O O O O O	DT NN IN DT JJ NN IN DT NN NNS VBZ RB RB JJR IN DT JJ NN IN DT JJ NN IN DT JJ NN NN NN NN FW VBZ DT JJ NN IN DT JJ NN CC JJ NN NN CC JJ NNS
1792.txt	provides a better solution for	turning our attention to the objective value at the nominal location second last column in table i we note that the nominal optimum provides a better solution for both the second and the third order resonators than the robust optimum	O O O O O O O O O O O O O O O O O O O O O O O B I I I I O O O O O O O O O O O O	VBG PRP$ NN TO DT NN NN IN DT JJ NN JJ JJ NN IN NN FW PRP VBP IN DT JJ NN VBZ DT JJR NN IN CC DT JJ CC DT JJ NN NNS IN DT JJ NN
1793.txt	with respect to	however if the worst possible fabrication with respect to the objective were to occur then the robust optimal solution deteriorates much less than the nominal solution for both the second and the third order ring resonators last column	O O O O O O B I I O O O O O O O O O O O O O O O O O O O O O O O O O O O O O	RB IN DT JJS JJ NN IN NN TO DT NN VBD TO VB RB DT JJ JJ NN VBZ RB JJR IN DT JJ NN IN CC DT JJ CC DT JJ NN NN NNS JJ NN
1794.txt	it performs much better in	it performs much better in the worst case than the nominal solution	B I I I I O O O O O O O	PRP VBZ RB JJR IN DT JJS NN IN DT JJ NN
1795.txt	better than	as expected the numerical solution for the robust optimum of the third order filter is better than the robust solution for the second order filter	O O O O O O O O O O O O O O O B I O O O O O O O O	IN VBN DT JJ NN IN DT JJ NN IN DT JJ NN NN VBZ JJR IN DT JJ NN IN DT JJ NN NN
1799.txt	in the interior of	apart from the worst case location for the robust optimum of the third order ring resonator all the other worst case locations occur in the interior of the uncertainty set	O O O O O O O O O O O O O O O O O O O O O O O B I I I O O O	RB IN DT JJS NN NN IN DT JJ NN IN DT JJ NN NN NN PDT DT JJ JJS NN NNS VBP IN DT NN IN DT NN NN
1800.txt	based on	the method is based on an iterative optimization strategy that optimizes an approximate system response based on mathematical modeling of the components built using kriging	O O O B I O O O O O O O O O O O O O O O O O O O O	DT NN VBZ VBN IN DT JJ NN NN WDT VBZ DT JJ NN NN VBN IN JJ NN IN DT NNS VBN VBG NN
1801.txt	instead of	the approach is scalable since it depends on constructing mathematical models of the directional coupler section and using them to produce the serial ring resonator response instead of building new inexpensive models of every new serial ring resonator that is considered	O O O O O O O O O O O O O O O O O O O O O O O O O O B I O O O O O O O O O O O O O	DT NN VBZ JJ IN PRP VBZ IN VBG JJ NNS IN DT JJ NN NN CC VBG PRP TO VB DT JJ NN NN NN RB IN VBG JJ JJ NNS IN DT JJ JJ NN NN WDT VBZ VBN
1802.txt	it was shown via examples of	it was shown via examples of second order and third or der triplex based serial ring resonators that the approach can efficiently and consistently find a robust design that is relatively insensitive to fabrication deviations	B I I I I I O O O O O O O O O O O O O O O O O O O O O O O O O O O O O	PRP VBD VBN IN NNS IN JJ NN CC JJ CC FW FW VBN JJ NN NNS IN DT NN MD RB CC RB VB DT JJ NN WDT VBZ RB JJ TO NN NNS
1805.txt	it is envisaged that	it is envisaged that the technique can potentially be employed for efficient global robust optimization of other integrated photonic systems	B I I I O O O O O O O O O O O O O O O O	PRP VBZ VBN IN DT NN MD RB VB VBN IN JJ JJ JJ NN IN JJ JJ JJ NNS
1806.txt	based on	the broader applicability of the proposed technique for system robust optimization should be investigated by applying it on other integrated photonic systems e g array waveguide gratings or interferometers based on mmi couplers	O O O O O O O O O O O O O O O O O O O O O O O O O O O O O B I O O	DT JJR NN IN DT VBN NN IN NN JJ NN MD VB VBN IN VBG PRP IN JJ JJ JJ NNS SYM NN NN NN NNS CC NNS VBN IN NN NNS
1807.txt	based on	this paper presents an advanced depth intra coding approach for 3d video coding based on the high efficiency video coding standard and the multiview video plus depth representation	O O O O O O O O O O O O O B I O O O O O O O O O O O O O	DT NN VBZ DT JJ NN NN VBG NN IN JJ NN NN VBN IN DT JJ NN NN VBG NN CC DT JJ NN CC NN NN
1808.txt	differ from	this paper is motivated by the fact that depth signals have specific characteristics that differ from those of natural signals camera view video	O O O O O O O O O O O O O O B I O O O O O O O	DT NN VBZ VBN IN DT NN IN NN NNS VBP JJ NNS WDT VBP IN DT IN JJ NNS NN NN NN
1810.txt	for this purpose	for this purpose we introduce intra picture prediction modes based on geometric primitives along with a residual coding method in the spatial domain substituting conventional intra prediction modes and transform coding respectively	B I I O O O O O O O O O O O O O O O O O O O O O O O O O O O O O	IN DT NN PRP VBP JJ NN NN NNS VBN IN JJ NNS IN IN DT JJ NN NN IN DT JJ NN VBG JJ JJ NN NNS CC VB VBG RB
1811.txt	the results show that	the results show that our solution achieves the same quality of rendered or synthesized views with about the same bit rate as mvd coding with the 3d video extension of hevc for high quality depth maps and with about 8 less overall bit rate as with 3d hevc without related depth tools	B I I I O O O O O O O O O O O O O O O O O O O O O O O O O O O O O O O O O O O O O O O O O O O O O O O O	DT NNS VBP IN PRP$ NN VBZ DT JJ NN IN VBN CC VBN NNS IN IN DT JJ NN NN IN NN VBG IN DT NN NN NN IN NN IN JJ NN NN NNS CC IN RB CD RBR JJ NN NN IN IN FW FW IN JJ NN NNS
1812.txt	at the same time	at the same time the combination of 3d video with 3d computer graphics content is substantially simplified	B I I I O O O O O O O O O O O O O	IN DT JJ NN DT NN IN JJ NN IN JJ NN NNS NN VBZ RB VBN
1815.txt	as well as	this especially includes new and advanced 3d video coding methods for efficient compression and transmission as well as novel applications that combine 3d video and 3d computer graphics elements	O O O O O O O O O O O O O O O B I I O O O O O O O O O O O	DT RB VBZ JJ CC JJ NN NN NN NNS IN JJ NN CC NN RB RB IN JJ NNS WDT VBP JJ NN CC NN NN NNS NNS
1816.txt	based on	3d video solutions can be categorized by the representation format namely those based on stereo and multiview signals and those that additionally use depth maps	O O O O O O O O O O O O B I O O O O O O O O O O O	JJ NN NNS MD VB VBN IN DT NN NN RB DT VBN IN JJ CC JJ NNS CC DT WDT RB VBP NN NNS
1819.txt	are exploited with	by adding the concept of disparity compensated prediction interview dependencies are efficiently exploited with mvc resulting in a significant coding gain compared with that of simulcast coding	O O O O O O O O O O B O I I O O O O O O O O O O O O O	IN VBG DT NN IN NN VBD NN NN NNS VBP RB VBN IN NN VBG IN DT JJ NN NN VBN IN DT IN NN NN
1820.txt	it was adopted for	target applications of mvc were efficient compression and transmission of stereo video and consequently it was adopted for the blu ray 3d format	O O O O O O O O O O O O O O B I I I O O O O O	NN NNS IN NN VBD JJ NN CC NN IN NN NN CC RB PRP VBD VBN IN DT NN NN NN NN
1821.txt	is restricted to	for supporting backward compatibility and a direct implementation on top of existing solutions the design of mvc is restricted to high level syntax changes of x	O O O O O O O O O O O O O O O O O B I I O O O O O O	IN VBG RB NN CC DT JJ NN IN NN IN VBG NNS DT NN IN NN VBZ JJ TO JJ NN NN NNS IN NN
1822.txt	benefits from	this concept is now also applied to the high efficiency video coding standard for defining a simple stereo and multiview video coding extension that benefits from the significantly better coding efficiency of hevc compared with x	O O O O O O O O O O O O O O O O O O O O O O O O B I O O O O O O O O O O	DT NN VBZ RB RB VBN TO DT JJ NN NN VBG NN IN VBG DT JJ NN CC JJ NN NN NN IN NNS IN DT RB JJR NN NN IN NN VBN IN NN
1823.txt	based on	the second category is based on the multiview video plus depth representation	O O O O B I O O O O O O	DT JJ NN VBZ VBN IN DT JJ NN CC NN NN
1825.txt	displays with	typical applications in this category are the support of autostereoscopic displays with a large number of views baseline adaptation for different screen sizes and free viewpoint video	O O O O O O O O O O B I O O O O O O O O O O O O O O O	JJ NNS IN DT NN VBP DT NN IN JJ NNS IN DT JJ NN IN NNS NN NN IN JJ NN NNS CC JJ NN NN
1827.txt	we present in this paper is	the depth intra coding solution we present in this paper is a continued development of our previous and ongoing work in this field but with a new direction targeting convergence of 3d video and 3d computer graphics content	O O O O O B I I I I I O O O O O O O O O O O O O O O O O O O O O O O O O O O	DT NN NN VBG NN PRP JJ IN DT NN VBZ DT JJ NN IN PRP$ JJ CC JJ NN IN DT NN CC IN DT JJ NN VBG NN IN NN NN CC NN NN NNS NN
1828.txt	is motivated by	our approach is motivated by the fact that the characteristics of depth signals differ from those of natural video signals featuring sharp edges and larger areas of nearly constant or only slowly varying sample values	O O B I I O O O O O O O O O O O O O O O O O O O O O O O O O O O O O O	PRP$ NN VBZ VBN IN DT NN IN DT NNS IN NN NNS VBP IN DT IN JJ NN NNS VBG JJ NNS CC JJR NNS IN RB JJ CC RB RB VBG NN NNS
1830.txt	adapted to	we therefore propose a coding approach that is adapted to the specific characteristics of depth signals replacing intra prediction modes as well as transform residual coding of hevc	O O O O O O O O B I O O O O O O O O O O O O O O O O O O	PRP RB VBP DT VBG NN WDT VBZ VBN TO DT JJ NNS IN NN NNS VBG JJ NN NNS RB RB IN VB JJ NN IN NN
1831.txt	optimized for	our solution is optimized for both efficient compression of depth signals and efficient support of triangular meshes for representing the scene surface	O O O B I O O O O O O O O O O O O O O O O O	PRP$ NN VBZ VBN IN DT JJ NN IN NN NNS CC JJ NN IN JJ NNS IN VBG DT NN NN
1832.txt	resulting in	this introduces additional constraints on the design of the coding scheme resulting in the carefully considered combination of adapted existing and newly developed methods we present in this paper	O O O O O O O O O O O B I O O O O O O O O O O O O O O O O	DT VBZ JJ NNS IN DT NN IN DT VBG NN VBG IN DT RB VBN NN IN VBN VBG CC RB VBN NNS PRP JJ IN DT NN
1834.txt	related to	related to our solution approaches for non rectangular block segmentation and wedgelets inter component prediction and residual coding for depth have been studied	B I O O O O O O O O O O O O O O O O O O O O O	JJ TO PRP$ NN NNS IN JJ JJ NN NN CC NNS VBP NN NN CC JJ NN IN NN VBP VBN VBN
1836.txt	compared with	by modeling the signal of depth blocks using piecewise linear functions and omitting the residual signal they reported a bit rate gain of about 25 compared with that of jpeg2000	O O O O O O O O O O O O O O O O O O O O O O O O O B I O O O	IN NN DT NN IN NN NNS VBG JJ JJ NNS CC VBG DT JJ NN PRP VBD DT NN NN NN IN IN CD VBN IN DT IN NN
1837.txt	leading to	for the same method merkle reported that the bit rate is about 25 higher than that of h 264 avc intra only coding while leading to a better quality of rendered views using the coded depth maps	O O O O O O O O O O O O O O O O O O O O O O O O B I O O O O O O O O O O O	IN DT JJ NN NN VBD IN DT NN NN VBZ IN CD JJR IN DT IN NN CD FW FW RB VBG IN VBG TO DT JJR NN IN VBN NNS VBG DT VBN NN NNS
1843.txt	achieved for	as an extension of h 264 avc they report bit rate gains of about 10 for low rates while a worse performance is achieved for high rates	O O O O O O O O O O O O O O O O O O O O O O O B I O O	IN DT NN IN NN CD NN PRP VBP NN NN NNS IN IN CD IN JJ NNS IN DT JJR NN VBZ VBN IN JJ NNS
1846.txt	as a reference for	mora propose inter component prediction of quadtree partitions using the video quadtree as a reference for limitation and prediction of the depth quadtree reporting significant encoder complexity reduction and small depth bit rate gains for 3d video extension of hevc	O O O O O O O O O O O O B I I I O O O O O O O O O O O O O O O O O O O O O O O O	NNS VBP NN NN NN IN NN NNS VBG DT NN NN IN DT NN IN NN CC NN IN DT NN NN VBG JJ NN NN NN CC JJ NN NN NN NNS IN JJ NN NN IN NN
1849.txt	in contrast to	in contrast to the approaches proposed in this paper these extend mv hevc by additional modes and methods without integrating and evaluating the effect of the view synthesis optimization distortion metric	B I I O O O O O O O O O O O O O O O O O O O O O O O O O O O O	IN NN TO DT NNS VBN IN DT NN DT VBP FW FW IN JJ NNS CC NNS IN VBG CC VBG DT NN IN DT NN NN NN NN NN
1851.txt	the important new contributions are	the important new contributions are the mesh extraction algorithm that smoothly integrates in the decoder the specially adapted set of modeling functions and corresponding prediction modes and the enhancement of the constant offset residual concept for fully replacing transform residual coding in all stages of the depthrelated intra encoder and decoder	B I I I I O O O O O O O O O O O O O O O O O O O O O O O O O O O O O O O O O O O O O O O O O O O O O O	DT JJ JJ NNS VBP DT NN NN NN WDT RB VBZ IN DT NN DT RB VBN NN IN NN NNS CC JJ NN NNS CC DT NN IN DT NN VBD JJ NN IN RB VBG VB JJ NN IN DT NNS IN DT VBN NN NN CC NN
1852.txt	the main principle of our approach is	the main principle of our approach is approximation of the signal of a depth block by modeling functions based on geometric primitives that allow representing the scene surface with a minimum number of triangles	B I I I I I I O O O O O O O O O O O O O O O O O O O O O O O O O O O	DT JJ NN IN PRP$ NN VBZ NN IN DT NN IN DT NN NN IN NN NNS VBN IN JJ NNS WDT VBP VBG DT NN NN IN DT JJ NN IN NNS
1855.txt	as well as	the details are explained in section iii including intra prediction and inter component prediction as well as constant offset residual coding in the spatial domain	O O O O O O O O O O O O O O B I I O O O O O O O O	DT NNS VBP VBN IN NN LS VBG JJ NN CC NN NN NN RB RB IN JJ VBN JJ NN IN DT JJ NN
1856.txt	based on	section iv is on the application of our solution including codec integration based on 3d hevc and mesh extraction	O O O O O O O O O O O O B I O O O O O	NN NN VBZ IN DT NN IN PRP$ NN VBG NN NN VBN IN FW FW CC VB NN
1857.txt	presented in	finally the results are presented in section v	O O O O B I O O	RB DT NNS VBP VBN IN NN LS
1858.txt	adapted to	both are adapted to a specific depth signal feature namely plane fitting for areas with constant or slowly changing values and non rectangular block segmentation for sharp edges	O O B I O O O O O O O O O O O O O O O O O O O O O O O O	DT VBP VBN TO DT JJ NN NN NN RB NN JJ IN NNS IN JJ CC RB VBG NNS CC JJ JJ NN NN IN JJ NNS
1859.txt	for instance	for instance wedgelet and plane models in x or wedgelet and contour models in x	B I O O O O O O O O O O O O O	IN NN NN CC NN NNS IN NN CC NN CC NN NNS IN NN
1862.txt	compared with	given a depth block with original sample values d u v deriving the best approximation by a plane model means finding the plane with parameters do mu and mv that causes the minimum distortion compared with the original signal	O O O O O O O O O O O O O O O O O O O O O O O O O O O O O O O O O O B I O O O	VBN DT NN NN IN JJ NN NNS FW FW LS VBG DT JJS NN IN DT NN NN VBZ VBG DT NN IN NNS VBP NN CC NN WDT VBZ DT JJ NN VBN IN DT JJ NN
1863.txt	the general approach for	the general approach for deriving the minimum distortion linear model for a given set of sample values is known as linear regression	B I I I O O O O O O O O O O O O O O O O O O	DT JJ NN IN VBG DT JJ NN NN NN IN DT VBN NN IN NN NNS VBZ VBN IN JJ NN
1865.txt	is extended to	for sample values assigned with more than one coordinate the method is extended to multiple linear regression	O O O O O O O O O O O B I I O O O	IN NN NNS VBN IN JJR IN CD NN DT NN VBZ VBN TO JJ JJ NN
1866.txt	according to	according to x the basic principle of this depth signal modeling approach is approximation of the signal of a rectangular block by a model that segments the area into two non rectangular regions where each of the segments is represented by a constant value	B I O O O O O O O O O O O O O O O O O O O O O O O O O O O O O O O O O O O O O O O O O O	VBG TO NN DT JJ NN IN DT NN NN NN NN VBZ NN IN DT NN IN DT JJ NN IN DT NN IN NNS DT NN IN CD JJ JJ NNS WRB DT IN DT NNS VBZ VBN IN DT JJ NN
1870.txt	defined as	in the context of image and video processing the best reconstruction of a signal for a given set of candidate reconstructions is usually defined as the one that causes the minimum distortion compared with the original signal	O O O O O O O O O O O O O O O O O O O O O O O B I O O O O O O O O O O O O	IN DT NN IN NN CC NN NN DT JJS NN IN DT NN IN DT VBN NN IN NN NNS VBZ RB VBN IN DT NN WDT VBZ DT JJ NN VBN IN DT JJ NN
1871.txt	carrying out	translated to our wedgelet approach this means finding the model that results in the closest approximation of the original depth values d u v by carrying out a minimum distortion search with a set of candidate segmentation patterns	O O O O O O O O O O O O O O O O O O O O O O O O O B I O O O O O O O O O O O	VBN TO PRP$ JJ NN DT VBZ VBG DT NN WDT VBZ IN DT JJS NN IN DT JJ NN NNS FW FW LS IN VBG RP DT JJ NN NN IN DT NN IN NN NN NNS
1872.txt	is calculated from	finally the distortion is calculated from the difference between d u v and dm u v	O O O B I I O O O O O O O O O O	RB DT NN VBZ VBN IN DT NN IN FW FW LS CC FW FW LS
1873.txt	consists of	the algorithm for the minimum distortion search consists of calculating the distortion for each candidate segmentation pattern and selecting the one with the minimum value as the best wedgelet model approximation of the depth signal	O O O O O O O B I O O O O O O O O O O O O O O O O O O O O O O O O O O	DT NN IN DT JJ NN NN VBZ IN VBG DT NN IN DT NN NN NN CC VBG DT NN IN DT JJ NN IN DT JJS NN NN NN IN DT NN NN
1874.txt	depends on	the set of candidate partitions depends on the particular application and its constraints	O O O O O B I O O O O O O	DT NN IN NN NNS VBZ IN DT JJ NN CC PRP$ NNS
1875.txt	consist of	for definitely finding the wedgelet model with the overall minimum distortion the candidate set has to consist of the wedgelet patterns for all possible combinations of the line start and end positions	O O O O O O O O O O O O O O O O B I O O O O O O O O O O O O O O	IN RB VBG DT JJ NN IN DT JJ JJ NN DT NN NN VBZ TO VB IN DT NN NNS IN DT JJ NNS IN DT NN NN CC NN NNS
1879.txt	in contrast to	in contrast to wedgelet models any complex shaped object edge can be approximated by a contour model	B I I O O O O O O O O O O O O O O	IN NN TO JJ NNS DT JJ JJ NN NN MD VB VBN IN DT NN NN
1882.txt	based on	here the partition is not derived based on a set of candidate segmentations but by direct image segmentation of the depth block	O O O O O O B I O O O O O O O O O O O O O O	RB DT NN VBZ RB VBN VBN IN DT NN IN NN NNS CC IN JJ NN NN IN DT NN NN
1883.txt	he most suitable method for this purpose is	the most suitable method for this purpose is thresholding	B I I I I I I I O	DT RBS JJ NN IN DT NN VBZ VBG
1885.txt	applied to	adaptive thresholding means that the image is subdivided into individual subimages and the thresholding is separately applied to each of them	O O O O O O O O O O O O O O O O B I O O O	JJ NN VBZ IN DT NN VBZ VBN IN JJ NNS CC DT NN VBZ RB VBN TO DT IN PRP
1886.txt	apply for	we apply adaptive thresholding for deriving the contour segmentation of a depth block	O B O O I O O O O O O O O	PRP VBP JJ NN IN VBG DT NN NN IN DT NN NN
1888.txt	used for	the geometry based depth modeling approach introduced in section ii can be used for efficient depth compression by taking advantage of its quality to closely approximate the signal of a depth block for predictive coding	O O O O O O O O O O O O B I O O O O O O O O O O O O O O O O O O O O O	DT NN JJ NN NN NN VBN IN NN LS MD VB VBN IN JJ NN NN IN VBG NN IN PRP$ NN TO RB JJ DT NN IN DT NN NN IN JJ NN
1890.txt	based on	at the encoder the decision on whether and to what extend estimated information is transmitted to the decoder is typically based on a cost function that balances the tradeoff between rate and distortion referred to as rate distortion optimization	O O O O O O O O O O O O O O O O O O O O B I O O O O O O O O O O O O O O O O O	IN DT NN DT NN IN IN CC TO WP VB VBN NN VBZ VBN TO DT NN VBZ RB VBN IN DT NN NN WDT VBZ DT NN IN NN CC NN VBN TO IN NN NN NN
1891.txt	required for	the following four sections introduce the estimation prediction and signaling methods that are required for implementing our depth signal modeling in an mvd coding framework	O O O O O O O O O O O O O B I O O O O O O O O O O	DT JJ CD NNS VBP DT NN NN CC NN NNS WDT VBP VBN IN VBG PRP$ NN NN NN IN DT JJ NN NN
1892.txt	according to	according to x intra coding of hevc basically consists of a number of prediction modes together with transform coding of the residual	B I O O O O O O O O O O O O O O O O O O O O	VBG TO NN NN NN IN NN RB VBZ IN DT NN IN NN NNS RB IN VB NN IN DT JJ
1894.txt	introduced in	based on the geometric plane and wedgelet models introduced in section ii we developed the following novel intra picture prediction methods for depth coding	O O O O O O O O B I O O O O O O O O O O O O O O	VBN IN DT JJ NN CC NN NNS VBN IN NN LS PRP VBD DT VBG JJ JJ NN NN NNS IN NN NN
1895.txt	the principle of	the principle of this intra coding method is predicting a plane model from the information of previously coded blocks in the same picture i e intra prediction	B I I O O O O O O O O O O O O O O O O O O O O O O O O	DT NN IN DT JJ NN NN VBZ VBG DT NN NN IN DT NN IN RB VBN NNS IN DT JJ NN FW LS JJ NN
1896.txt	consists of	like for planar and dc intra modes in hevc the reference information for prediction consists of the spatially neighboring samples from left and top adjacent blocks	O O O O O O O O O O O O O O B I O O O O O O O O O O	IN IN NN CC FW FW NNS IN NN DT NN NN IN NN VBZ IN DT RB JJ NNS IN JJ CC JJ JJ NNS
1898.txt	is shown in	the plane prediction process is shown in fig 4	O O O O B I I O O	DT NN NN NN VBZ VBN IN NN CD
1899.txt	according to	according to x the plane model of a depth block is described by the three parameters offset do horizontal slope mu and vertical slope mv	B I O O O O O O O O O O O O O O O O O O O O O O O	VBG TO NN DT NN NN IN DT NN NN VBZ VBN IN DT CD NNS VBN VBP JJ NN NN CC JJ NN NN
1901.txt	in contrast to	in contrast to that the planar mode in hevc has no simple geometric description as it linearly interpolates neighboring samples which results in a smooth surface with a plane like characteristic	B I I O O O O O O O O O O O O O O O O O O O O O O O O O O O O	IN NN TO IN DT JJ NN IN NN VBZ DT JJ JJ NN IN PRP RB VBZ JJ NNS WDT VBZ IN DT JJ NN IN DT NN IN NN
1902.txt	in contrast to	in contrast to that the dc mode in hevc has no simple geometric description as the predicted signal is subsequently filtered along the left and top edges	B I I O O O O O O O O O O O O O O O O O O O O O O O O	IN NN TO IN DT NN NN IN NN VBZ DT JJ JJ NN IN DT VBN NN VBZ RB VBN IN DT JJ CC JJ NNS
1903.txt	according to	according to x the principle of this intra coding method is estimating the optimum wedgelet segmentation at the encoder by carrying out the minimum distortion search introduced in section ii b1 and transmitting the segmentation information in the bitstream	B I O O O O O O O O O O O O O O O O O O O O O O O O O O O O O O O O O O O O O	VBG TO NN DT NN IN DT JJ NN NN VBZ VBG DT JJ NN NN IN DT NN IN VBG RP DT JJ NN NN VBN IN NN LS NN CC VBG DT NN NN IN DT NN
1904.txt	in general	in general the coding performance of this approach benefits from a low distortion using the best wedgelet segmentation for reconstruction at the decoder but suffers from the additional rate required for transmitting the segmentation information	B I O O O O O O O O O O O O O O O O O O O O O O O O O O O O O O O O O	IN JJ DT VBG NN IN DT NN NNS IN DT JJ NN VBG DT JJS NN NN IN NN IN DT NN CC VBZ IN DT JJ NN VBN IN VBG DT NN NN
1906.txt	result from	a solution that meets both requirements is given as wedgelet pattern lookup table for a given coding block of size n n the lookup table is a list of w wedgelet segmentation patterns that result from combining all possible line start and end positions	O O O O O O O O O O O O O O O O O O O O O O O O O O O O O O O O O O B I O O O O O O O O	DT NN WDT VBZ DT NNS VBZ VBN IN JJ NN NN NN IN DT VBN NN NN IN NN NN NN DT NN NN VBZ DT NN IN FW FW NN NNS WDT VBP IN VBG DT JJ NN NN CC NN NNS
1907.txt	compared with	compared with other solutions these lookup tables have the following advantages	B I O O O O O O O O O	VBN IN JJ NNS DT NN NNS VBP DT JJ NNS
1908.txt	carried out	the complexity of the estimation process is reduced as segmentation patterns do not have to be generated every time the minimum distortion search is carried out and redundant segmentations are implicitly excluded from being tested	O O O O O O O O O O O O O O O O O O O O O O O O B I O O O O O O O O O	DT NN IN DT NN NN VBZ VBN IN NN NNS VBP RB VB TO VB VBN DT NN DT JJ NN NN VBZ VBN RP CC JJ NNS VBP RB VBN IN VBG VBN
1909.txt	the principle of	the principle of this intra coding method is predicting the wedgelet segmentation from the information of previously coded blocks in the same picture	B I I O O O O O O O O O O O O O O O O O O O O	DT NN IN DT JJ NN NN VBZ VBG DT JJ NN IN DT NN IN RB VBN NNS IN DT JJ NN
1912.txt	is shown in	the intra prediction of a wedgelet segmentation is shown in fig	O O O O O O O B I I O	DT JJ NN IN DT JJ NN VBZ VBN IN NN
1914.txt	is predicted from	following the principle of directional intra prediction in hevc the wedgelet segmentation of the current block is predicted from the information of the left and top neighboring blocks that are already decoded and reconstructed	O O O O O O O O O O O O O O O O B I I O O O O O O O O O O O O O O O	VBG DT NN IN JJ JJ NN IN NN DT JJ NN IN DT JJ NN VBZ VBN IN DT NN IN DT JJ CC JJ JJ NNS WDT VBP RB VBN CC VBN
1915.txt	be calculated from	in this case the reference block has to be of type wedgelet such that the gradient mref can be calculated from the start and end points of the separation line	O O O O O O O O O O O O O O O O O O B I I O O O O O O O O O	IN DT NN DT NN NN VBZ TO VB IN NN NN JJ IN DT NN NN MD VB VBN IN DT NN CC NN NNS IN DT NN NN
1916.txt	derived as	given that the line defined by sref and mref intersects the current block sp and ep are derived as their intersection points with border samples of the current block	O O O O O O O O O O O O O O O O O B I O O O O O O O O O O	VBN IN DT NN VBN IN NN CC NN VBZ DT JJ NN NN CC NN VBP VBN IN PRP$ NN NNS IN NN NNS IN DT JJ NN
1917.txt	it is not available	the overall process first considers the top block for prediction and if it is not available or applicable the left block is used	O O O O O O O O O O O O B I I I O O O O O O O	DT JJ NN RB VBZ DT JJ NN IN NN CC IN PRP VBZ RB JJ CC JJ DT JJ NN VBZ VBN
1921.txt	based on	based on x inter component prediction for the wedgelet and contour segmentations introduced in section ii b are considered	B I O O O O O O O O O O O O O O O O O	VBN IN NN NN NN NN IN DT NN CC NN NNS VBN IN NN LS NN VBP VBN
1922.txt	consist of	for both of them estimation at the encoder and reconstruction at the decoder are identical and only consist of the inter component prediction process such that no additional information has to be signaled in the bitstream	O O O O O O O O O O O O O O O O O B I O O O O O O O O O O O O O O O O O	IN DT IN PRP NN IN DT NN CC NN IN DT NN VBP JJ CC RB VBP IN DT NN NN NN NN JJ IN DT JJ NN VBZ TO VB VBN IN DT NN
1924.txt	depends on	regarding coding efficiency these two modes gain from a very low rate while the distortion depends on how consistent the object edges in video and depth are	O O O O O O O O O O O O O O O B I O O O O O O O O O O	VBG VBG NN DT CD NNS NN IN DT RB JJ NN IN DT NN VBZ IN WRB JJ DT NN VBZ IN NN CC NN VBP
1925.txt	as described in	the wedgelet segmentation of the current depth block is predicted from the video reference block by carrying out the minimum distortion search for the best matching wedgelet segmentation as described in section ii b1	O O O O O O O O O O O O O O O O O O O O O O O O O O O O B I I O O O	DT JJ NN IN DT JJ NN NN VBZ VBN IN DT NN NN NN IN VBG RP DT JJ NN NN IN DT JJS NN NN NN IN VBN IN NN LS NN
1926.txt	as introduced in	given the specific signal and distortion characteristics of depth we propose an alternative residual coding approach for depth intra that accompanies our concept of prediction signals based on geometric models as introduced in sections iii a and iii b	O O O O O O O O O O O O O O O O O O O O O O O O O O O O O O B I I O O O O O O	VBN DT JJ NN CC NN NNS IN NN PRP VBP DT JJ JJ NN NN IN NN NN WDT VBZ PRP$ NN IN NN NNS VBN IN JJ NNS IN VBN IN NNS LS DT CC LS NN
1927.txt	instead of	instead of per sample differences the transmitted residual of our method only consists of one constant offset value per partition in the spatial domain	B I O O O O O O O O O O O O O O O O O O O O O O	RB IN IN NN NNS DT JJ JJ IN PRP$ NN RB VBZ IN CD JJ VBN NN IN NN IN DT JJ NN
1928.txt	be referred to	this method will be referred to as constant offset residual coding	O O O B I I O O O O O	DT NN MD VB VBN TO IN NN VBD JJ NN
1929.txt	consists of	here the residual signal consists of two cor values for bsm and one for plane	O O O O B I O O O O O O O O O	RB DT JJ NN VBZ IN CD NN NNS IN NN CC CD IN NN
1930.txt	based on	this section is about the application of our depth intracoding approach based on geometric primitives with the first part addressing codec integration and the second mesh extraction	O O O O O O O O O O O B I O O O O O O O O O O O O O O	DT NN VBZ IN DT NN IN PRP$ NN VBG NN VBN IN JJ NNS IN DT JJ NN VBG NN NN CC DT JJ NN NN
1931.txt	as a basic framework for	for integrating the proposed depth intra coding methods we select 3d hevc as a basic framework for mvd compression	O O O O O O O O O O O O B I I I I O O	IN VBG DT VBN NN NN NN NNS PRP VBP FW FW IN DT JJ NN IN NN NN
1932.txt	builds upon	3d hevc builds upon mv hevc which supports efficient compression of mvv with inter view prediction	O O B I O O O O O O O O O O O O	FW FW VBZ IN FW FW WDT VBZ JJ NN IN NN IN NN NN NN
1933.txt	due to	due to the layer design mv hevc can be extended by additional depth layers for supporting mvd in a straightforward way	B I O O O O O O O O O O O O O O O O O O O	JJ TO DT NN NN FW FW MD VB VBN IN JJ NN NNS IN VBG NN IN DT JJ NN
1937.txt	be categorized by	these can be categorized by those specific to video or depth and those for intra or inter coding	O O B I I O O O O O O O O O O O O O	DT MD VB VBN IN DT JJ TO NN CC NN CC DT IN NN CC NN NN
1938.txt	improved by	the depth coding performance is further improved by disabling deblocking filters and including some special encoder optimizations in 3d hevc	O O O O O O B I O O O O O O O O O O O O	DT NN NN NN VBZ RB VBN IN VBG VBG NNS CC VBG DT JJ NN NNS IN FW FW
1940.txt	has an significant effect on	by changing the distortion metric for depth vso has an significant effect on rdo and the related decisions at the encoder	O O O O O O O O B I I I I O O O O O O O O	IN VBG DT NN NN IN NN NN VBZ DT JJ NN IN NN CC DT JJ NNS IN DT NN
1942.txt	described in	given this reference the integration of the methods described in section iii requires the following changes for depth intra blocks	O O O O O O O O B I O O O O O O O O O O	VBN DT NN DT NN IN DT NNS VBN IN NN LS VBZ DT JJ NNS IN NN NN NNS
1945.txt	replaced by	as the second main module the regular tqr coding is replaced by our cor coding method	O O O O O O O O O O B I O O O O	IN DT JJ JJ NN DT JJ NN NN VBZ VBN IN PRP$ NN NN NN
1946.txt	such as	the integration of these main modules includes several minor changes and optimizations for depth intra coding such as signaling and binarization of related syntax elements or disabling reference sample smoothing	O O O O O O O O O O O O O O O O B I O O O O O O O O O O O O	DT NN IN DT JJ NNS VBZ JJ JJ NNS CC NNS IN NN NNS VBG JJ IN NN CC NN IN JJ NN NNS CC VBG NN NN VBG
1947.txt	according to	furthermore we use the fast search strategy for minimum distortion wedgelet derivation according to x which leads to a substantial complexity reduction especially in combination with vso	O O O O O O O O O O O O B I O O O O O O O O O O O O O	RB PRP VBP DT JJ NN NN IN JJ NN NN NN VBG TO NN WDT VBZ TO DT JJ NN NN RB IN NN IN NN
1948.txt	has the effect	regarding the encoder estimation of cor values vso has the effect that values derived according to 9 and 10 not necessarily result in the minimum distortion	O O O O O O O O B I I O O O O O O O O O O O O O O O	VBG DT NN NN IN NN NNS NN VBZ DT NN WDT VBZ VBN VBG TO CD CC CD RB RB VB IN DT JJ NN
1949.txt	are derived by	thus with vso the optimal cor values are derived by a minimum distortion search	O O O O O O O B I I O O O O	RB IN NN DT JJ NN NNS VBP VBN IN DT JJ NN NN
1950.txt	be referred to	altogether the resulting codec will be referred to as geometry based depth intra extension	O O O O O B I I O O O O O O	RB DT VBG NN MD VB VBN TO IN NN JJ NN NN NN
1951.txt	based on	interoperability between 3d video based on the mvd representation and applications in the 3d computer graphics domain can be achieved by converting the depth signal to a polygon mesh representation	O O O O B I O O O O O O O O O O O O O O O O O O O O O O O O	NN IN JJ NN VBN IN DT NN NN CC NNS IN DT JJ NN NNS NN MD VB VBN IN VBG DT NN NN TO DT NN NN NN
1953.txt	consist of	such surface meshes typically consist of triangular faces described by the position of so called vertices in 3d scene space and their connectivity	O O O O B I O O O O O O O O O O O O O O O O O	JJ NN NNS RB VBP IN JJ NNS VBN IN DT NN IN RB VBN NNS IN JJ NN NN CC PRP$ NN
1955.txt	lead to	in the case of depth maps adjacent samples with an identical depth value lead to collinear and coplanar vertices such that regions of constant depth require a smaller number of vertices	O O O O O O O O O O O O O B I O O O O O O O O O O O O O O O O	IN DT NN IN NN VBZ JJ NNS IN DT JJ NN NN NN TO NN CC NN NNS JJ IN NNS IN JJ NN VBP DT JJR NN IN NNS
1956.txt	in contrast to	in contrast to this general approach gdi is explicitly designed for supporting mesh extraction with a very small number of triangles	B I I O O O O O O O O O O O O O O O O O O	IN NN TO DT JJ NN NN VBZ RB VBN IN VBG NN NN IN DT RB JJ NN IN NNS
1957.txt	due to	due to the geometry based models in combination with cor and disabling smoothing deblocking filtering of reconstructed samples	B I O O O O O O O O O O O O O O O O	JJ TO DT NN VBN NNS IN NN IN NN CC VBG NN NN VBG IN JJ NNS
1962.txt	as well as	for contour blocks as well as for all other blocks	O O O B I I O O O O	IN NN NNS RB RB IN IN DT JJ NNS
1963.txt	consists of	the initial set consists of the four corner vertices	O O O B I O O O O	DT JJ NN VBZ IN DT CD NN NNS
1966.txt	formed by	here the convex hull is formed by the k vertices that correspond to samples on the picture border	O O O O O B I O O O O O O O O O O O	RB DT NN NN VBZ VBN IN DT NN NNS WDT VBP TO NNS IN DT NN NN
1967.txt	integrated in	the described method is integrated in our 3d hevc framework as an alternative decoder output with aligned new processes on all levels of the decoder from blocks to layers	O O O O B I O O O O O O O O O O O O O O O O O O O O O O O	DT VBN NN VBZ VBN IN PRP$ FW FW NN IN DT JJ NN NN IN VBN JJ NNS IN DT NNS IN DT NN IN NNS TO NNS
1969.txt	according to	this includes eight test data sets a camera setup with three original and six synthesized views layer coding order and inter layer dependencies according to fig	O O O O O O O O O O O O O O O O O O O O O O O B I O	DT VBZ CD NN NNS VBZ DT NN NN IN CD JJ CC CD VBN NNS NN NN NN CC NN NN NNS VBG TO NN
1973.txt	due to	due to the large impact on the encoder rdo decisions and thus on the depth coding performance some additional experiments are conducted with vso disabled	B I O O O O O O O O O O O O O O O O O O O O O O O	JJ TO DT JJ NN IN DT NN NN NNS CC RB IN DT NN VBG NN DT JJ NNS VBP VBN IN NN VBN
1974.txt	refer to	unless explicitly specified differently all results in this section refer to the configuration with all intra coding structure and vso enabled	O O O O O O O O O B I O O O O O O O O O O	IN RB VBN RB DT NNS IN DT NN VBP TO DT NN IN DT JJ NN NN CC NN VBD
1975.txt	according to	for implementing the reference framework and our gdi extension according to section iv a we use version 11 of the 3d hevc reference software	O O O O O O O O O B I O O O O O O O O O O O O O	IN VBG DT NN NN CC PRP$ NN NN VBG TO NN NN DT PRP VBP NN CD IN DT FW FW NN NN
1976.txt	introduced in	moreover the decoder of our coding framework is extended by the mesh extraction method introduced in section iv b	O O O O O O O O O O O O O O B I O O O	RB DT NN IN PRP$ NN NN VBZ VBN IN DT NN NN NN VBN IN NN NN NN
1978.txt	the impact of	this second configuration allows one to clearly evaluate and classify the impact of gdi on top of the reference	O O O O O O O O O O B I I O O O O O O	DT JJ NN VBZ CD TO RB VB CC VB DT NN IN NN IN NN IN DT NN
1981.txt	taken into account	for assessing the magnitude of the gains it has to be taken into account that only a very small portion of the total rate can be influenced by gdi while the video coding parts of reference methods and gdi are identical	O O O O O O O O O O O B I I O O O O O O O O O O O O O O O O O O O O O O O O O O O	IN VBG DT NN IN DT NNS PRP VBZ TO VB VBN IN NN IN RB DT RB JJ NN IN DT JJ NN MD VB VBN IN NN IN DT NN NN NNS IN NN NNS CC NNS VBP JJ
1982.txt	it is noted that	it is noted that enabling vso leads to an average coding gain of about 19 compared with the vso off case for all configurations but also to a huge increase in the encoder complexity	B I I I O O O O O O O O O O O O O O O O O O O O O O O O O O O O O O	PRP VBZ VBN IN VBG NN VBZ TO DT JJ NN NN IN IN CD VBN IN DT NN IN NN IN DT NNS CC RB TO DT JJ NN IN DT NN NN
1983.txt	slightly worse than	the results further indicate that the overall performance of gdi is slightly worse than that of 3dh	O O O O O O O O O O O B I I O O O	DT NNS RB VBP IN DT JJ NN IN NN VBZ RB JJR IN DT IN NN
1985.txt	depending on	the coding efficiency differs for individual sequences depending on factors like scene complexity and quality of depth signals	O O O O O O O B I O O O O O O O O O	DT VBG NN VBZ IN JJ NNS VBG IN NNS IN NN NN CC NN IN NN NNS
1987.txt	resulting in	for the other group cor and intercomponent prediction suffer from the worse depth quality resulting in some losses	O O O O O O O O O O O O O O B I O O	IN DT JJ NN NN CC JJ NN VBP IN DT JJ NN NN VBG IN DT NNS
1992.txt	it is important to note that	it is important to note that distortion values of synthesized and original views cannot be directly compared because they are calculated against a different type of reference	B I I I I I O O O O O O O O O O O O O O O O O O O O O	PRP VBZ JJ TO VB DT NN NNS IN VBN CC JJ NNS VBP VB RB VBN IN PRP VBP VBN IN DT JJ NN IN NN
1993.txt	lead to a significant improvement in	these results highlight that both vso and gdi lead to a significant improvement in the quality of synthesized views	O O O O O O O O B I I I I I O O O O O	DT NNS VBP IN CC NN CC NN VBP TO DT JJ NN IN DT NN IN VBN NNS
1995.txt	resulting in	with vso the characteristic of the curves changes resulting in a rather constant synthesized view quality	O O O O O O O O B I O O O O O O	IN NN DT NN IN DT NNS NNS VBG IN DT RB JJ VBN NN NN
1996.txt	confirm the great positive effect of	for gdi the diagrams confirm the great positive effect of our approach on the objective quality of synthesized views relative to 3dr	O O O O B I I I I I O O O O O O O O O O O O	IN NN DT NNS VBP DT JJ JJ NN IN PRP$ NN IN DT JJ NN IN VBN NNS JJ TO NN
1999.txt	between and	these examples clearly illustrate that especially distortions around edges between foreground and background objects are significantly reduced by gdi	O O O O O O O O O B O I O O O O O O O	DT NNS RB VBP IN RB NNS IN NNS IN NN CC NN NNS VBP RB VBN IN NN
2000.txt	have the largest impact on	these types of depth distortions have the largest impact on the synthesized view quality	O O O O O B I I I I O O O O	DT NNS IN NN NNS VBP DT JJS NN IN DT VBN NN NN
2001.txt	corresponding to	corresponding to a reduction of about 88 and 84 relative to 3dr and 3dh respectively	B I O O O O O O O O O O O O O	VBG TO DT NN IN IN CD CC CD JJ TO JJ CC JJ RB
2002.txt	lead to	comparing 3dh and 3dr shows that the additional geometry based depth coding tools in 3dh only lead to a relatively small reduction	O O O O O O O O O O O O O O O O B I O O O O	VBG JJ CC JJ NNS IN DT JJ NN VBN NN NN NNS IN JJ JJ NN TO DT RB JJ NN
2003.txt	has a somewhat different	regarding the random access configuration the values are overall higher as the reconstructed signal of inter coded blocks and pictures has a somewhat different characteristic	O O O O O O O O O O O O O O O O O O O O B I I I O	VBG DT JJ NN NN DT NNS VBP RB JJR IN DT JJ NN IN NN VBD NNS CC NNS VBZ DT RB JJ NN
2006.txt	depending on	13 highlight that the number of triangles differs for individual sequences depending on factors like scene complexity and quality of depth signals	O O O O O O O O O O O B I O O O O O O O O O	CD NN IN DT NN IN NNS VBZ IN JJ NNS VBG IN NNS IN NN NN CC NN IN NN NNS
2008.txt	compared with	another advantage of gdi is the considerably smaller relative deviation between individual sequences with an average of 24 compared with 49 for 3dr	O O O O O O O O O O O O O O O O O O B I O O O	DT NN IN NN VBZ DT RB JJR JJ NN IN JJ NNS IN DT NN IN CD VBN IN CD IN NN
2010.txt	in terms of	first the complexity in terms of encoder and decoder runtimes is analyzed	O O O B I I O O O O O O	RB DT NN IN NNS IN NN CC NN NNS VBZ VBN
2012.txt	leads to	although these runtime values should be considered as rough estimates gdi obviously leads to an increased computational complexity relative to 3dr	O O O O O O O O O O O O B I O O O O O O O	IN DT NN NNS MD VB VBN IN JJ NNS VBP RB VBZ TO DT VBN JJ NN JJ TO NN
2017.txt	in contrast to	in contrast to that with gdi about two thirds of the samples are covered by plane mode blocks	B I I O O O O O O O O O O O O O O O	IN NN TO DT IN NN IN CD NNS IN DT NNS VBP VBN IN NN NN NNS
2018.txt	the reason for	the reason for the relatively small portion of bsm coded blocks is that this kind of bisegmentation primarily comes into consideration for certain areas of a depth picture along the edges between objects as highlighted by the example in fig	B I I O O O O O O O O O O O O O O O O O O O O O O O O O O O O O O O O O O O O O	DT NN IN DT RB JJ NN IN NN VBD NNS VBZ IN DT NN IN NN RB VBZ IN NN IN JJ NNS IN DT NN NN IN DT NNS IN NNS IN VBN IN DT NN IN NN
2022.txt	neither nor	the amount of blocks with an additional residual neither increases nor decreases significantly for gdi	O O O O O O O O B O I O O O O	DT NN IN NNS IN DT JJ JJ CC VBZ CC VBZ RB IN NN
2023.txt	instead of	a detailed analysis including the additional results for gdi with tqr instead of cor in table v shows that cor is very efficient for depth coding in terms of rdo especially in combination with bsm and vso	O O O O O O O O O O O B I O O O O O O O O O O O O O O O O O O O O O O O O	DT JJ NN VBG DT JJ NNS IN NN IN NN RB IN NN IN NN LS VBZ IN NN VBZ RB JJ IN NN NN IN NNS IN NN RB IN NN IN NN CC NN
2024.txt	based on	we presented a depth intra coding approach for 3d video based on geometric primitives	O O O O O O O O O O B I O O	PRP VBD DT NN NN VBG NN IN JJ NN VBN IN JJ NNS
2025.txt	is optimized for	our method is optimized for the specific characteristics of the depth signals in mvd data	O O B I I O O O O O O O O O O	PRP$ NN VBZ VBN IN DT JJ NNS IN DT NN NNS IN NN NNS
2026.txt	based on	based on the 3d hevc extension our approach fully substitutes the intra prediction modes as well as the residual coding method of hevc for depth intra pictures and intra blocks	B I O O O O O O O O O O O O O O O O O O O O O O O O O O O O	VBN IN DT FW FW NN PRP$ NN RB VBZ DT JJ NN NNS RB RB IN DT JJ NN NN IN NN IN NN NN NNS CC NN NNS
2027.txt	between and	the main objective for the design of these two functional units was increasing the depth coding efficiency and at the same time improving the mesh extraction capabilities for bridging the gap between 3d video and 3d computer graphics applications	O O O O O O O O O O O O O O O O O O O O O O O O O O O O O O O B O O I O O O O	DT JJ NN IN DT NN IN DT CD JJ NNS VBD VBG DT NN NN NN CC IN DT JJ NN VBG DT NN NN NNS IN VBG DT NN IN JJ NN CC NN NN NNS NNS
2028.txt	based on	we achieve this by combining prediction modes based on geometric primitives with cor residual coding ensuring that all reconstructed sample values in a segment or block are either constant or coplanar	O O O O O O O B I O O O O O O O O O O O O O O O O O O O O O O	PRP VBP DT IN VBG NN NNS VBN IN JJ NNS IN NN JJ NN VBG IN DT VBN NN NNS IN DT NN CC NN VBP CC JJ CC JJ
2029.txt	has the advantage of	regarding the coding efficiency gdi has the advantage of being optimized for the specific depth signal characteristics of sharp object edges and larger areas of nearly constant or slowly varying sample values	O O O O O B I I I O O O O O O O O O O O O O O O O O O O O O O O	VBG DT VBG NN NN VBZ DT NN IN VBG VBN IN DT JJ NN NN NNS IN JJ NN NNS CC JJR NNS IN RB JJ CC RB VBG NN NNS
2031.txt	leads to	relative to 3d hevc without overlapping tools gdi leads to significant coding gains in synthesized views	O O O O O O O O B I O O O O O O	JJ TO FW FW IN VBG NNS NN VBZ TO JJ NN NNS IN VBN NNS
2032.txt	has the advantage of	regarding the mesh extraction gdi has the advantage of being optimized for representing the scene geometry of a block by a very limited number of vertices and triangles	O O O O O B I I I O O O O O O O O O O O O O O O O O O O	VBG DT NN NN NN VBZ DT NN IN VBG VBN IN VBG DT NN NN IN DT NN IN DT RB JJ NN IN NNS CC NNS
2034.txt	leads to	the results show that gdi leads to surface meshes with significantly less triangles than generated from an ordinary decoder output of the reference codecs	O O O O O B I O O O O O O O O O O O O O O O O O	DT NNS VBP IN NN VBZ TO NN VBZ IN RB JJR NNS IN VBN IN DT JJ NN NN IN DT NN NNS
2035.txt	is superior to	we showed that gdi is superior to hevc intra coding for depth	O O O O B I I O O O O O	PRP VBD IN NN VBZ JJ TO FW FW VBG IN NN
2036.txt	the extension of	one of the remaining issues for further research on this topic is the extension of our approach to inter picture coding	O O O O O O O O O O O O B I I O O O O O O	CD IN DT VBG NNS IN JJ NN IN DT NN VBZ DT NN IN PRP$ NN TO VB NN NN
2037.txt	as well as	here additional challenges are foreseen with regard to motion and disparity compensated prediction as well as the temporal and inter view consistency of surface meshes	O O O O O O O O O O O O O B I I O O O O O O O O O	RB JJ NNS VBP VBN IN NN TO NN CC NN VBD NN RB RB IN DT JJ CC JJ NN NN IN NN NNS
2039.txt	adapted for	wi was almost immediately adapted for performing few shot learning on embedded neural network accelerators that do not support back propagation edge tensor processing units	O O O O B I O O O O O O O O O O O O O O O O O O O	NN VBD RB RB VBN IN VBG JJ NN VBG IN JJ JJ NN NNS WDT VBP RB VB JJ NN NN NN NN NNS
2040.txt	have a devastating effect on	however wi suffers from many limitations e g it cannot handle novel categories with multimodal distributions and special care should be given to avoid overfitting the learned embeddings on the training classes since this can have a devastating effect on classification accuracy	O O O O O O O O O O O O O O O O O O O O O O O O O O O O O O O O O O O B I I I I O O	RB NN VBZ IN JJ NNS SYM NN PRP RB VBP JJ NNS IN JJ NNS CC JJ NN MD VB VBN TO VB VBG DT VBN NNS IN DT NN NNS IN DT MD VB DT JJ NN IN NN NN
2041.txt	is capable of	in this article we propose a novel hypersphere based wi approach that is capable of training neural networks in a regularized imprinting aware way effectively overcoming the aforementioned limitations	O O O O O O O O O O O O B I I O O O O O O O O O O O O O O	IN DT NN PRP VBP DT JJ NN VBN IN NN WDT VBZ JJ IN VBG JJ NNS IN DT VBN VBG JJ NN RB VBG DT JJ NNS
2042.txt	the effectiveness of the proposed method is	the effectiveness of the proposed method is demonstrated using extensive experiments on three image data sets	B I I I I I I O O O O O O O O O	DT NN IN DT VBN NN VBZ VBN VBG JJ NNS IN CD NN NNS NNS
2046.txt	used to	they cannot be used to further train the network using backpropagation	O O O B I O O O O O O	PRP VBP VB VBN TO RB VB DT NN VBG NN
2047.txt	is especially challenging for	this limits their usefulness under open world settings where the models must be able to continuously adapt to emerging categories that were not seen during the training which is especially challenging for several robotic perception scenarios and for a wide range of different multimedia applications	O O O O O O O O O O O O O O O O O O O O O O O O O O O O B I I I O O O O O O O O O O O O O	DT VBZ PRP$ NN IN JJ NN NNS WRB DT NNS MD VB JJ TO RB VB TO VBG NNS WDT VBD RB VBN IN DT NN WDT VBZ RB JJ IN JJ JJ NN NNS CC IN DT JJ NN IN JJ NNS NNS
2049.txt	is known as	this problem is known as low shot learning or few shot learning	O O B I I O O O O O O O	DT NN VBZ VBN IN JJ NN NN CC JJ NN VBG
2050.txt	are available for	note that zero shot learning is a related extreme case of the same problem in which no labeled samples are available for each category	O O O O O O O O O O O O O O O O O O O B I I O O	NN WDT VBP NN NN VBZ DT JJ JJ NN IN DT JJ NN IN WDT DT JJ NNS VBP JJ IN DT NN
2051.txt	it is worth noting that	it is worth noting that even though several methods have been recently proposed for few shot learning only a few of them are suitable for inference only neural network accelerators	B I I I I O O O O O O O O O O O O O O O O O O O O O O O O O	PRP VBZ JJ VBG IN RB IN JJ NNS VBP VBN RB VBN IN JJ NN VBG RB DT JJ IN PRP VBP JJ IN NN RB JJ NN NNS
2056.txt	in addition	in addition using the scaling factor c ensures that the cosine similarity will range between c and c allowing for effectively training the network without imposing a strict lower bound on the cross entropy loss	B I O O O O O O O O O O O O O O O O O O O O O O O O O O O O O O O O O	IN NN VBG DT VBG NN NN VBZ IN DT NN NN MD VB IN NN CC NN VBG IN RB VBG DT NN IN VBG DT JJ JJR VBD IN DT NN NN NN
2057.txt	it can be readily applied to	this process found an immediate application on edge accelerators edge tpus since it can be readily applied to any neural network simply by extending the last fully connected layer	O O O O O O O O O O O O B I I I I I O O O O O O O O O O O	DT NN VBD DT JJ NN IN NN NNS VBP NN IN PRP MD VB RB VBN TO DT JJ NN RB IN VBG DT JJ RB VBN NN
2062.txt	there is a significant overlap between	furthermore the process of imprinting can negatively affect the accuracy of the network for the existing categories if there is a significant overlap between the class boundaries	O O O O O O O O O O O O O O O O O O B I I I I I O O O	RB DT NN IN VBG MD RB VB DT NN IN DT NN IN DT VBG NNS IN EX VBZ DT JJ VB IN DT NN NNS
2067.txt	is shown in	this behavior is shown in fig	O O B I I O	DT NN VBZ VBN IN NN
2069.txt	it also has a significant impact on	this does not only affect how the embeddings are distributed through space but it also has a significant impact on the classification accuracy	O O O O O O O O O O O O O B I I I I I I O O O	DT VBZ RB RB VB WRB DT NNS VBP VBN IN NN CC PRP RB VBZ DT JJ NN IN DT NN NN
2070.txt	leads to	using larger initial values of c leads to better classification performance	O O O O O O B I O O O	VBG JJR JJ NNS IN NN VBZ TO JJR NN NN
2073.txt	it is well known that	this is not a surprising result since it is well known that overfitted representations almost always lead to worse generalization	O O O O O O O B I I I I O O O O O O O O	DT VBZ RB DT JJ NN IN PRP VBZ RB VBN WDT VBD NNS RB RB VBP TO JJ NN
2075.txt	in addition	in addition note that maintaining the variance will allow more information about the in class similarities dissimilarities to be encoded in the resulting representation	B I O O O O O O O O O O O O O O O O O O O O O O	IN NN NN IN VBG DT NN MD VB JJR NN IN DT IN NN NNS VBZ TO VB VBN IN DT VBG NN
2076.txt	leads to	this allows for learning a more regularized feature space that leads to a better generalization of unknown classes by maintaining the variance around each class prototype and being able to handle multimodal classes by using multiple prototypes per class	O O O O O O O O O O B I O O O O O O O O O O O O O O O O O O O O O O O O O O O	DT VBZ IN VBG DT RBR JJ NN NN WDT VBZ TO DT JJR NN IN JJ NNS IN VBG DT NN IN DT NN NN CC VBG JJ TO VB JJ NNS IN VBG JJ NNS IN NN
2077.txt	the rest of this article is structured as follows	the rest of this article is structured as follows	B I I I I I I I I	DT NN IN DT NN VBZ VBN IN VBZ
2078.txt	discussed in	first the proposed method is derived and discussed in section ii	O O O O O O O B I O O	RB DT VBN NN VBZ VBN CC VBN IN NN LS
2079.txt	compared with	then the proposed method is evaluated and compared with regular wi under different scenarios in section iii	O O O O O O O B I O O O O O O O O	RB DT VBN NN VBZ VBN CC VBN IN JJ NN IN JJ NNS IN NN LS
2080.txt	are drawn in	finally conclusions are drawn in section iv	O O B I I O O	RB NNS VBP VBN IN NN NN
2081.txt	to this end	to this end it employs a centroid based loss which uniformly distributes the embedding vectors within a radius r around each prototype	B I I O O O O O O O O O O O O O O O O O O O	TO DT NN PRP VBZ DT JJ JJ NN WDT RB VBZ DT VBG NNS IN DT NN NN IN DT NN
2083.txt	is shown in	this process is shown in fig	O O B I I O	DT NN VBZ VBN IN NN
2085.txt	the performance of	after learning a representation that fulfills the aforementioned requirements we can directly classify a new sample perform gradient descent free few shot learning detect and handle multimodal novel classes and detect intrusion to the existing classes that can lower the performance of the model	O O O O O O O O O O O O O O O O O O O O O O O O O O O O O O O O O O O O O O O B I I O O	IN VBG DT NN WDT VBZ DT JJ NNS PRP MD RB VB DT JJ NN VBP NN NN JJ JJ NN NN VBP CC VBP JJ JJ NNS CC VB NN TO DT VBG NNS WDT MD VB DT NN IN DT NN
2086.txt	there are several ways to	there are several ways to detect if the distribution of a novel class is indeed multimodal including but not limited to the bandwidth test and the runt test	B I I I I O O O O O O O O O O O O O O O O O O O O O O O	EX VBP JJ NNS TO VB IN DT NN IN DT JJ NN VBZ RB JJ VBG CC RB JJ TO DT NN NN CC DT NN NN
2087.txt	combined with	any of these approaches can be combined with the proposed method to allow for detecting whether the distribution of a class is multimodal	O O O O O O B I O O O O O O O O O O O O O O O	DT IN DT NNS MD VB VBN IN DT VBN NN TO VB IN VBG IN DT NN IN DT NN VBZ JJ
2092.txt	on the other hand	on the other hand if the centers of the clusters are within a radius of r then we assume that the proposed classification scheme can directly handle the distribution of the novel class	B I I I O O O O O O O O O O O O O O O O O O O O O O O O O O O O O	IN DT JJ NN IN DT NNS IN DT NNS VBP IN DT NN IN NN RB PRP VBP IN DT VBN NN NN MD RB VB DT NN IN DT JJ NN
2093.txt	improving the accuracy of the proposed method	the proposed way of handling multimodal classes is straightforward to implement when the proposed hypersphere imprinting approach is used and allows for improving the accuracy of the proposed method	O O O O O O O O O O O O O O O O O O O O O O B I I I I I I	DT VBN NN IN VBG JJ NNS VBZ JJ TO VB WRB DT VBN NN VBG NN VBZ VBN CC VBZ IN VBG DT NN IN DT VBN NN
2094.txt	used to	for the mnist data set the first five classes were used to train the model	O O O O O O O O O O B I O O O	IN DT JJ NNS VBP DT JJ CD NNS VBD VBN TO VB DT NN
2095.txt	proposed in	for the cub 200 2011 data set we followed the evaluation setup proposed in x	O O O O O O O O O O O O B I O	IN DT NN CD CD NN NN PRP VBD DT NN NN VBN IN NN
2096.txt	used for	for the awa2 data set the first 40 classes were used for training the model and the rest of the classes were employed for evaluating the performance of the proposed method	O O O O O O O O O O B I O O O O O O O O O O O O O O O O O O O	IN DT NN NNS VBD DT JJ CD NNS VBD VBN IN VBG DT NN CC DT NN IN DT NNS VBD VBN IN VBG DT NN IN DT VBN NN
2098.txt	were merged into	this split was compiled by merging two succeeding classes into one e g 0 and 1 were merged into a new class 2 and 3 into another and so on	O O O O O O O O O O O O O O O O B I I O O O O O O O O O O O	DT NN VBD VBN IN VBG CD VBG NNS IN CD LS NN CD CC CD VBD VBN IN DT JJ NN CD CC CD IN DT CC RB IN
2099.txt	used for	then the three first classes were used for training and the remaining two of them for evaluating the few shot learning performance	O O O O O O B I O O O O O O O O O O O O O O	RB DT CD JJ NNS VBD VBN IN NN CC DT VBG CD IN PRP IN VBG DT JJ NN VBG NN
2100.txt	used to	the employed threshold was used to detect whether a class distribution is multimodal	O O O O B I O O O O O O O	DT VBN NN VBD VBN TO VB IN DT NN NN VBZ JJ
2101.txt	greater than	if the distance of the resulting centers was greater than the specified threshold then two prototypes were used per novel class	O O O O O O O O B I O O O O O O O O O O O	IN DT NN IN DT VBG NNS VBD JJR IN DT VBN NN RB CD NNS VBD VBN IN JJ NN
2103.txt	comparison with	the proposed method was also evaluated using the cub 200 2011 data set which allows for a direct comparison with the original wi approach as presented in x	O O O O O O O O O O O O O O O O O O B I O O O O O O O O	DT VBN NN VBD RB VBN VBG DT NN CD CD NN NN WDT VBZ IN DT JJ NN IN DT JJ NN NN IN VBN IN NN
2104.txt	are reported in	the experimental results are reported in table vi	O O O B I I O O	DT JJ NNS VBP VBN IN NN LS
2106.txt	the rest of	note that the proposed method outperforms the rest of the evaluated approaches	O O O O O O B I I O O O	NN IN DT VBN NN VBZ DT NN IN DT VBN NNS
2107.txt	as proposed in	note that despite using the same network architecture as the one proposed in x an inceptionv1 model	O O O O O O O O B O O I I O O O O	NN IN IN VBG DT JJ NN NN IN DT CD VBN IN NN DT NN NN
2108.txt	regardless of	however the proposed hwi still outperforms the plain wi regardless of the used setup	O O O O O O O O O B I O O O	RB DT VBN NN RB VBZ DT JJ NN RB IN DT VBN NN
2109.txt	as reported in	similar results are also obtained when the multimodal split of the cub 200 2011 data set is used as reported in table vii	O O O O O O O O O O O O O O O O O O B I I O O	JJ NNS VBP RB VBN WRB DT JJ NN IN DT NN CD CD NN NN VBZ VBN IN VBN IN NN LS
2110.txt	leading to	this split was compiled by merging each set of ten successive classes of the original data set leading to ten classes that are used for training the models and ten classes for evaluating the imprinting performance	O O O O O O O O O O O O O O O O O B I O O O O O O O O O O O O O O O O O	DT NN VBD VBN IN VBG DT NN IN CD JJ NNS IN DT JJ NN NN VBG TO CD NNS WDT VBP VBN IN VBG DT NNS CC CD NNS IN VBG DT VBG NN
2111.txt	leading to	the proposed multimodal aware imprinting approach again leads to higher accuracy over all the evaluated methods confirming its ability to handle multimodal novel classes	O O O O O O O B I O O O O O O O O O O O O O O O	DT VBN JJ JJ VBG NN RB VBZ TO JJR NN IN PDT DT VBN NNS VBG PRP$ NN TO VB JJ JJ NNS
2112.txt	the performance of	finally we also evaluated the performance of the proposed method using the awa2 data set	O O O O B I I O O O O O O O O	RB PRP RB VBD DT NN IN DT VBN NN VBG DT NN NNS VBD
2113.txt	reported in	the results are reported in table viii	O O O B I O O	DT NNS VBP VBN IN NN NN
2114.txt	leads to	as before the proposed method leads to significant performance improvements over the plain wi method while it still outperforms the hwi methods	O O O O O B I O O O O O O O O O O O O O O O	IN IN DT VBN NN VBZ TO JJ NN NNS IN DT JJ NN NN IN PRP RB VBZ DT NN NNS
2115.txt	attributed to	the smaller differences between hwi and hwi can be possibly attributed to the smaller learning capacity of the employed network	O O O O O O O O O O B I O O O O O O O O	DT JJR NNS IN NN CC NN MD VB RB VBN TO DT JJR NN NN IN DT VBN NN
2116.txt	it is able to	in this article we proposed a novel hwi approach that maintains all the advantages of regular wi it is able to readily extend a pretrained neural network to classify samples from novel categories simply by adding new weight vectors in the final classification layer without requiring to perform any form of backpropagation to this end	O O O O O O O O O O O O O O O O O B I I I O O O O O O O O O O O O O O O O O O O O O O O O O O O O O O O O O O	IN DT NN PRP VBD DT JJ NN NN WDT VBZ PDT DT NNS IN JJ NN PRP VBZ JJ TO RB VB DT JJ JJ NN TO VB NNS IN JJ NNS RB IN VBG JJ NN NNS IN DT JJ NN NN IN VBG TO VB DT NN IN NN TO DT NN
2119.txt	attracts great attention	the estimation of multitype cardiac indices from cardiac magnetic resonance imaging and computed tomography images attracts great attention because of its clinical potential for comprehensive function assessment	O O O O O O O O O O O O O O O B I I O O O O O O O O O	DT NN IN JJ JJ NNS IN JJ JJ NN NN CC JJ NN NNS VBZ JJ NN IN IN PRP$ JJ NN IN JJ NN NN
2124.txt	a series of experiments were conducted in	a series of experiments were conducted in which we first optimized the performance of our framework via ten fold cross validation of over 2900 cardiac mri images	B I I I I I I O O O O O O O O O O O O O O O O O O O O	DT NN IN NNS VBD VBN IN WDT PRP RB VBD DT NN IN PRP$ NN IN CD JJ JJ NN IN IN CD JJ NN NNS
2129.txt	the main difficult for	primarily the complicated relationships between multitype cardiac indices are the main difficult for learning proper task dependencies	O O O O O O O O O B I I I O O O O	RB DT JJ NNS IN JJ JJ NNS VBP DT JJ JJ IN VBG JJ NN NNS
2131.txt	according to	concerning specific indices regional wall thicknesses also vary according to the orientation of the myocardium segments in different regions	O O O O O O O O B I O O O O O O O O O	VBG JJ NNS JJ NN NNS RB VBP VBG TO DT NN IN DT NN NNS IN JJ NNS
2132.txt	because of	furthermore most of existing multitask methods can only work on one image modality because of the significantly different in appearance between magnetic resonance imaging and computed tomography	O O O O O O O O O O O O O B I O O O O O O O O O O O O	RB JJS IN VBG JJ NNS MD RB VB IN CD NN NN IN IN DT RB JJ IN NN IN JJ NN NN CC JJ NN
2133.txt	used for	mri can accurately define cardiovascular structures and characterize tissue composition while short and long axis ct can be used for cardiac function analysis	O O O O O O O O O O O O O O O O O O B I O O O	NN MD RB VB JJ NNS CC VB NN NN IN JJ CC JJ NN NN MD VB VBN IN JJ NN NN
2135.txt	used for	however mri may not be used for patients with cardiac rhythm management devices for safety reasons	O O O O O B I O O O O O O O O O	RB NN MD RB VB VBN IN NNS IN JJ NN NN NNS IN NN NNS
2137.txt	be unsuitable for	existing multitask learning methods may be unsuitable for estimating multitype cardiac indices in different modalities for two reasons	O O O O O B I I O O O O O O O O O O	VBG JJ NN NNS MD VB JJ IN VBG JJ JJ NNS IN JJ NNS IN CD NNS
2138.txt	are assumed to be known as	for the assumption based regularization methods task dependencies are assumed to be known as the prior information which includes a shared set of features and shared cluster structures among tasks	O O O O O O O O B I I I I I O O O O O O O O O O O O O O O O	IN DT NN VBN NN NNS NN NNS VBP VBN TO VB VBN IN DT JJ NN WDT VBZ DT JJ NN IN NNS CC JJ NN NNS IN NNS
2142.txt	based on	to address the abovementioned challenges a multitask learning method based on adversarial reverse mapping is proposed for estimating multitype cardiac indices in different imaging modalities	O O O O O O O O O B I O O O O O O O O O O O O O O	TO VB DT NN VBZ DT JJ NN NN VBN IN JJ JJ NN VBZ VBN IN VBG JJ JJ NNS IN JJ NN NNS
2145.txt	as shown in	as shown in fig	B I I O	IN VBN IN NN
2146.txt	in addition to	in addition to the multitask learning network that learns the mapping from cardiac image to multitype cardiac indices we propose a reverse mapping network that further learns the reverse mapping to facilitate mining and the representation of task dependencies	B I I O O O O O O O O O O O O O O O O O O O O O O O O O O O O O O O O O O O O	IN NN TO DT JJ NN NN WDT VBZ DT NN IN JJ NN TO JJ JJ NNS PRP VBP DT JJ NN NN WDT RB VBZ DT JJ NN TO VB NN CC DT NN IN NN NNS
2147.txt	applied to	then an adversarial training approach is applied to integrate the multitask learning network and the reverse mapping network	O O O O O O B I O O O O O O O O O O	RB DT JJ NN NN VBZ VBN TO VB DT JJ NN NN CC DT JJ NN NN
2149.txt	based on	we propose an efficient multitask learning framework based on adversarial reverse mapping that can obtain task dependencies	O O O O O O O B I O O O O O O O O	PRP VBP DT JJ JJ NN NN VBN IN JJ JJ NN WDT MD VB NN NNS
2156.txt	compared with	compared with parameters from one way deep neural networks our strategy is more powerful for representing complex task dependencies and is therefore more effective at sharing them	B I O O O O O O O O O O O O O O O O O O O O O O O O O	VBN IN NNS IN CD NN JJ JJ NNS PRP$ NN VBZ RBR JJ IN VBG JJ NN NNS CC VBZ RB RBR JJ IN VBG PRP
2160.txt	based on	previously cardiac segmentation methods were based on traditional techniques	O O O O O B I O O	RB JJ NN NNS VBD VBN IN JJ NNS
2163.txt	is a basic method for	fcn is a basic method for biomedical image segmentation	O B I I I I O O O	NN VBZ DT JJ NN IN JJ NN NN
2164.txt	based on	gan improved the fcn based on adversarial training and v net improved the fcn based on 3 d convolutional neural network that is often used in 3 d image	O O O O B I O O O O O O O O O O O O O O O O O O O O O O O	NN VBD DT NN VBN IN JJ NN CC LS NN VBD DT NN VBN IN CD NN JJ JJ NN WDT VBZ RB VBN IN CD NN NN
2166.txt	in contrast to	in contrast to most existing 3 d methods qiao proposed a more advanced approach to obtaining 3 d context information using spatial propagation and have achieved promising results	B I I O O O O O O O O O O O O O O O O O O O O O O O O O	IN NN TO JJS VBG CD NN NNS VBP VBN DT RBR JJ NN TO VBG CD NN NN NN VBG JJ NN CC VBP VBN JJ NNS
2171.txt	required to	however for segmentation methods additional computational cost and intermediate operations are required to calculate 1 d cardiac indices from segmentation results	O O O O O O O O O O O B I O O O O O O O O	RB IN NN NNS JJ JJ NN CC JJ NNS VBP VBN TO VB CD NN JJ NNS IN NN NNS
2172.txt	in contrast	in contrast our method estimates 1 d cardiac indices and 2 d segmentation jointly	B I O O O O O O O O O O O O	IN NN PRP$ NN VBZ CD NN JJ NNS CC CD NN NN RB
2173.txt	take advantage of	this is because the joint estimation directly models the relationship between image appearance and the cardiac indices which allows the model to take further advantage of the dependencies between 1 d cardiac indices and 2 d segmentation	O O O O O O O O O O O O O O O O O O O O O O B O I I O O O O O O O O O O O	DT VBZ IN DT JJ NN RB NNS DT NN IN NN NN CC DT JJ NNS WDT VBZ DT NN TO VB JJ NN IN DT NNS IN CD NN JJ NNS CC CD NN NN
2175.txt	instead of	regression methods that calculate the cardiac indices directly from cardiac images instead of using cardiac segmentation have recently attracted a lot of attention	O O O O O O O O O O O B I O O O O O O O O O O	NN NNS WDT VBP DT JJ NNS RB IN JJ NNS RB IN VBG JJ NN VBP RB VBN DT NN IN NN
2176.txt	the benefit of	the benefit of regression methods is that they can estimate these indices directly from cardiac images more conveniently efficiently	B I I O O O O O O O O O O O O O O O O	DT NN IN NN NNS VBZ IN PRP MD VB DT NNS RB IN JJ NNS RBR RB RB
2177.txt	be applicable in	therefore regression methods reduce computational cost and avoid errors induced by intermediate operations that may be applicable in clinical applications	O O O O O O O O O O O O O O O B I I O O	RB NN NNS VBP JJ NN CC VB NNS VBN IN JJ NNS WDT MD VB JJ IN JJ NNS
2178.txt	divided into	primarily regression methods can be divided into two categories two phase methods and multitask learning methods	O O O O O B I O O O O O O O O O	RB NN NNS MD VB VBN IN CD NNS CD NN NNS CC NNS VBG NNS
2180.txt	composed of	the feature representation can include statistical features meshfree representation cnn based feature representation multifeatures composed of pyramidal gabor features steerable features and a histogram of oriented gradients	O O O O O O O O O O O O O O B I O O O O O O O O O O O	DT NN NN MD VB JJ NNS NN NN VBP VBN NN NN NNS VBN IN JJ NN VBZ JJ NNS CC DT NN IN JJ NNS
2182.txt	based on	regarding multitask learning methods recent efforts are primarily based on deep multitask learning	O O O O O O O O B I O O O	VBG JJ NN NNS JJ NNS VBP RB VBN IN JJ NNS VBG
2185.txt	pay no attention to	however most existing methods focus only on mri but pay no attention to ct	O O O O O O O O O B I I I O	RB RBS JJ NNS VBP RB RB VB CC VB DT NN TO VB
2186.txt	in contrast	in contrast the proposed method can estimate multitype cardiac indices from mri and can also be transferred to ct	B I O O O O O O O O O O O O O O O O O	IN NN DT JJ NN MD VB JJ JJ NNS IN NN CC MD RB VB VBN TO VB
2187.txt	used for	an important research area is dual learning used for translation tasks	O O O O O O O B I O O	DT JJ NN NN VBZ JJ NN VBN IN NN NNS
2189.txt	the performance of	during the training process the two models would be complementary via the performance of dual tasks	O O O O O O O O O O O B I I O O	IN DT NN NN DT CD NNS MD VB JJ IN DT NN IN JJ NNS
2190.txt	employed for	recently reverse mapping has also been employed for multitask learning	O O O O O O B I O O	RB JJ NN VBZ RB VBN VBN IN NNS VBG
2192.txt	show impressive results for	generative adversarial networks show impressive results for data synthesis	O O O B I I I O O	JJ JJ NNS VBP JJ NNS IN NN NN
2193.txt	between and	in a standard gan the generator would try to generate fake samples to fool the discriminator and the discriminator would try to distinguish between fake and real samples	O O O O O O O O O O O O O O O O O O O O O O O B O I O O	IN DT JJ NN DT NN MD VB TO VB JJ NNS TO VB DT NN CC DT NN MD VB TO VB IN JJ CC JJ NNS
2194.txt	between and	in this game if the discriminator cannot distinguish between fake and real samples correctly we suppose that the generator would model the data distribution accurately	O O O O O O O O B O I O O O O O O O O O O O O O O	IN DT NN IN DT NN NN VBP IN JJ CC JJ NNS RB PRP VBP IN DT NN MD VB DT NNS NN RB
2195.txt	take advantage of	recently some studies also take advantage of both gan and reverse mapping	O O O O B I I O O O O O	RB DT NNS RB VBP NN IN CC NN CC NN NN
2196.txt	employs to	dual gan employs two gans to learn dual tasks	O O B O O I O O O	JJ NN VBZ CD NNS TO VB JJ NNS
2199.txt	as illustrated in	then we also reconstruct the original images from the learned feature representation and predicted multitype cardiac indices as illustrated in fig	O O O O O O O O O O O O O O O O O B I I O	RB PRP RB VBP DT JJ NNS IN DT VBN NN NN CC VBD JJ JJ NNS IN VBN IN NN
2201.txt	between and	furthermore we propose a discriminator network to distinguish between the two joint distributions from the multitask learning network and the reverse mapping network	O O O O O O O O B O O O O O O O O O I O O O O	RB PRP VBP DT NN NN TO VB IN DT CD JJ NNS IN DT JJ NN NN CC DT JJ NN NN
2204.txt	as illustrated in	finally we transfer the learned parameters and multitask relation to different imaging modalities as illustrated in fig	O O O O O O O O O O O O O B I I O	RB PRP VBP DT VBN NNS CC JJ NN TO JJ NN NNS IN VBN IN NN
2205.txt	pays no attention to	in previous studies f and g are solved using an l1 based reconstruction loss that focuses on image translation but pays no attention to multitask problems	O O O O O O O O O O O O O O O O O O O O B I I I O O	IN JJ NNS SYM CC NN VBP VBN VBG DT NN VBN NN NN WDT VBZ IN NN NN CC VBZ DT NN TO VB NNS
2206.txt	the role of	the reverse mapping network reveals the role of each index and dependence among different indices from a generational perspective	O O O O O B I I O O O O O O O O O O O	DT JJ NN NN VBZ DT NN IN DT NN CC NN IN JJ NNS IN DT JJ NN
2207.txt	it can act as	it can act as a regularization enabling the multitask network to learn task dependencies via checking the cardiac image reconstructed from predicted cardiac indices	B I I I O O O O O O O O O O O O O O O O O O O O	PRP MD VB IN DT NN VBG DT JJ NN TO VB NN NNS IN VBG DT JJ NN VBN IN VBN JJ NNS
2208.txt	is trained to	notably the reverse mapping network is trained to generate corresponding cardiac images from given multitype cardiac indices	O O O O O B I I O O O O O O O O O	RB DT JJ NN NN VBZ VBN TO VB VBG JJ NNS IN VBN JJ JJ NNS
2210.txt	comparing with	therefore the reverse mapping network enables the multitask network to learn the correct task dependence by comparing the regenerated image with the real image	O O O O O O O O O O O O O O O O B O O O I O O O	RB DT JJ NN NN VBZ DT JJ NN TO VB DT JJ NN NN IN VBG DT JJ NN IN DT JJ NN
2211.txt	such as	although the knowledge leveraged from mri can reflect the common characteristics such as cardiac structures and dependencies among multitype cardiac indices shared in mri and ct additional effort is still required to represent and transfer such common characteristics	O O O O O O O O O O O B I O O O O O O O O O O O O O O O O O O O O O O O O O	IN DT NN NN IN NN MD VB DT JJ NNS JJ IN JJ NNS CC NNS IN JJ JJ NNS VBN IN NN CC NN JJ NN VBZ RB VBN TO VB CC VB JJ JJ NNS
2215.txt	is employed for	thus a 3 d cnn is employed for all convolution layers because of its excellent capability in action modeling	O O O O O B I I O O O O O O O O O O O	RB DT CD NN NN VBZ VBN IN DT NN NNS IN IN PRP$ JJ NN IN NN NN
2219.txt	is employed to	finally one 3 d deconvolution based pixel level classifier is employed to generate 2 d segmentation results from z and one fully connected network based regression network mfc is employed to estimate 1 d cardiac indices from z	O O O O O O O O O B I I O O O O O O O O O O O O O O O O O O O O O O O O O O	RB CD CD NN NN VBN NN NN NN VBZ VBN TO VB CD NN NN VBZ IN SYM CC CD RB VBN NN JJ NN NN NN VBZ VBN TO VB CD NN JJ NNS IN SYM
2224.txt	in particular	in particular for f we first employ both convolution layers and fully connected layers as a joint learning network to learn a joint representation from z and the real i	B I O O O O O O O O O O O O O O O O O O O O O O O O O O O O	IN JJ IN SYM PRP RB VBP DT NN NNS CC RB VBN NNS IN DT JJ NN NN TO VB DT JJ NN IN SYM CC DT JJ FW
2225.txt	is directly generated from	for g the joint representation is directly generated from the real i	O O O O O B I I I O O O	IN NN DT JJ NN VBZ RB VBN IN DT JJ FW
2226.txt	are employed for	then three dense blocks with eight eight and four layers are employed for further learning	O O O O O O O O O O B I I O O	RB CD JJ NNS IN CD CD CC CD NNS VBP VBN IN JJ NN
2228.txt	in contrast to	in contrast to existing methods that only share the parameters from one way network our bidirectional parameter sharing scheme shares the parameters of the multitask learning network and the reverse mapping network	B I I O O O O O O O O O O O O O O O O O O O O O O O O O O O O O	IN NN TO VBG NNS WDT RB VBP DT NNS IN CD NN NN PRP$ JJ NN NN NN VBZ DT NNS IN DT JJ NN NN CC DT JJ NN NN
2231.txt	are collected from	the mri data are collected from a public data set	O O O B I I O O O O	DT NN NNS VBP VBN IN DT JJ NN NN
2232.txt	collected from	there are 2900 2 d short axis cine mr images of 145 subjects collected from three hospitals affiliated with two healthcare centers	O O O O O O O O O O O O O B I O O O O O O O	EX VBP CD CD NN JJ NN FW FW NNS IN CD NNS VBN IN CD NNS VBN IN CD NN NNS
2234.txt	range from	the pixel spacings of the mr images range from 0 6836 to 2 0833 mm pixel with a mode of 1 5625 mm pixel	O O O O O O O B I O O O O O O O O O O O O O O O	DT NN NNS IN DT NN NNS VBP IN CD CD TO CD CD NN NN IN DT NN IN CD CD NN NN
2236.txt	collected from	all the images are 2 d short axis ct images of 118 subjects collected from the beijing anzhen hospital	O O O O O O O O O O O O O B I O O O O	PDT DT NNS VBP CD NN JJ NN NN NNS IN CD NNS VBN IN DT FW FW NN
2238.txt	range from	the pixel spacing of these ct images range from 0 5627 to 2 1232 mm pixel with a mode of 1 6435 mm pixel	O O O O O O O B I O O O O O O O O O O O O O O O	DT NN NN IN DT NN NNS VBP IN CD CD TO CD CD NN NN IN DT NN IN CD CD NN NN
2242.txt	between and	the interobserver error ranged between 0 33 and 4 11	O O O O B O O I O O	DT NN NN VBD IN CD CD CC CD CD
2244.txt	be obtained from	the ground truth values of the 1 d cardiac indices can be obtained from the two borders	O O O O O O O O O O O B I I O O O	DT NN NN NNS IN DT CD NN JJ NNS MD VB VBN IN DT CD NNS
2247.txt	in order to	in our experiments in order to test the performance of our method on multitype cardiac indices estimation ten fold cross validation is employed for performance evaluation for all comparison and ablation studies in mri data set	O O O B I I O O O O O O O O O O O O O O O O O O O O O O O O O O O O O O	IN PRP$ NNS IN NN TO VB DT NN IN PRP$ NN IN JJ JJ NNS NN CD NN NN NN VBZ VBN IN NN NN IN DT NN CC NN NNS IN NN NNS VBD
2248.txt	are used for	to test the performance on transfer learning from mri to ct the model is trained with all mri data and the ct data set with 360 images are used for fine tuning and testing	O O O O O O O O O O O O O O O O O O O O O O O O O O O B I I O O O O	TO VB DT NN IN NN NN IN NN TO VB DT NN VBZ VBN IN DT NN NNS CC DT NN NNS VBN IN CD NNS VBP VBN IN JJ NN CC NN
2249.txt	used to	from ct to mri the other ct data set with 2000 images are first used to train the model	O O O O O O O O O O O O O O B I O O O	IN NN TO VB DT JJ NN NNS VBN IN CD NNS VBP RB VBN TO VB DT NN
2250.txt	the effectiveness of	to verify the effectiveness of multitask learning for the proposed method we use two metrics to measure the multitask relationship	O O B I I O O O O O O O O O O O O O O O	TO VB DT NN IN JJ NN IN DT VBN NN PRP VBP CD NNS TO VB DT JJ NN
2251.txt	is calculated from	first the multitask correlation matrix c for the cardiac indices which is calculated from the cardiac indices covariate matrix	O O O O O O O O O O O B I I O O O O O	RB DT JJ NN NN NN IN DT JJ NNS WDT VBZ VBN IN DT JJ NNS VBP NN
2254.txt	between and	then to further consider the segmentation and reverse generation tasks we measure the performance gain of task correlation between two tasks ti and tj	O O O O O O O O O O O O O O O O O O B O O O I O	RB TO RB VB DT NN CC JJ NN NNS PRP VBP DT NN NN IN NN NN IN CD NNS VBP CC VBP
2255.txt	the performance of	first to evaluate the performance of our method for multitype cardiac indices estimation we apply our method to cardiac mr images	O O O B I I O O O O O O O O O O O O O O O	RB TO VB DT NN IN PRP$ NN IN JJ JJ NNS NN PRP VBP PRP$ NN TO JJ NN NNS
2258.txt	compared with	for comparison we test our fully framework on mri and then we compared it with segmentation based methods	O O O O O O O O O O O O B O I O O O	IN NN PRP VBP PRP$ RB NN IN NN CC RB PRP VBD PRP IN NN VBN NNS
2260.txt	both and	for the different network architectures both the multitask learning network and the reverse mapping network are employed	O O O O O B O O O O I O O O O O O	IN DT JJ NN NNS CC DT JJ NN NN CC DT JJ NN NN VBP VBN
2261.txt	the effectiveness of	third to show the effectiveness of our bidirectional parameter sharing scheme we performed the following studies	O O O B I I O O O O O O O O O O	JJ TO VB DT NN IN PRP$ JJ NN NN NN PRP VBD DT JJ NNS
2264.txt	in particular	in particular we employ 2 d 3 d residual nets and dense nets for feature extraction	B I O O O O O O O O O O O O O O	IN JJ PRP VBP CD NN CD NN JJ NNS CC JJ NNS IN NN NN
2266.txt	the importance of	to further validate the importance of our method we also transfer the parameters learned from the ct to the mri	O O O B I I O O O O O O O O O O O O O O	TO RB VB DT NN IN PRP$ NN PRP RB VBP DT NNS VBD IN DT NN TO DT NN
2271.txt	pose great challenges for	the complex task dependencies and different imaging modalities pose great challenges for cross modal multitype cardiac indices estimation	O O O O O O O O B I I I O O O O O O	DT JJ NN NNS CC JJ NN NNS VBP JJ NNS IN JJ JJ JJ JJ NNS NN
2272.txt	as shown in	even so our method accurately locate the cardiac structure as shown in fig	O O O O O O O O O B I I O	RB IN PRP$ NN RB VBP DT JJ NN IN VBN IN NN
2273.txt	as comparison in	and also accurately estimate the wt dim and area indices as comparison in fig	O O O O O O O O O O B I I O	CC RB RB VB DT JJ NN CC NN NNS IN NN IN NN
2275.txt	it means that our method is efficient for	it means that our method is efficient for the multitype cardiac indices estimation in the mri and the ct	B I I I I I I I O O O O O O O O O O O	PRP VBZ IN PRP$ NN VBZ JJ IN DT JJ JJ NNS NN IN DT NN CC DT NN
2276.txt	compared with	compared with max flow our method achieves average mae reductions of 56 7 5 28 and 27 1 for wts dims and areas	B I O O O O O O O O O O O O O O O O O O O O O	VBN IN NN NN PRP$ NN VBZ JJ JJ NNS IN CD CD CD CD CC CD CD IN FW FW CC NNS
2278.txt	it fails to	it fails to distinguish between the papillary muscles and the myocardium due to extreme deformation and almost the same intensity of papillary muscles and the myocardium at middle frames of cardiac systolic	B I I O O O O O O O O O O O O O O O O O O O O O O O O O O O O O	PRP VBZ TO VB IN DT JJ NNS CC DT NN JJ TO JJ NN CC RB DT JJ NN IN JJ NNS CC DT NN IN JJ NNS IN JJ NN
2280.txt	leads to	thus the incorrect papillary muscles segmentation leads to bad results of multitype cardiac indices	O O O O O O B I O O O O O O	RB DT JJ JJ NNS NN VBZ TO JJ NNS IN JJ JJ NNS
2281.txt	in contrast to	in contrast to max flow our method treats segmentation as a subtask which allows us to simultaneously estimate segmentation with other cardiac indices	B I I O O O O O O O O O O O O O O O O O O O O	IN NN TO NN NN PRP$ NN VBZ NN IN DT NN WDT VBZ PRP TO RB VB NN IN JJ JJ NNS
2282.txt	compared with	compared with the best two phase regression method mcdbn rf our method achieves average mae reductions of 6 9 8 28 and 5 1 for wts dims and areas	B I O O O O O O O O O O O O O O O O O O O O O O O O O O O	VBN IN DT JJS CD NN NN NN FW FW PRP$ NN VBZ JJ JJ NNS IN CD CD CD CD CC CD CD IN FW FW CC NNS
2283.txt	based on	these methods estimate cardiac indices in two phases based on handcrafted features while our method employs an end to end framework that can extract task aware features	O O O O O O O O B I O O O O O O O O O O O O O O O O O	DT NNS VBP JJ NNS IN CD NNS VBN IN JJ NNS IN PRP$ NN VBZ DT NN TO VB NN WDT MD VB NN JJ NNS
2284.txt	achieves a better performance	our method also achieves a better performance compare to deep multitask learning methods	O O O B I I I O O O O O O	PRP$ NN RB VBZ DT JJR NN VB TO JJ NNS VBG NNS
2285.txt	based on	indices net can extract task aware features based on the jointly learning of representation and regression	O O O O O O O B I O O O O O O O	NNS NN MD VB NN JJ NNS VBN IN DT RB NN IN NN CC NN
2286.txt	have the advantages of	fulllvnet and dmtrl have the advantages of the combination of cnn and rnn but they heavily dependent on a particular constraint for task dependencies learning	O O O B I I I O O O O O O O O O O O O O O O O O O	NN CC NN VBP DT NNS IN DT NN IN NN CC NN CC PRP RB JJ IN DT JJ NN IN NN NNS VBG
2287.txt	based on	fulllvnet explores the task dependencies based on predefined assumptions	O O O O O B I O O	NN VBZ DT NN NNS VBN IN JJ NNS
2288.txt	based on	dmtrl explores task dependencies based on a carefully designed covariance matrix	O O O O B I O O O O O	NN VBZ NN NNS VBN IN DT RB VBN NN NN
2290.txt	compared with	compared with dmtrl our method also achieves average mae reductions of 4 32 5 98 and 6 67 for wts dims and areas	B I O O O O O O O O O O O O O O O O O O O O O	VBN IN NN PRP$ NN RB VBZ JJ JJ NNS IN CD CD CD CD CC CD CD IN FW FW CC NNS
2291.txt	stores the information of	those sharp images also show that our model stores the information of x into z and can thus reconstruct the details of the image	O O O O O O O O B I I I O O O O O O O O O O O O	DT JJ NNS RB VBP IN PRP$ NN NNS DT NN IN NN IN SYM CC MD RB VB DT NNS IN DT NN
2292.txt	combined with	combined with the good performance of our model in the multitype cardiac indices estimation	B I O O O O O O O O O O O O	VBN IN DT JJ NN IN PRP$ NN IN DT JJ JJ NNS NN
2293.txt	in particular	in particular they achieve average mae reductions of 15 17 6 02 and 7 34 for wts dims and areas and dice increase of 3 33 2 15 and 2 66 for epilv endolv and myo	B I O O O O O O O O O O O O O O O O O O O O O O O O O O O O O O O O O O	IN JJ PRP VBP JJ JJ NNS IN CD CD CD CD CC CD CD IN FW FW CC NNS CC NNS NN IN CD CD CD CD CC CD CD IN FW FW CC NN
2295.txt	it is difficult to	it is difficult to mine and represent complex task dependencies which are high level semantic information	B I I I O O O O O O O O O O O O	PRP VBZ JJ TO VB CC VB JJ NN NNS WDT VBP JJ NN JJ NN
2296.txt	compared with	even so compared with the four methods with our bidirectional parameter sharing mechanism can still achieve average mae reductions of 7 87 3 46 and 3 50 for wts dims and areas and dice increase of 3 45 1 70 and 1 83 for epilv endolv and myo	O O B I O O O O O O O O O O O O O O O O O O O O O O O O O O O O O O O O O O O O O O O O O O O O	RB RB VBN IN DT CD NNS IN PRP$ JJ NN NN NN MD RB VB JJ JJ NNS IN CD CD CD CD CC CD CD IN FW FW CC NNS CC NNS NN IN CD CD CD CD CC CD CD IN FW FW CC NN
2298.txt	provides a different perspective of	however our bidirectional parameter sharing mechanism provides a different perspective of the reverse mapping which explores discriminative information that goes beyond the inherent learning and representation ability of the deep one way network	O O O O O O B I I I I O O O O O O O O O O O O O O O O O O O O O O	RB PRP$ JJ NN NN NN VBZ DT JJ NN IN DT JJ NN WDT VBZ JJ NN WDT VBZ IN DT JJ NN CC NN NN IN DT JJ CD NN NN
2300.txt	the performance of	both the one way para and bi para can enhance the performance of the mri when there is knowledge transfer from the ct to mri	O O O O O O O O O O B I I O O O O O O O O O O O O	CC DT CD NN NN CC FW FW MD VB DT NN IN DT NN WRB EX VBZ NN NN IN DT NN TO VB
2301.txt	this indicates that	this indicates that our method effectively meets clinical needs via transferring the proper task dependencies learned between the two different imaging modalities	B I I O O O O O O O O O O O O O O O O O O O	DT VBZ IN PRP$ NN RB VBZ JJ NNS IN VBG DT JJ NN NNS VBD IN DT CD JJ NN NNS
2303.txt	focuses on	the study focuses on the 2 d mid ventricular slices across one cardiac cycle	O O B I O O O O O O O O O O	DT NN VBZ IN DT CD NN JJ JJ NNS IN CD JJ NN
2304.txt	be limited to	however this might be limited to 3 d cardiac images in clinical application	O O O B I I O O O O O O O	RB DT MD VB VBN TO CD NN JJ NNS IN JJ NN
2306.txt	it is necessary to	in the future work it is necessary to generalize the proposed method to 3 d and 3d t cardiac images	O O O O B I I I O O O O O O O O O O O O	IN DT JJ NN PRP VBZ JJ TO VB DT VBN NN TO CD NN CC NN NN JJ NNS
2307.txt	based on	in this study we have developed a multitask learning framework based on adversarial reverse mapping for estimating multitype cardiac indices in different imaging modalities e g mri and ct	O O O O O O O O O O B I O O O O O O O O O O O O O O O O O	IN DT NN PRP VBP VBN DT JJ NN NN VBN IN JJ JJ NN IN VBG JJ JJ NNS IN JJ NN NNS SYM NN NN CC NN
2309.txt	both and	a bidirectional parameter sharing scheme then transfers the parameters from both the multitask learning network and the proposed reverse mapping network	O O O O O O O O O O B O O O O I O O O O O	DT JJ NN NN NN RB VBZ DT NNS IN CC DT JJ NN NN CC DT VBN NN NN NN
2312.txt	it is often too time consuming and impractical	while collecting enough samples from each subject would address this issue it is often too time consuming and impractical	O O O O O O O O O O O B I I I I I I I	IN VBG JJ NNS IN DT NN MD VB DT NN PRP VBZ RB RB NN JJ CC JJ
2313.txt	taking into consideration	to tackle this problem we propose a novel end to end deep domain adaptation method to improve the classification performance on a single subject by taking the useful information from multiple subjects into consideration	O O O O O O O O O O O O O O O O O O O O O O O O O B O O O O O O I I	TO VB DT NN PRP VBP DT JJ NN TO VB JJ NN NN NN TO VB DT NN NN IN DT JJ NN IN VBG DT JJ NN IN JJ NNS IN NN
2316.txt	employed to	a center loss is further employed to constrain an invariant feature space and reduce the intrasubject nonstationarity	O O O O O B I O O O O O O O O O O	DT NN NN VBZ RBR VBN TO VB DT JJ NN NN CC VB DT JJ NN
2317.txt	between and	furthermore the domain discriminator matches the feature distribution shift between source and target domains by an adversarial learning strategy	O O O O O O O O O B O I O O O O O O O	RB DT NN NN VBZ DT NN NN NN IN NN CC NN NNS IN DT JJ NN NN
2318.txt	based on	finally based on the consistent deep features from both domains	O B I O O O O O O O	RB VBN IN DT JJ JJ NNS IN DT NNS
2319.txt	conducted extensive experiments on	to evaluate our method we have conducted extensive experiments on two real public eeg data sets data set iia	O O O O O O B I I I O O O O O O O O O	TO VB PRP$ NN PRP VBP VBN JJ NNS IN CD JJ JJ NN NNS VBZ NN NN NN
2320.txt	the efficacy of	the experimental results validate the efficacy of our method	O O O O B I I O O	DT JJ NNS VBP DT NN IN PRP$ NN
2321.txt	is promising to	therefore our method is promising to reduce the calibration time for the use of bci and promote the development of bci	O O O B I I O O O O O O O O O O O O O O O	RB PRP$ NN VBZ VBG TO VB DT NN NN IN DT NN IN NN CC VB DT NN IN NN
2323.txt	show great efficiency to	machine learning techniques show great efficiency to extract discriminative information from electroen cephalography recordings for mental intention recognition	O O O B I I I O O O O O O O O O O O	NN NN NNS VBP JJ NN TO VB JJ NN IN JJ NN NNS IN JJ NN NN
2324.txt	as well as	providing a nonmuscular channel of communication between the human brain and external devices by translating mental intention into control commands such bci systems inspire many promising applications including communication movement and rehabilitation for patients as well as entertainment for healthy people	O O O O O O O O O O O O O O O O O O O O O O O O O O O O O O O O O O B I I O O O O	VBG DT JJ NN IN NN IN DT JJ NN CC JJ NNS IN VBG JJ NN IN NN VBZ JJ NN NNS VBP JJ JJ NNS VBG NN NN CC NN IN NNS RB RB IN NN IN JJ NNS
2325.txt	achieved impressive progress in	the deep neural network as a subcategory of machine learning has achieved impressive progress in computer vision and natural language processing	O O O O O O O O O O O B I I I O O O O O O	DT JJ JJ NN IN DT NN IN NN NN VBZ VBN JJ NN IN NN NN CC JJ NN NN
2326.txt	it has been shown that	it has been shown that dnn is well suited for end to end learning without a priori knowledge of the target problem and is able to scale well to a large data set	B I I I I O O O O O O O O O O O O O O O O O O O O O O O O O O O O	PRP VBZ VBN VBN IN NN VBZ RB VBN IN NN TO VB NN IN DT FW NN IN DT NN NN CC VBZ JJ TO VB RB TO DT JJ NN NN
2327.txt	due to	however due to the special characteristics of eeg signals dnn is seldom explored in eeg signal analysis	O B I O O O O O O O O O O O O O O	RB JJ TO DT JJ NNS IN NN NNS NN VBZ RB VBN IN NN NN NN
2328.txt	on the one hand	on the one hand eeg signals are generally sample limited and high dimensional	B I I I O O O O O O O O O	IN DT CD NN NN NNS VBP RB NN JJ CC JJ JJ
2329.txt	a larger amount of	dnn may suffer from a severe overfitting problem with limited eeg samples since it normally requires a larger amount of training data than other machine learning methods	O O O O O O O O O O O O O O O O B I I I O O O O O O O	NN MD VB IN DT JJ NN NN IN JJ NN NNS IN PRP RB VBZ DT JJR NN IN NN NNS IN JJ NN NN NNS
2330.txt	has poor generalization capability on	eeg signals have large intersubject variability where a subject independent classifier directly trained on eeg data from multiple subjects often has poor generalization capability on a new subject	O O O O O O O O O O O O O O O O O O O O B I I I I O O O	NN NNS VBP JJ NN NN WRB DT JJ JJ NN RB VBN IN NN NNS IN JJ NNS RB VBZ JJ NN NN IN DT JJ NN
2332.txt	explored for	domain adaptation was first explored for domain invariant feature learning in computer vision and has been used to overcome this bottleneck of poor performance for every single subject	O O O O B I O O O O O O O O O O O O O O O O O O O O O O	NN NN VBD RB VBN IN NN JJ NN NN IN NN NN CC VBZ VBN VBN TO VB DT NN IN JJ NN IN DT JJ NN
2333.txt	it is capable to	it is capable to make good use of one specific domain with enough training data to effectively extract important information or train classifiers adapted to a related but different domain where only limited labels even none can be acquired	B I I I O O O O O O O O O O O O O O O O O O O O O O O O O O O O O O O O O O O	PRP VBZ JJ TO VB JJ NN IN CD JJ NN IN JJ NN NNS TO RB VB JJ NN CC NN NNS VBN TO DT JJ CC JJ NN WRB RB JJ NNS RB NN MD VB VBN
2334.txt	refer to	we refer to the domain with enough annotated data from multiple subjects as the source domain and the one with limited annotations or none at all from the target subject as the target domain	O B I O O O O O O O O O O O O O O O O O O O O O O O O O O O O O O O	PRP VBP TO DT NN IN JJ JJ NNS IN JJ NNS IN DT NN NN CC DT NN IN JJ NNS CC NN IN DT IN DT NN NN IN DT NN NN
2335.txt	in the context of	until recently only a few studies have investigated domain adaptation with dnn in the context of eeg classification	O O O O O O O O O O O O B I I I O O	IN RB RB DT JJ NNS VBP VBN NN NN IN NN IN DT NN IN NN NN
2337.txt	result in	however this would result in overfitting when fewer target data are available	O O O B I O O O O O O O	RB DT MD VB IN NN WRB JJR NN NNS VBP JJ
2338.txt	between and	to handle limited training data li proposed a bihemisphere domain adversarial neural network model for emotion recognition that tackled the marginal distribution shift between training and test data	O O O O O O O O O O O O O O O O O O O O O O O B O I O O	TO VB JJ NN NNS RB VBD DT JJ NN JJ JJ NN NN IN NN NN WDT VBD DT JJ NN NN IN NN CC NN NNS
2339.txt	was applied to	after that the classifier trained from labeled source data was applied to target data directly	O O O O O O O O O B I I O O O	IN IN DT NN VBN IN JJ NN NNS VBD VBN TO NN NNS RB
2340.txt	be applied to	however the bidann is strongly dependent on the neuroscience findings on emotion and cannot be applied to the motor imagery task which is the focus of this article	O O O O O O O O O O O O O O B I I O O O O O O O O O O O	RB DT NN VBZ RB JJ IN DT NN NNS IN NN CC NN VB VBN TO DT NN NN NN WDT VBZ DT NN IN DT NN
2341.txt	deal with	to tackle this issue in this article we propose a novel end to end neural network model called deep representation based domain adaptation to deal with eeg mi tasks	O O O O O O O O O O O O O O O O O O O O O O O O B I O O O	TO VB DT NN IN DT NN PRP VBP DT JJ NN TO VB JJ NN NN VBN JJ NN JJ NN NN TO VB IN FW FW NNS
2343.txt	this is achieved by	this is achieved by jointly optimizing three modules	B I I I O O O O	DT VBZ VBN IN RB VBG CD NNS
2345.txt	it is designed to	it is designed to distinguish which domain the deep features come from so as to constrain the entire deep feature distribution to be similar across domains	B I I I O O O O O O O O O O O O O O O O O O O O O O	PRP VBZ VBN TO VB WDT NN DT JJ NNS VBP IN RB IN TO VB DT JJ JJ NN NN TO VB JJ IN NNS
2346.txt	in addition	in addition to further leverage the label information the center loss is employed to constrain the invariant feature mapping in the feature extractor	B I O O O O O O O O O O O O O O O O O O O O O	IN NN TO JJ NN DT NN NN DT NN NN VBZ VBN TO VB DT JJ NN NN IN DT NN NN
2347.txt	are updated by	during training the parameters of feature extractor and classifier are optimized by minimizing the classification loss and center loss together with the adversarial loss provided by the domain discriminator while the parameters of domain discriminator are updated by maximizing the adversarial loss	O O O O O O O O O O O O O O O O O O O O O O O O O O O O O O O O O O O B I I O O O O	IN VBG DT NNS IN NN NN CC NN VBP VBN IN VBG DT NN NN CC NN NN RB IN DT JJ NN VBN IN DT NN NN IN DT NNS IN NN NN VBP VBN IN VBG DT JJ NN
2348.txt	the major contributions of this article can be summarized as follows	the major contributions of this article can be summarized as follows	B I I I I I I I I I I	DT JJ NNS IN DT NN MD VB VBN IN VBZ
2350.txt	it is able to	by reducing the distribution discrepancy between related but different domains it is able to leverage source samples to improve the single subject performance in the target domain even with fewer labels available	O O O O O O O O O O B I I I O O O O O O O O O O O O O O O O O O	IN VBG DT NN NN IN JJ CC JJ NNS PRP VBZ JJ TO NN NN NNS TO VB DT JJ JJ NN IN DT NN NN RB IN JJR NNS JJ
2351.txt	consists of	we propose an efficient combined loss function that consists of an adversarial loss to reduce the intersubject discrepancy and a center loss to constrain the intrasubject nonstationarity	O O O O O O O O B I O O O O O O O O O O O O O O O O O	PRP VBP DT JJ JJ NN NN WDT VBZ IN DT JJ NN TO VB DT NN NN CC DT NN NN TO VB DT JJ NN
2355.txt	has great potential for	therefore the proposed method has great potential for efficient and robust eeg based bcis	O O O O B I I I O O O O O O	RB DT VBN NN VBZ JJ NN IN JJ CC JJ NN VBN NN
2356.txt	the rest of this article is organized as follows	the rest of this article is organized as follows	B I I I I I I I I	DT NN IN DT NN VBZ VBN IN VBZ
2359.txt	are presented and discussed in	the experiments and their results are presented and discussed in section iv	O O O O O B I I I I O O	DT NNS CC PRP$ NNS VBP VBN CC VBN IN NN NN
2363.txt	similar to	similar to csp the filter bank csp decomposes the fixed frequency into multiple nonoverlapped subbands and stacks the csp features in each band	B I O O O O O O O O O O O O O O O O O O O O O	JJ TO VB DT NN NN NN VBZ DT JJ NN IN JJ JJ NNS CC VBZ DT NN NNS IN DT NN
2370.txt	been investigated in	recently dnn methods have been investigated in eeg classification tasks	O O O O B I I O O O	RB NN NNS VBP VBN VBN IN NN NN NNS
2371.txt	for instance	for instance kumar employed a multilayer perceptron to replace the commonly used classifiers	B I O O O O O O O O O O O	IN NN NN VBD DT JJ NN TO VB DT RB VBN NNS
2376.txt	such as	the aforementioned neural network methods still involve preprocessing such as specialized feature extraction or stft for image mapping	O O O O O O O O B I O O O O O O O O	DT JJ JJ NN NNS RB VBP VBG JJ IN JJ NN NN CC NN IN NN NN
2378.txt	for example	for example tang employed a cnn architecture with several 1 d convolutional layers for raw eeg data	B I O O O O O O O O O O O O O O O	IN NN NN VBD DT NN NN IN JJ CD NN JJ NNS IN JJ NN NNS
2381.txt	achieved the best performance	they found that cnn achieved the best performance	O O O O B I I I	PRP VBD IN NN VBD DT JJS NN
2384.txt	improve the performance of	dose introduced subject specific adaptation to improve the performance of a single subject	O O O O O O B I I I O O O	NN VBD JJ JJ NN TO VB DT NN IN DT JJ NN
2389.txt	proposed an adaptation approach by	jeon proposed an adaptation approach by using samples of the other subjects	O B I I I I O O O O O O	NN VBD DT NN NN IN VBG NNS IN DT JJ NNS
2390.txt	was similar to	they first selected a source subject whose signal power spectral density was similar to the target one and trained the model with both selected and target subjects	O O O O O O O O O O O B I I O O O O O O O O O O O O O	PRP RB VBD DT NN NN WP$ NN NN JJ NN VBD JJ TO DT NN CD CC VBD DT NN IN CC VBN CC NN NNS
2392.txt	was proposed in	a weighted transfer method was proposed in x where a classification model was trained on the target data with the cross entropy loss	O O O O B I I O O O O O O O O O O O O O O O O	DT JJ NN NN VBD VBN IN NN WRB DT NN NN VBD VBN IN DT NN NNS IN DT NN NN NN
2393.txt	there was common information	besides a regularization loss was proposed under the assumption that there was common information across the subjects	O O O O O O O O O O B I I I O O O	IN DT NN NN VBD VBN IN DT NN IN EX VBD JJ NN IN DT NNS
2394.txt	was employed to	the feature distribution similarity between the source and target subjects was employed to weight the regularization of different source subjects in the loss term	O O O O O O O O O O B I I O O O O O O O O O O O	DT NN NN NN IN DT NN CC NN NNS VBD VBN TO VB DT NN IN JJ NN NNS IN DT NN NN
2395.txt	be used as	he and wu proposed a data alignment framework in the euclidean space where the covariance matrices were aligned between different subjects and could be used as features for classification	O O O O O O O O O O O O O O O O O O O O O O O B I I O O O	PRP CC NN VBD DT NN NN NN IN DT JJ NN WRB DT NN NNS VBD VBN IN JJ NNS CC MD VB VBN IN NNS IN NN
2398.txt	give an overview of	then we give an overview of the architecture of our method and illustrate the proposed method in detail	O O B I I I O O O O O O O O O O O O	RB PRP VBP DT NN IN DT NN IN PRP$ NN CC VB DT VBN NN IN NN
2400.txt	are drawn from	intuitively such features are drawn from different distributions for source and target domains since the marginal distribution discrepancy of the raw data is tremendous between different domains	O O O B I I O O O O O O O O O O O O O O O O O O O O O	RB JJ NNS VBP VBN IN JJ NNS IN NN CC NN NNS IN DT JJ NN NN IN DT JJ NN VBZ JJ IN JJ NNS
2401.txt	it is quite difficult to	in this way it is quite difficult to simultaneously leverage the useful information from source features and target features to train the classifier	O O O B I I I I O O O O O O O O O O O O O O O	IN DT NN PRP VBZ RB JJ TO RB NN DT JJ NN IN NN NNS CC NN NNS TO VB DT NN
2404.txt	be used to	then the deep features learned from both domains can be used to train the classifier	O O O O O O O O O B I I O O O	RB DT JJ NNS VBN IN DT NNS MD VB VBN TO VB DT NN
2405.txt	as shown in	at the test time as shown in fig	O O O O B I I O	IN DT NN NN IN VBN IN NN
2408.txt	consists of	the proposed model consists of three components including a feature extractor a classifier and a domain discriminator	O O O B I O O O O O O O O O O O O	DT VBN NN VBZ IN CD NNS VBG DT NN NN DT NN CC DT NN NN
2409.txt	take advantage of	we first adopt a siamese like structure to take advantage of data from both domains	O O O O O O O O B I I O O O O	PRP RB VB DT NN IN NN TO VB NN IN NNS IN DT NNS
2411.txt	due to	however the features learned are different between source and target domains due to the marginal distribution shift caused by fatigue or distraction of subjects during signal collection	O O O O O O O O O O O B I O O O O O O O O O O O O O O	RB DT NNS VBN VBP JJ IN NN CC NN NNS JJ TO DT JJ NN NN VBN IN NN CC NN IN NNS IN NN NN
2413.txt	are composed of	especially the first two layers of the feature extractor are composed of two 1 d convolutional layers to learn the temporal and spatial feature representations respectively	O O O O O O O O O B I I O O O O O O O O O O O O O O	RB DT JJ CD NNS IN DT NN NN VBP VBN IN CD CD NN JJ NNS TO VB DT JJ CC JJ NN NNS RB
2414.txt	is applied to	for temporal convolution a kernel size of 25 is applied to deal with the continuous and extensive series	O O O O O O O O B I I O O O O O O O	IN JJ NN DT NN NN IN CD VBZ VBN TO VB IN DT JJ CC JJ NN
2415.txt	it is much larger than	it is much larger than the one that is usually used 3 3 in image classification task allowing for a larger range of temporal transformations in this layer	B I I I I O O O O O O O O O O O O O O O O O O O O O O O	PRP VBZ RB JJR IN DT NN WDT VBZ RB VBN CD CD IN NN NN NN VBG IN DT JJR NN IN JJ NNS IN DT NN
2416.txt	is engaged to	for spatial convolution a kernel size of the same number of electrode channels c is engaged to fuse the spatial information from all input electrodes	O O O O O O O O O O O O O O B I I O O O O O O O O	IN JJ NN DT NN NN IN DT JJ NN IN NN NNS NN VBZ VBN TO NN DT JJ NN IN DT NN NNS
2418.txt	is applied to	afterward an average pooling layer of size 75 is applied to avoid overfitting and learn the invariant features	O O O O O O O O B I I O O O O O O O	RB DT JJ VBG NN IN NN CD VBZ VBN TO VB NN CC VB DT JJ NNS
2419.txt	is connected to	finally a fully connected layer is connected to generate a deep representation	O O O O O B I I O O O O	RB DT RB VBN NN VBZ VBN TO VB DT JJ NN
2420.txt	are shown in	the details of the feature extractor are shown in table i	O O O O O O B I I O O	DT NNS IN DT NN NN VBP VBN IN NN FW
2421.txt	is applied to	therefore the classification performance may be deteriorated if the classifier trained only with the source domain is applied to target data directly	O O O O O O O O O O O O O O O O B I I O O O	RB DT NN NN MD VB VBN IN DT NN VBD RB IN DT NN NN VBZ VBN TO NN NNS RB
2426.txt	at the same time	during the learning process the discriminator distinguishes the features learned from which domain at the same time the feature extractor learns to map the eeg input from both domains into a latent common space	O O O O O O O O O O O O O B I I I O O O O O O O O O O O O O O O O O	IN DT NN NN DT NN VBZ DT NNS VBN IN WDT NN IN DT JJ NN DT NN NN VBZ TO VB DT NN NN IN DT NNS IN DT JJ JJ NN
2427.txt	is able to	finally the feature extractor is able to fool the discriminator such that the domain discriminator fails to distinguish the origin of the extracted features	O O O O B I I O O O O O O O O O O O O O O O O O	RB DT NN NN VBZ JJ TO VB DT NN JJ IN DT NN NN VBZ TO VB DT NN IN DT VBN NNS
2428.txt	be used to	in this way the marginal distribution discrepancy of the latent features is alleviated so that the learned features from both domains can be used to train the same classifier	O O O O O O O O O O O O O O O O O O O O O O B I I O O O O	IN DT NN DT JJ NN NN IN DT JJ NNS VBZ VBN IN IN DT VBN NNS IN DT NNS MD VB VBN TO VB DT JJ NN
2431.txt	consists of	the domain discriminator consists of four fc layers with size of 64 32 16 and 1 respectively	O O O B I O O O O O O O O O O O O	DT NN NN VBZ IN CD NN NNS IN NN IN CD CD CD CC CD RB
2434.txt	to be specific	to be specific we iteratively train these three modules in two alternative steps and update the parameters according to the chain rule in deep learning methods	B I I O O O O O O O O O O O O O O O O O O O O O O O	TO VB JJ PRP RB VBP DT CD NNS IN CD JJ NNS CC VB DT NNS VBG TO DT NN NN IN JJ NN NNS
2436.txt	are adopted to	during training several loss functions are adopted to measure the difference between network predictions and the given ground truth	O O O O O B I I O O O O O O O O O O O	IN NN JJ NN NNS VBP VBN TO VB DT NN IN NN NNS CC DT VBN NN NN
2438.txt	are carried on	the domain adaptation operations are carried on the deep representation space generated by the feature extractor	O O O O B I I O O O O O O O O O	DT NN NN NNS VBP VBN IN DT JJ NN NN VBN IN DT NN NN
2439.txt	is given as follows	we adopt a least squared adversarial loss to update the discriminator whose formulation is given as follows	O O O O O O O O O O O O O B I I I	PRP VBP DT JJS VBN JJ NN TO VB DT NN WP$ NN VBZ VBN IN VBZ
2442.txt	compare with	we compare our method with several state of the art methods that demonstrate satisfactory performance on these two data sets	O B O O I O O O O O O O O O O O O O O O	PRP VBP PRP$ NN IN JJ NN IN DT NN NNS WDT VBP JJ NN IN DT CD NNS NNS
2443.txt	with respect to	finally we perform an ablation study of the proposed method with respect to the model hyperparameters	O O O O O O O O O O B I I O O O	RB PRP VBP DT NN NN IN DT VBN NN IN NN TO DT NN NNS
2447.txt	were collected with	for each subject two sessions of data were collected with 288 trials for each session	O O O O O O O B I I O O O O O	IN DT JJ CD NNS IN NNS VBD VBN IN CD NNS IN DT NN
2448.txt	were used for	here the mi data in the first session were used for training and those in the second session were used for the test	O O O O O O O O B I I O O O O O O O O O O O O	RB DT NN NNS IN DT JJ NN VBD VBN IN NN CC DT IN DT JJ NN VBD VBN IN DT NN
2453.txt	were used for	the data in the first three sessions were used for training and the rest were used for tests	O O O O O O O B I I O O O O O O O O	DT NNS IN DT JJ CD NNS VBD VBN IN NN CC DT NN VBD VBN IN NNS
2457.txt	has a learning rate of	we train our dnns with adam optimizer which has a learning rate of 0 0002	O O O O O O O O B I I I I O O	PRP VBP PRP$ NNS IN NN NN WDT VBZ DT NN NN IN CD CD
2460.txt	is observed in	we early terminate the training if no improvement in the training set is observed in ten iterations to avoid overfitting	O O O O O O O O O O O O B I I O O O O O	PRP RB VBP DT NN IN DT NN IN DT NN NN VBZ VBN IN CD NNS TO VB NN
2461.txt	according to	note that the training and test sets are split according to the competition guideline making the comparison fair for all methods	O O O O O O O O O B I O O O O O O O O O O	NN IN DT NN CC NN NNS VBP VBN VBG TO DT NN NN VBG DT NN NN IN DT NNS
2464.txt	has superior performance in	the proposed method has superior performance in both mean accuracy and kappa values	O O O B I I I O O O O O O	DT VBN NN VBZ JJ NN IN CC JJ NN CC NN NNS
2465.txt	such as	the deep learning methods including convnet c2cm and ours outperform the traditional methods such as fbcsp	O O O O O O O O O O O O O B I O	DT JJ NN NNS VBG FW FW CC PRP VBP DT JJ NNS JJ IN NN
2466.txt	it indicates that	it indicates that the dnns are able to learn the discriminative features for classification	B I I O O O O O O O O O O O	PRP VBZ IN DT NNS VBP JJ TO VB DT JJ NNS IN NN
2467.txt	on the contrary	on the contrary both traditional feature extraction methods with domain adaptation	B I I O O O O O O O O	IN DT JJ CC JJ NN NN NNS IN NN NN
2469.txt	as close as possible	for example ccsp assumes that the spatial filter of different subjects should be as close as possible and estimates the covariance matrix by shrinking it toward the mean of other subjects	O O O O O O O O O O O O O B I I I O O O O O O O O O O O O O O	IN NN NN VBZ IN DT JJ NN IN JJ NNS MD VB RB JJ IN JJ CC VBZ DT NN NN IN VBG PRP IN DT NN IN JJ NNS
2472.txt	in addition	in addition almost all compared methods including fbcsp smm c2cm bo ccsp and sscsp separately optimize the feature extraction and classification by minimizing different objective functions	B I O O O O O O O O O O O O O O O O O O O O O O O O	IN NN RB DT VBN NNS VBG JJ NN NN NN NN CC NN RB VBP DT NN NN CC NN IN VBG JJ JJ NNS
2473.txt	be optimized for	the extracted features may not be optimized for the subsequent classification	O O O O O B I I O O O	DT VBN NNS MD RB VB VBN IN DT JJ NN
2474.txt	achieve the best performance	therefore our method which not only learns the discriminative features and classifiers in an end to end optimization paradigm but also leverages information from other domains with an adversarial learning scheme can achieve the best performance	O O O O O O O O O O O O O O O O O O O O O O O O O O O O O O O O B I I I	RB PRP$ NN WDT RB RB VBZ DT JJ NNS CC NNS IN DT NN TO VB NN NN CC RB VBZ NN IN JJ NNS IN DT JJ NN NN MD VB DT JJS NN
2475.txt	such as	it finetunes the deep architecture parameters for each subject such as kernel size and hidden nodes while ours holds the same model architecture and parameters making it practical for real online bci applications	O O O O O O O O O B I O O O O O O O O O O O O O O O O O O O O O O	PRP VBZ DT JJ NN NNS IN DT NN JJ IN NN NN CC JJ NNS IN PRP VBZ DT JJ NN NN CC NNS VBG PRP JJ IN JJ JJ NN NNS
2477.txt	are reported in	the results of classification accuracy on each subject with an average score of accuracy are reported in table iii	O O O O O O O O O O O O O O B I I O O	DT NNS IN NN NN IN DT NN IN DT JJ NN IN NN VBP VBN IN NN LS
2478.txt	it indicates that	it indicates that cnn with domain adaptation in an end to end paradigm is effective for eeg classification	B I I O O O O O O O O O O O O O O O	PRP VBZ IN NN IN NN NN IN DT NN TO VB NN VBZ JJ IN NN NN
2481.txt	such as	we also notice that taking fbcsp as a baseline the techniques with handcrafted features such as smm and ssmm outperform fbcsp on data set iia but are beaten on data set iib	O O O O O O O O O O O O O O B I O O O O O O O O O O O O O O O O	PRP RB VBP IN VBG NN IN DT NN DT NNS IN JJ NNS JJ IN NN CC NN JJ NN IN NN NN NN CC VBP VBN IN NN NN NN
2482.txt	it shows that	it shows that the handcrafted features extracted with expert knowledge may not have enough generalization ability	B I I O O O O O O O O O O O O O	PRP VBZ IN DT JJ NNS VBN IN NN NN MD RB VB JJ NN NN
2484.txt	the significance of	we conduct the following experiments to study the parameter settings and demonstrate the significance of the adversarial loss and the center loss used in the proposed method	O O O O O O O O O O O O B I I O O O O O O O O O O O O	PRP VBP DT JJ NNS TO VB DT NN NNS CC VBP DT NN IN DT JJ NN CC DT NN NN VBN IN DT VBN NN
2485.txt	in addition	in addition we also evaluate the pseudolabel strategy when the labels in the target domain are absent	B I O O O O O O O O O O O O O O O	IN NN PRP RB VBP DT NN NN WRB DT NNS IN DT NN NN VBP JJ
2490.txt	compared with	the overall performance is inferior compared with those	O O O O O B I O	DT JJ NN VBZ JJ VBN IN DT
2491.txt	it is observed that	it is observed that the performance suffers from serious degradation for those subjects whose eeg signals have a poor signal to noise ratio while for the rest subjects the average accuracy of our method has a competitive advantage against those of the other state of the art methods	B I I I O O O O O O O O O O O O O O O O O O O O O O O O O O O O O O O O O O O O O O O O O O O O	PRP VBZ VBN IN DT NN VBZ IN JJ NN IN DT NNS WP$ NN NNS VBP DT JJ NN TO NN NN IN IN DT NN VBZ DT JJ NN IN PRP$ NN VBZ DT JJ NN IN DT IN DT JJ NN IN DT NN NNS
2492.txt	it illustrates that	it illustrates that for the subject with high snr eeg signals our deep model can achieve satisfactory results with little training data while for those with eeg data of poor quality	B I I O O O O O O O O O O O O O O O O O O O O O O O O O O O O	PRP VBZ IN IN DT NN IN JJ NN NN VBZ PRP$ JJ NN MD VB JJ NNS IN JJ NN NNS IN IN DT IN NN NNS IN JJ NN
2494.txt	the performance of	though it improves the performance of a04 and a05 obviously the mean accuracy drops to 59 58	O O O B I I O O O O O O O O O O O	IN PRP VBZ DT NN IN NN CC NN RB DT NN NN VBZ TO CD CD
2495.txt	it shows that	thus it shows that indiscriminately gathering samples from multiple subjects is inefficient due to the distribution shift of different subjects	O B I I O O O O O O O O O O O O O O O O	RB PRP VBZ IN RB VBG NNS IN JJ NNS VBZ JJ JJ TO DT NN NN IN JJ NNS
2497.txt	there is still an obvious gap between	though the fine tuning method significantly outperforms those in both the abovementioned scenarios there is still an obvious gap between it and our method with an adversarial loss	O O O O O O O O O O O O O B I I I I I I O O O O O O O O	IN DT JJ NN NN RB VBZ DT IN CC DT JJ NNS EX VBZ RB DT JJ NN IN PRP CC PRP$ NN IN DT JJ NN
2498.txt	it validates that	it in turn validates that the proposed method with the domain discriminator is able to narrow the distribution discrepancy and leverage the useful information from source data to improve the classification performance	B O O I I O O O O O O O O O O O O O O O O O O O O O O O O O O O	PRP IN NN VBZ IN DT VBN NN IN DT NN NN VBZ JJ TO VB DT NN NN CC NN DT JJ NN IN NN NNS TO VB DT NN NN
2500.txt	it is observed that	it is observed that for the vanilla loss the accuracy rates also increase	B I I I O O O O O O O O O	PRP VBZ VBN IN IN DT NN NN DT NN NNS RB VBP
2503.txt	in the case of	similar trends also occur in the case of the ls gan loss	O O O O B I I I O O O O	JJ NNS RB VBP IN DT NN IN DT FW FW NN
2504.txt	the overall performance of the proposed method	the overall performance of the proposed method with the ls gan loss is consistently better than that with the vanilla gan loss	B I I I I I I O O O O O O O O O O O O O O O	DT JJ NN IN DT VBN NN IN DT FW FW NN VBZ RB JJR IN DT IN DT NN NN NN
2508.txt	it is observed that	it is observed that when the classification accuracy increases for both scenarios	B I I I O O O O O O O O	PRP VBZ VBN IN WRB DT NN NN NNS IN DT NNS
2509.txt	much more significant for	the improvement is much more significant for the subjects with signals of low quality e g a02 yields a rise of 11 in the accuracy	O O O B I I I O O O O O O O O O O O O O O O O O O	DT NN VBZ RB RBR JJ IN DT NNS IN NNS IN JJ NN SYM NN NN VBZ DT NN IN CD IN DT NN
2511.txt	for a clear illustration	for a clear illustration we further employ the t sne method and visualize the feature distribution of two randomly selected subjects a04 and b05 from these two data sets respectively in fig	B I I I O O O O O O O O O O O O O O O O O O O O O O O O O O O O	IN DT JJ NN PRP RB VBP DT NN NN NN CC VB DT NN NN IN CD RB VBN NNS NN CC NN IN DT CD NNS NNS RB IN NN
2513.txt	in fact	in fact similar phenomena also occur in other subjects	B I O O O O O O O	IN NN JJ NNS RB VBP IN JJ NNS
2514.txt	it also reveals that	it also reveals that if without the center loss the latent features are more scattered and of large entropy	B I I I O O O O O O O O O O O O O O O	PRP RB VBZ IN IN IN DT NN NN DT JJ NNS VBP RBR JJ CC IN JJ NN
2515.txt	on the contrary	on the contrary the features are more discriminative with smaller intraclass distances and larger interclass boundaries	B I I O O O O O O O O O O O O O	IN DT NN DT NNS VBP RBR JJ IN JJR JJ NNS CC JJR NN NNS
2516.txt	it leads to better classification performance	thus it leads to better classification performance	O B I I I I I	RB PRP VBZ TO JJR NN NN
2518.txt	propose a pseudolabel strategy to	when the labels of target data are absent we propose a pseudolabel strategy to predict the target labels for domain adaptation	O O O O O O O O O B I I I I O O O O O O O	WRB DT NNS IN NN NNS VBP JJ PRP VBP DT NN NN TO VB DT NN NNS IN NN NN
2522.txt	the performance of	table vi displays the performance of these three models	O O O B I I O O O	NN LS VBZ DT NN IN DT CD NNS
2523.txt	achieves the highest classification accuracy	the results show that our pseudolabel strategy achieves the highest classification accuracy while sourcecnn obtains the lowest one	O O O O O O O B I I I I O O O O O O	DT NNS VBP IN PRP$ NN NN VBZ DT JJS NN NN IN NN VBZ DT JJS NN
2524.txt	it indicates that	it indicates that the classifiers trained directly on the source data have poor generation capability on the target domain	B I I O O O O O O O O O O O O O O O O	PRP VBZ IN DT NNS VBN RB IN DT NN NNS VBP JJ NN NN IN DT NN NN
2525.txt	on the contrary	on the contrary our pseudolabel strategy is capable to improve the target domain classification by leveraging additional information from the source data	B I I O O O O O O O O O O O O O O O O O O O	IN DT NN PRP$ NN NN VBZ JJ TO VB DT NN NN NN IN VBG JJ NN IN DT NN NNS
2526.txt	improves the performance of	in this article we proposed a deep end to end domain adaptation method to handle the eeg based mi classification task which improves the performance of the subject dependent classifier by leveraging the useful information from the source domain	O O O O O O O O O O O O O O O O O O O O O O B I I I O O O O O O O O O O O O O	IN DT NN PRP VBD DT JJ NN TO VB NN NN NN TO VB DT NN VBN IN NN NN WDT VBZ DT NN IN DT NN JJ NN IN VBG DT JJ NN IN DT NN NN
2527.txt	is engaged to	to alleviate the distribution discrepancy between the source and target domains a domain discriminator is engaged to narrow the covariate shift with an adversarial learning strategy	O O O O O O O O O O O O O O B I I O O O O O O O O O	TO VB DT NN NN IN DT NN CC NN NNS DT NN NN VBZ VBN TO VB DT JJ NN IN DT JJ NN NN
2528.txt	have a similar distribution to	in this way the features generated from the source domain have a similar distribution to those from the target domain	O O O O O O O O O O B I I I I O O O O O	IN DT NN DT NNS VBN IN DT NN NN VBP DT JJ NN TO DT IN DT NN NN
2529.txt	in addition	in addition a center loss is introduced to learn invariant features which reduces the intrasubject nonstationarity by minimizing the feature distance of the same class and maximizing the boundary of different categories	B I O O O O O O O O O O O O O O O O O O O O O O O O O O O O O O	IN NN DT NN NN VBZ VBN TO VB JJ NNS WDT VBZ DT JJ NN IN VBG DT NN NN IN DT JJ NN CC VBG DT NN IN JJ NNS
2530.txt	make good use of	therefore we can make good use of the source data to learn the discriminative features and train a robust classifier with better generalization for the target domain	O O O B I I I O O O O O O O O O O O O O O O O O O O O	RB PRP MD VB JJ NN IN DT NN NNS TO VB DT JJ NNS CC VB DT JJ NN IN JJR NN IN DT NN NN
2531.txt	is effective to	we have conducted extensive experiments and the results show that the proposed approach is effective to identify motor intention from eeg signals and outperforms state of the art methods	O O O O O O O O O O O O O B I I O O O O O O O O O O O O O	PRP VBP VBN JJ NNS CC DT NNS VBP IN DT VBN NN VBZ JJ TO VB NN NN IN NN NNS CC VBZ NN IN DT NN NNS
2532.txt	it also shows empirically that	moreover it also shows empirically that the proposed adversarial loss and the center loss are able to significantly reduce the intersubject and intrasubject nonstationarity which can be extended to other bci applications	O B I I I I O O O O O O O O O O O O O O O O O O O O O O O O O O	RB PRP RB VBZ RB IN DT VBN JJ NN CC DT NN NN VBP JJ TO RB VB DT NN CC NN NN WDT MD VB VBN TO JJ NN NNS
2533.txt	due to	feature subset selection as a special case of the general subset selection problem has been the topic of a considerable number of studies due to the growing importance of data mining applications	O O O O O O O O O O O O O O O O O O O O O O O B I O O O O O O O	NN NN NN IN DT JJ NN IN DT JJ NN NN NN VBZ VBN DT NN IN DT JJ NN IN NNS JJ TO DT VBG NN IN NN NN NNS
2534.txt	there are two main issues that	in the feature subset selection problem there are two main issues that need to be addressed	O O O O O O B I I I I I O O O O	IN DT NN NN NN NN EX VBP CD JJ NNS WDT VBP TO VB VBN
2536.txt	is considered to be	in this article mutual information between features and class labels is considered to be the measure function	O O O O O O O O O O B I I I O O O	IN DT NN JJ NN IN NNS CC NN NNS VBZ VBN TO VB DT NN NN
2537.txt	it is shown that	two series expansions for mutual information are proposed and it is shown that most heuristic criteria suggested in the literature are truncated approximations of these expansions	O O O O O O O O O B I I I O O O O O O O O O O O O O	CD NN NNS IN JJ NN VBP VBN CC PRP VBZ VBN IN JJS NN NNS VBD IN DT NN VBP VBN NNS IN DT NNS
2538.txt	it is well known that	it is well known that searching the whole subset space is an np hard problem	B I I I I O O O O O O O O O O	PRP VBZ RB VBN IN VBG DT JJ NN NN VBZ DT JJ JJ NN
2539.txt	based on	here instead of the conventional sequential search algorithms we suggest a parallel search strategy based on semidefinite programming that can search through the subset space in polynomial time	O O O O O O O O O O O O O O B I O O O O O O O O O O O O	RB RB IN DT JJ JJ NN NNS PRP VBP DT JJ NN NN VBN IN JJ NN WDT MD VB IN DT NN NN IN JJ NN
2540.txt	is compared with	by exploiting the similarities between the proposed algorithm and an instance of the maximumcut problem in graph theory the approximation ratio of this algorithm is derived and is compared with the approximation ratio of the backward elimination method	O O O O O O O O O O O O O O O O O O O O O O O O O O O B I I O O O O O O O O	IN VBG DT NNS IN DT VBN NN CC DT NN IN DT NN NN IN NN NN DT NN NN IN DT NN VBZ VBN CC VBZ VBN IN DT NN NN IN DT RB NN NN
2541.txt	it can be misleading to	the experiments show that it can be misleading to judge the quality of a measure solely based on the classification accuracy	O O O O B I I I I O O O O O O O O O O O O	DT NNS VBP IN PRP MD VB JJ TO VB DT NN IN DT NN RB VBN IN DT NN NN
2543.txt	making it prohibitive to	unfortunately in most practically relevant data mining applications the dimensionality of the feature vector is quite high making it prohibitive to learn the underlying distribution	O O O O O O O O O O O O O O O O O B I I I O O O O	RB IN RBS RB JJ NNS NN NNS DT NN IN DT NN NN VBZ RB JJ VBG PRP JJ TO VB DT JJ NN
2544.txt	for instance	for instance gene expression data or images may easily have more than tens of thousands of features	B I O O O O O O O O O O O O O O O	IN NN NN NN NNS CC NNS MD RB VB JJR IN NNS IN NNS IN NNS
2545.txt	poses different challenges on	high dimensional data poses different challenges on induction and prediction algorithms	O O O B I I I O O O O	JJ JJ NNS VBZ JJ NNS IN NN CC NN NNS
[truncated: 691 more rows]
