# Supplementary material for: Formulaic language identification model based on GCN fusing associated information
Source: PeerJ Comput Sci. 2022 Jun 3;8:e984. doi: 10.7717/peerj-cs.984 (PMC9202615; doi:10.7717/peerj-cs.984)
Supplement: Supplemental Information 1 [file peerj-cs-08-984-s001.zip › Syntax_analysis-main/train_model_3/paper50_all2.csv]

1.txt	The bounded confidence model has been widely used to formally study groups of agents who are sharing opinions with those in their epistemic neighborhood.	has been widely used to
2.txt	We revisit the model with an eye toward studying disinformation campaigns, which have been much in the news of late.	with an eye toward
3.txt	To that end, we introduce typed agents into the model, specifically agents who can be irresponsible in different ways, most notably, by being deceitful, but also by being reluctant to try and obtain information from the world directly.	To that end
4.txt	We further add a mechanism of confidence dynamics to the model, which among other things allows agents to adapt the closeness threshold for counting others as being their epistemic neighbors.	add to
5.txt	This will be used to study the effectiveness of possible defense mechanisms against disinformation efforts.	This will be used to
7.txt	There is much recent work on how best to organize communities of interacting agents if such communities are to achieve some fixed goal.	There is much recent work on
8.txt	For instance, researchers have looked into whether putting in place certain types of communication structures enables us to improve the efficacy of our beliefforming practices.	For instance,researchers have looked into
9.txt	Most of this work assumes communities to consist of strictly benevolent agents, all of whom are willing to contribute to the common goal.	consist of
11.txt	Our main focus will be on whether certain kinds of communication structures certain sets of rules for determining who to talk and listen to, and for how to take their opinions into account offer better protection against such campaigns than others.	Our main focus will be on
12.txt	We trust that the importance of our research topic needs little stressing.	the importance of
13.txt	Mis- and disinformation campaigns, for financial or political gains, and sometimes for reasons we are still grappling to understand, are the order of the day.	null
14.txt	At least since the campaigns preceding the vote on Brexit and the 2016 presidential election in the United States, it is generally recognized how dangerous this trend is,jeopardizing the foundations of Western democracies and possibly even the future of our planet as a habitable place.	it is generally recognized
17.txt	These publications have come from academic researchers,but also from think tanks, and governmental and nongovernmental bodies.	come from
19.txt	Much of this research has led to valuable new insights, and many of the suggested fixes are causes worth fighting for.	led to
21.txt	This paper aims to address these and related questions with the help of agent-based computational models.	aims to address these and related questions
22.txt	More specifically, our methodological starting point is the so-called bounded confidence model ; if not introspectively clear, there is undeniable evidence that we do form our opinions on the basis of both the opinions of others and the results of our probing the world directly.	on the basis of
23.txt	In its extant form, however, the BC model assumes all agents to act responsibly in that they do not hide their opinions from others in the group, let alone lie about their real opinions to mislead those others, and that they are open to the information that comes in from the world.	null
25.txt	This paper aims to take some first steps toward mending that situation by proposing two extensions to the model.	aims to take some first steps toward
26.txt	Specifically, we extend the model by introducing taken to be the same for all agents in a community.	we extend the model by introducing
28.txt	No one should expect a formal analysis of communication structures, on its own, to suggest an easy fix of the problems that mis- and disinformation campaigns are causing.	null
29.txt	What we are aiming at instead is to achieve a deeper understanding of why these problems have proven so recalcitrant, and to get at least some sense of the direction or directions in which progress may lie.	aiming at
30.txt	We start, in Section 2.1, by summarizing the BC model in its original form and by highlighting some important limitations.	in its original form
31.txt	In Section 3, we present the first extension of the model, featuring different types of agents.	null
32.txt	Section 4 adds the second extension, introducing the concept of confidence dynamics.	the concept of
33.txt	In both sections, we also show how the new machinery can be used to address questions concerning the degrees to which evildoers are able to exploit different settings of the parameters of the model.	can be used to address questions concerning
35.txt	In this section, we review previous work on the BC model and some of its notable variants, which collectively serve as a starting point for the present research.	null
36.txt	We also say more about the questions that motivate our endeavor.	null
37.txt	The broad availability of fast and powerful computers has made agent-based computational modeling a popular tool for studying complex social phenomena that are difficult or even impossible to investigate analytically.	are difficult or even impossible to
38.txt	A relatively recent branch of this program focuses on socio-epistemic phenomena, specifically aspects of knowledge and belief acquisition to which the interaction among agents is central.	focus on
39.txt	For example, it is nowadays regarded as a truism that most successes of modern science could not have been achieved by researchers working in complete isolation of one another .	For example, it is nowadays regarded as
40.txt	A widely used agent-based computational model is the one first presented in Krause and Hegselmann and Krause in which agents change their opinions by averaging over the opinions of those epistemically close to them.	the one first presented in
41.txt	In Hegselmann and Krause , the agents also receive direct evidence from the world.	null
42.txt	Thereby the model covers in a highly idealized way the fundamental structure of our epistemic situation: learning from others and, at the same time, learning from the world.	at the same time
43.txt	Many publications have used the model for investigating descriptive questions	have used the model for
44.txt	Due to many open questions still lies, a major focus of studies lay on the time that it takes to reach a stable final pattern.	Due to many open questions still lies, a major focus of studies lay on
45.txt	Other work has recruited the model to shed light on a number of normative issues of interest mostly to philosophers, for instance, concerning the practice of assertion , the resolution of disagreement amongst peers , and efficient truth approximation.	for instance
47.txt	Crosscombe and Lawry are interested in the issue of vagueness and present a further extension of the BC model which is populated by agents whose beliefs can consist of intervals rather than point estimates.	rather than
48.txt	Somewhat more complicated extensions are to be found in Lorenz, Jacobmeier, and Pluchino, Latora, and Rapisarda .	null
49.txt	In these extensions, agents hold beliefs about multiple issues at the same time rather than about a single parameter.	hold beliefs about
50.txt	While these extensions are still restricted to agents having numerical beliefs on unconnected issues, Riegler and Douven propose an extension of the BC model populated by agents who can hold many beliefs on issues that are not necessarily numerical and that can be logically interconnected.	hold many beliefs on
51.txt	Douven and Wenmackers present an extension that deviates even further from the original BC model .	null
52.txt	Their extension features agents whose belief states at a given time are characterized by probability functions on a set of self-consistent, mutually exclusive, and jointly exhaustive hypotheses.	null
53.txt	They let the agents in the model interact by pooling the probabilities of those within their BCI, where this notion is redefined in probabilistic terms but entirely in the spirit of the original model.	in the spirit of
54.txt	Douven and Wenmackers use this version of the BC model to unpack the updating on worldly evidence, which in the original BC model is a black box.	null
55.txt	In particular, they unpack it in two different ways one a version of Bayes rule, the other a formalization of so-called Inference to the Best Explanation and compare their behaviors along a number of epistemically important dimensions.	In particular
56.txt	The extensions to be presented in the following could be combined with Douven and Wenmackers model, but this is a topic for future research; in the present paper, we stick to treating the updating on worldly evidence as a black box, as is done in BC.	The extensions to be presented in the following
57.txt	It is natural to suppose that liars aim to have us believe whatever it is they falsely assert.	It is natural to suppose that
58.txt	That is not necessarily the case, however.	That is not necessarily the case, however.
59.txt	Their purposes might be served as well if their false assertions make us retract beliefs we had previously adopted, or keep us from accepting something our evidence would otherwise have inclined us to believe.	null
60.txt	Depending on what their purpose is converting us to a view they falsely profess or diverting us from a view we tend to endorse they may want to follow different strategies of deceit.	Depending on what their purpose is
61.txt	A politician in this kind of situation if cynical enough may reason that a subtle lie on X will not succeed in creating enough doubt about climate science to have a noticeable effect on the turn-out for their opponent.	have a noticeable effect on
62.txt	By contrast, a blatant lie may work, in that it will result in just enough doubt about the opponents view on X to curb some of the publics erstwhile enthusiasm for the candidate, which in turn may be just enough to make them stay home on election day.	By contrast
63.txt	This possibility is far from academic, as we have all been able to read in reports about the Brexit campaign as well as the Trump campaign for the 2016 presidential election.	as well as
65.txt	Assuming an at least minimally rational public, a successful misinformation campaign will automatically mean a successful disinformation campaign.	null
66.txt	However, for that same reason, a disinformation campaign will typically have a greater chance of success than a misinformation campaign.	null
67.txt	Whether a disinformation campaign is enough will depend on the situation.	depend on
68.txt	For example, from the perspective of tobacco producers, all that matters may be that people do not believe that smoking is detrimental to their health .	For example, from the perspective of
69.txt	The former may be all that is needed to keep tobacco sales at a profitable level; trying to convince the public that smoking is actually safe may then come at an additional cost with no corresponding return.	null
70.txt	Similarly, to win an election, it may be enough to suppress voter enthusiasm among potential voters for your opponent.	it may be enough to
71.txt	These people may never vote for you, but just to dampen voter turnout for your opponent may be enough for you to win.	null
72.txt	And to diminish this kind of enthusiasm, it may be enough to divert the public from the truth, not necessarily to make them believe whatever lies you are spreading.	it may be enough to
73.txt	On the other hand, most Brexiteers seem to have made a serious effort to convince their countrymen that Leave was the right choice to make in the referendum .	On the other hand
74.txt	As mentioned in the introduction, the question whether there is anything we can do to protect ourselves against these kinds of campaigns has been much in the limelight both in academic and non-academic publications.	As mentioned in the introduction
75.txt	Against the background of the mathematical model of communication we are considering here, we may ask whether it could help to be selective in counting others as our peers ?	it could help to
76.txt	More generally, are there combinations of and values that minimize the likelihood for a misinformation campaign to succeed?	More generally
77.txt	If so, do the same combinations offer maximum protection against disinformation campaigns?	null
78.txt	There is at least one straightforward answer to these questions, to wit, set either equal to 0 or equal to 1, or both.	null
79.txt	If you only go by the evidence you get directly from the world, none of the other community members will have any influence on how you form your opinions.	have any influence on
81.txt	Note, however, that this would amount to giving up on social learning entirely, and that we submit is not a realistic option.	amount to
83.txt	But even if not, it is certainly correct that,as Schurz points out, individual learning tends to be much more costly than social learnin.	it is certainly correct that
84.txt	Allowing ourselves to be influenced by the views of others is not just something we happen to do, it is something we ought to do in addition to investigating the world ourselves, rather than as a replacement for that.	it is something we ought to do
85.txt	Hence, what we should be looking for is a possibility to be at the same time somewhat sensitive to the opinions of others and still relatively safe from misand disinformation campaigns.	at the same time
86.txt	it appears eminently suitable to investigate the above kind of questions.	it appears eminently suitable to
87.txt	Unfortunately, however, and as indicated already, in its present form the model makes no provision for representing untruthful agents, the kind of agents running mis- or disinformation campaigns.	makes no provision for
88.txt	The assumption that all agents are truthful may, for many purposes, be a harmless and perhaps even useful idealization but it makes the model unusable as a tool for answering questions about mis- and disinformation campaigns.	it makes the model unusable as a tool for
89.txt	As we mentioned, however, one reason why the BC model has gained popularity is its great flexibility.	one reason why the BC model has gained popularity is
90.txt	In the following we aim to show that, because of this flexibility, the above questions do not motivate a radical rethinking of the computational modeling of epistemically interacting agents.	we aim to show that
91.txt	To the contrary, it is relatively easy to concretize or deidealize the BC model with an eye toward modeling interactions among agents not all of whom are truthful or willing to make a serious effort of informing themselves.	To the contrary, it is relatively easy to
92.txt	In the next section, we take a first step toward this concretization, by extending the BC model to one that covers communities with non-truthful agents.	take a first step toward
93.txt	In Section 4, we address another limitation of the BC model, to wit, that it treats the level of open-mindedness, in the sense of willingness to take others opinions into account, as being fixed, instead of being itself open to change.	address another limitation of
94.txt	The first extension allows us to model the kind of mis- and disinformation campaigns that motivated the present project, the second allows us to model possible countermeasures against such campaigns.	null
95.txt	In the extension to the BC model to be introduced in this section, agents are typed according to how epistemically responsible they are.	In the extension to the BC model to be introduced in this section
96.txt	We look at the effects of irresponsible agents on the truth-seeking endeavors of the responsible agents, where the latter are the agents that already populated the original BC model.	the effects of
97.txt	The agents that populated the original BC model will henceforth be called truth-seekers.	null
98.txt	In a first step, we introduce only one new type of agents, to be calledcampaigners.	In a first step
99.txt	Agents of this new type do not update in the normal way.	null
100.txt	In fact, in a clear sense they do not update at all, but rather stick to a fixed opinion [0, 1] about the value of .	In fact, in a clear sense
101.txt	In all situations to be considered, it will hold that , though important questions will concern how far removed is from .	it will hold that
102.txt	Formally, then, the extension to be studied first is characterized by the following bounded confidence with campaigners are as defined previously.	is characterized by
103.txt	As a further extension, we also want to introduce a type of agent unwilling to gather, or even listen to, worldly evidence but only updating by averaging the opinions of those within her BCI.	As a further extension
104.txt	We refer to such agents as free riders.	refer to
105.txt	These agents may not have an agenda, hidden or otherwise, to deflect the truth-seekers from the truth.	null
106.txt	But their unwillingness to make a serious effort to inform themselves, other than by listening to their epistemic neighbors, may nonetheless make them complicit in mis- or disinformation efforts.	make a serious effort to
107.txt	Whether that is really so is something we hope to determine.	null
108.txt	The formal specification of this bounded confidence with campaigners and free riders .	null
109.txt	Needless to say, our focus will be only on the truth-seekers and, when present, the free riders; as for the campaigners, there is nothing to know about them that we do not know already from their definition: they simply stick to their fixed opinion under all circumstances, no matter how many updates we consider.	there is nothing to know about
110.txt	The first questions now to be looked at are how much damage to a society the presence of campaigners can do.	looked at
111.txt	To develop an understanding of the impact campaigners can have, we start with the simplest model.	null
112.txt	Thus, whatever the value of may be, does not have any influence on the dynamics.	have any influence on
113.txt	Here and elsewhere, the communities we look at will always include 50 truth seekers, unless indicated otherwise.	look at
114.txt	For the first experiment, we consider a variable number of campaigners, that is, agents who do not attend to any other opinion .	null
115.txt	It is clearly seen that how many others get converted, on average, depends on the number of campaigners present in the community and on how liberal the others are in counting others as their peers.	It is clearly seen that
116.txt	We might already seem to face a puzzling phenomenon here.	null
117.txt	in the left panel of Figure 2, we see that conversion is more successful with fewer campaigners present than with more of them present, where one might have expected to find the opposite.	null
118.txt	On closer inspection, however, the phenomenon is easily understandable.	null
119.txt	It is due to the fact that the more campaigners there are, the greater the pull their opinion exerts on the truth-seekers in their vicinity, and the greater the chance there will occur an early split among the truth-seekers.	It is due to the fact that
120.txt	With fewer campaigners, truth-seekers in their vicinity are also pulled in their direction, but not as strongly, it is easier for other truth-seekers to catch on.	it is easier for
121.txt	And by catching on, these others can also come under the influence of the campaigners and thereby eventually end up believing .	null
122.txt	By contrast, if an early split occurs, some truth-seekers may forever remain out of the reach of the campaigners.	By contrast
123.txt	The single runs shown in Figure 3, one featuring eight campaigners , the other fifty, illustrate this phenomenon.	null
124.txt	Now let us have a look at the more interesting kind of case in which is not equal to 0 and so the truth-seekers also base their updates on evidence coming from the world.	base on
126.txt	The foregoing result indicates that this may depend on what that opinion is and also on how many campaigners there are in the community.	depend on
128.txt	Figure 4 indicates an answer to the second question.	null
129.txt	It shows, averaged over 100 simulations for each combination of number of campaigners and value, the number of truth-seekers whose opinion equals in the fixed point .	null
130.txt	The results are for three values of only, but the trend is manifest.	null
131.txt	The rate at which truth-seekers have been effectively disinformed in the fixed point depends on bothand the number of campaigners, but most importantly it depends on how far from the truth the campaigners opinion is.	most importantly it depends on
132.txt	We see that, from the perspective of the campaigners, supposing their goal is disinformation, it pays to be subtle.	from the perspective of
133.txt	This will be a recurring theme.	null
134.txt	We are not showing any figures related to the first question, simply because there is not much of interest to be shown: for the aforementioned parameter settings, none of the truth-seekers get converted to the campaigners opinion.	there is not much of interest to be shown
135.txt	It is in fact only when the campaigners get very subtle for instance, by holding an opinion of 0.11 and when we lower quite a bit, like to 0.05, that conversion starts to occur, this may still only occur if the number of campaigners present in the community is near its maximum.	It is in fact that
136.txt	Under circumstances that are just barely less extreme, truth-seekers, while massively lured away from the truth, are still enough in touch with the world to not become misinformed.	null
137.txt	So far, we have only considered communities that consisted of truth-seekers and campaigners.	consist of
138.txt	But in addition we ran simulations with communities that also featured fixed numbers of free riders, agents who are not dogmatic but who update strictly by averaging the opinions of those within their BCI.	in addition
139.txt	More exactly, we reran three times the simulations whose results are visualized in Figure 4, once with 10 free riders added, once with 25, and once with 50.	null
140.txt	The question we were interested in was what effect the presence of those numbers of free riders had on the number of truth-seekers that ended up,in the fixed point, believing the truth.	The question we were interested in was
141.txt	Figure 5 brings out the effects for the nine kinds of situations by plotting the results,for any combination of number of campaigners present and value.	brings out the effects for
142.txt	Note that, in principle, this can yield results from C50 to 50.	in principle
143.txt	meaning that for various combinations of parameter settings, the presence of free riders has a clear negative epistemic effect on the truth-seekers.	has a clear negative epistemic effect on
144.txt	It is remarkable that the results are largely insensitive to how many free riders there are: the risk brought about by 50 free riders seems only slightly greater than that brought about by just 10.	It is remarkable that the results are largely insensitive to
145.txt	To further clarify the results: the yellow slivers in Figure 5 indicate combinations of parameter settings for which truth-seekers that tend to arrive at the truth in the fixed point when no free riders are present are diverted from the truth in the fixed point when free riders are present.	null
146.txt	In other words, in the yellow areas, the presence of free riders helps to bring about the success of disinformation attempts that would otherwise have faltered.	In other words
147.txt	The patterns in the various plots may at first appear mysterious, but in fact they are easy to explain.	in fact
148.txt	As Figure 6 illustrates, depending on the value of, the campaigners may be able to hold all or some free riders hostage, not necessarily in the sense that those free riders side with the campaigners,but at least in the sense that their opinions remain under the influence of the campaigners fixed opinion.	depending on
149.txt	And we see that free riders starting with an opinion below 0.5 rapidly come to side with the truth-seekers, who all end up believing the truth, not held back by any of the free riders.	null
150.txt	That is very different in the upper right panel.	That is very different in
151.txt	Unfortunately for the latter, because the free riders remain within their BCI, they are stuck with an opinion that is not quite the truth.	stuck with an opinion
154.txt	This means that, while they may have no interest in furthering the campaigners cause, free riders at least take the risk of doing so.	have no interest in
155.txt	Hence, in view of the results shown in Figure 5, it seems reasonable to conclude that free riders are to some extent furthering the campaigners cause.	in view of the results shown in Figure 5, it seems reasonable to conclude that
156.txt	Below, we will be more precise about what damage free riders can do.	be more precise about
157.txt	Before turning to that question, however, we want to briefly mention a variation of the above simulations that we will not explore in any depth here, but that interested readers may want to investigate using the code in the Supplementary Materials.	null
158.txt	So far, we kept one parameter constant, number of truth-seekers .	So far
159.txt	Instead, one could consider a setup in which the total numbers of agents truthseekers is kept constant, and in which we go through all combinations of numbers of the three types of agents yielding that constant.	null
160.txt	The question about conversion could then be asked for each of those combinations.	null
162.txt	This figure is a so-called ternary plot.	null
163.txt	For any point represented in the plot, the proportion of agents of the type associated with a given vertex is the shortest distance from the point to the edge opposite the vertex, divided by the sum of the lengths of the shortest distances from the point to the various edges.	the proportion of
164.txt	Each point in the plot shows the outcome of one simulation for the corresponding combination of agents.	Each point in the plot shows
165.txt	The figure reveals a somewhat intricate pattern.	null
166.txt	At the same time it is clear, however, that the relative number of free riders in the population is decisive for whether the truth-seekers reach their goal.	At the same time it is clear that
167.txt	Where there are relatively few of the former, the truth-seekers arrive at the truth even when vastly outnumbered by campaigners.	arrive at
168.txt	By contrast, where free riders constitute a sizable portion of the population, they keep the truth-seekers away from the truth even if there are only very few campaigners in the population.	By contrast
169.txt	While we leave a further analysis of this result, and more generally the pursuit of this variant of our previous simulations, for future research, it is still worth noting how even these preliminary results underscore the above conclusion about the negative role of free riders.	it is still worth
170.txt	The truth-seekers have a clear goal, to wit, finding out the truth.	have a clear goal
171.txt	If campaigners can make it harder or even impossible for truth-seekers to reach that goal, that could be said to constitute societal damage.	make it harder or even impossible for
172.txt	We propose to measure the amount of damage being done by campaigners in terms of the accuracy of the opinions of the truth-seekers, more specifically by asking how much less accurate .	propose to
173.txt	We compare four different situations featuring communities of agents who interact according to the BC model extended to incorporate campaigners, and who receive input from the world.	null
174.txt	In all, there are 50 truth-seekers, who, starting with an opinion drawn randomly per agent, are going to update 50 times.	In all
175.txt	The two questions now are whether the presence of campaigners makes a difference to the accuracy of the truth-seekers, and whether it matters how far from the truth the campaigners opinion is.	makes a difference to
176.txt	To answer these questions, we ran 1000 simulations for each of the four communities and measured in each simulation the total inaccuracy .	null
177.txt	Thus, the answer to our first question is that the presence of campaigners can come at a significant societal cost, even if it is not guaranteed to do so.	it is not guaranteed to do
178.txt	Remarkably, campaigners, at least in the case at hand, compromise the accuracy of their truth-seeking community members the most if they are subtle.	null
179.txt	At first blush, one might expect greater extremism on the part of the campaigners to do more damage to the truth-seekers, in which case the fact that the extremists did not significantly affect the accuracy of the truth-seekers at all may come as a surprise.	null
180.txt	On more careful consideration, however, it makes a lot of sense that blatant lying, or at least spreading blatant falsehoods, is going to be ineffective, simply because the blatancy of the falsehoods makes those spreading them more easily identifiable as agents whose opinions are to be discounted.	it makes a lot of sense that
181.txt	This is only an example, but the finding that campaigners are damaging only if they are subtle is quite robust, holding across a range of combinations of parameter settings.	null
183.txt	That being subtle is, under a broad range of conditions, the better strategy from the campaigners perspective is a finding we encountered before, and later on we shall encounter it again.	null
184.txt	Above, we looked at the impact that free riders could have on the conversion rate.	looked at the impact that
185.txt	Let us also look if there is, or may be, any societal cost associated with their presence.	associated with
186.txt	Example 3.2 We saw that, for the conversion rate, the number of free riders present did not seem to matter much.	null
187.txt	For most combinations of number of campaigners and values, if the presence of free riders had an effect on conversion, it did so whether there were as many free riders as truth-seekers or only a small minority of free riders.	had an effect on
188.txt	Thus, consider four communities, all of which contain 50 truth-seekers and 15 campaigners, but the first of which contains only those agents, the second contains also 10 free riders, the third 25 free riders, and the fourth 50.	null
189.txt	Moreover, the following parameter settings hold in all of them.	null
190.txt	We are measuring again the total sum of squared errors over 50 updates,running 1000 simulations per community.	null
191.txt	A visual comparison of the results is given in Figure 9.	comparison of
192.txt	We discern a slight upward trend in SSEs as the number of free riders increases, although it is not immediately obvious from the figure whether the impact is significant.	it is not immediately obvious from
193.txt	An ANOVA reveals that it is F to differ significantly from each other.	it is F to differ significantly from
194.txt	It is equally unsurprising that we find a large effect size.	It is equally unsurprising that
195.txt	Free riders, even if there were no chance that they impacted the accuracy of the truth-seekers, are morally blameworthy for the very general reason that they reap the benefits of the work done by others while not making any contribution from which others could benefit in return.	there were no chance that
196.txt	there is an additional reason, namely, precisely the fact that free riders can significantly and greatly compromise the accuracy of the opinions of those willing to directly seek information about the world;	there is an additional reason
197.txt	it is quite reasonable to assume that people may want to adjust their broad- or narrow-mindedness in counting others as peers, if perhaps just by imitation.	it is quite reasonable to assume that
198.txt	Being around broad-minded or trusting people, who are willing to take into account a great variety of opinions.	take into account
199.txt	Indeed, we may all be uncertain to some extent about how liberal we should be in listening to others, and we may well let ourselves be guided in this respect by whoever we recognize as our current peers.	we may all be uncertain to
200.txt	Moreover, adjusting our BCI may be a defense mechanism against the efforts of the campaigners to convert us to their opinion or at least divert us from the truth.	null
201.txt	After all, campaigners will not let anyone influence their opinion, so they effectively have an of 0.	null
202.txt	Being in the neighborhood of such people may make us more selective as regards deeming others worthy of influencing our opinion.	null
203.txt	But that also offers some protection against the campaigners influence, simply because they are less likely to be in our peer group.	they are less likely to
204.txt	Naturally, for reasons already pointed out, we must guard against becoming too selective, as that would also annihilate any positive effects social learning can have.	for reasons already pointed out
205.txt	The goal must be to find the right level of caution.	null
206.txt	Thus, an agents current peers determine both her new opinion and her new BCI, where the agents start with a BCI determined by picking, randomly per agent, a real number in an interval ranging from 0 to some contextually set upper bound .	ranging from to
207.txt	To develop some initial feeling for this further extension, one can compare simulations with and without CD in a community of only truth-seekers.	compare with
208.txt	The left plot in Figure 11 shows the results for running the standard BC model till a fixed point is reached.	null
210.txt	In the figure, it appears that consensus occurs slightly faster without CD.	it appears that consensus occurs
211.txt	A grid search we conducted did not yield a single parameter setting for which there was a significant difference in accuracy between updating without and updating with CD.	there was a significant difference in
212.txt	Clearly, however, what we really want to know is whether there is any effect of CD in .	what we really want to know is whether there is any effect of
213.txt	We consider right away communities made up of all three types of agents: truth-seekers, who also attend to incoming evidence; campaigners, who stick to one and the same opinion from the start.	null
214.txt	We saw in the previous section that campaigners can keep truth-seekers from believing the truth.	keep from
215.txt	We look at the difference CD may be able to make with regard to this.	look at
217.txt	If we imagine that the campaigners are trying to lure away from the truth as many of the others as possible, then we see that they are entirely successful in the situation depicted in the left panel of Figure 12, in which CD is absent: literally no one ends up believing the truth.	null
218.txt	All truth-seekers do end up believing something that could be said to be close to the truth, but none of them exactly hits the mark which is especially disconcerting given that they attach three times as much weight in their updating to the worldly part as to the social part.	could be said to be close to the truth
219.txt	Moreover, the free riders are not even close to in this situation.	null
220.txt	By contrast, in the right panel of the same figure, where CD is assumed, not only do all truth-seekers end up believing the truth, but so does a majority of the free riders.	By contrast
221.txt	It is also to be noted, however, that in this situation there is a group of free riders who end up believing the falsehood spread by the campaigners.	It is also to be noted that
222.txt	If the latter are meaning to run a misinformation campaign, then they fail completely in the first situation but at least partly succeed in the second.	null
223.txt	it is hard to give general recommendations concerning opinion dynamics.	it is hard to
224.txt	In Section 2, we gave the example of a politician just trying to divert from the truth voters tending toward her opponent, and not necessarily to make them believe whatever lies she is propagating.	gave the example of
225.txt	In view of Example 4.1, such a politician might actually be happy with CD being operative.	In view of
226.txt	On the other hand, the Brexiteers who seriously tried to convince the British electorate that Leave was their best option may not have been helped by CD.But let us look more systematically at the effects CD may have.	On the other hand
227.txt	A comparison between Figures 13 and 14 suggests a positive answer.	null
228.txt	These figures show, for various combinations of numbers of free riders and campaigners, the proportions of truth-seekers ending up believing the truth and proportions of free riders ending up believing the truth.	the proportions of
229.txt	The comparison suggests that which of lying a lot and lying a little is better may entirely depend on whether CD is operative.	depend on
230.txt	If it is not, then by being more moderate one will keep more truth-seekers and free riders from believing the truth, while if CD is present, then as far as truth-seekers ending up believing the truth is concerned.	as far as
231.txt	As far as free riders are concerned, lying a little seems to be more effective, although the difference it makes is small.	As far as free riders are concerned
232.txt	Now let us look at the situation from the perspective of the truth-seekers.	the perspective of
233.txt	Figures 13 and 14 show that they need not concern themselves much with how many free riders or campaigners there are in their community; these numbers do not appear to matter a whole lot.	null
234.txt	By contrast, CD can make all the difference, depending on how far from the truth the misinformation being spread is.	By contrast
235.txt	Indeed, Figure 13 shows just how dramatic the difference can be when the misinformation is relatively close to the truth: then virtually all truth-seekers end up believing the truth if CD is assumed, while virtually no one ends up believing the truth if there is no CD.	is relatively close to
236.txt	When there is a relatively wide gap between and , CD hardly makes a difference, as Figure 14 shows; here, the community appears to be even slightly better off without CD.	makes a difference to
237.txt	These results bear on disinformation campaigns.	null
238.txt	As for misinformation campaigns, the situation for truth-seekers is similar to the one described on page 11, where we found that, although campaigners were, under certain circumstances, able to block the truth-seekers from reaching the truth, they were in general unable to convince the truth-seekers of their fixed opinion.	is similar to
239.txt	The same turns out to be true here, and this irrespective of whether CD is assumed.	turns out to be true
240.txt	For free riders, the picture can look very different, in that, depending on the parameter setting , CD can have a big impact, but not necessarily a positive one.	null
241.txt	Figure 15 shows, for three different parameter settings, the effect of CD on the proportion of free riders that side with the campaigners in the fixed point.	the effect of
242.txt	As is clear from the figure, for two of the three parameter settings there is a greater chance for free riders to end up with the campaigners in a community with CD than in one without it.	As is clear from the figure
243.txt	So, in a situation in which evildoers are helped enough if they can sway some free riders perhaps having no hope of diverting any truth-seekers from the truth they may be more effective if they are operating in a community with CD.	having no hope of
244.txt	By comparing the top and bottom row of Figure 15, we also see that, if this is what the campaigners are after, they better lie blatantly rather than subtly.	rather than
245.txt	It is starting to appear again that, once we admit non-truthfulness in the BC model, the only consistent message may be that there is no consistent message.	It is starting to appear again that
246.txt	What is strategically best from the evildoers perspective and what is best for us to defend ourselves against them both appear to be highly context-dependent.	what is best for us to
247.txt	To show the effect of CD on accuracy, we look at what difference it makes if this kind of dynamics is assumed in the situations studied in Examples 3.1 and 3.2.	the effect of
248.txt	In the former, we compared in terms of accuracy a community without campaigners with communities with campaigners.	compared with
249.txt	In the latter example, we compared, also in terms of accuracy, communities with different numbers of free riders.	compared with
250.txt	In none of the examples did we implement CD.	null
251.txt	Figure 16 shows the results from running 1,000 simulations for each community and measuring the SSEs, so that the average starting BCI size of the truthseekers is the same as the BCI size of the truth-seekers in Example 3.1.	null
252.txt	In short, it appears that whether the campaigners lie blatantly or subtly, they are, in a community in which the truth-seekers adjust their BCIs by averaging in the way described in this section, very limited in the amount of damage they can do.	In short, it appears that
253.txt	We wish we could give a clear and unequivocal answer to the question of whether, in a community which includes campaigners , it helps when the other agents are open to becoming narrow-minded themselves.	give a clear and unequivocal answer to the question of
254.txt	But once again, our results are a mixed bag, indicating that, under certain circumstances, the answer is positive but that at the same time it would be unwise to recommend CD generally.	at the same time
255.txt	Finally, we would like to present an extension of the BC model that takes the idea of making BC updating more realistic one step further still.	we would like to present an extension of
256.txt	Just as, in reality, BCIs will not be the same for all agents and from one time step to the next, the weight agents give to their peers opinions will also not be the same for all of them, nor remain unchanged through time.	null
257.txt	There is a vast psychological literature on the so-called conformity bias.	null
258.txt	In this model, for truth-seekers, their peers influence their new opinion, their BCI, and also the weight they are going to give to the social part of updating at the next update.	null
260.txt	But we want a model with full confidence dynamics to allow for a bit more flexibility, by giving agents some control over how fast their values for and change under the influence of their peers.	null
261.txt	For instance, some of us may be much faster in following a trend than others.	For instance
262.txt	Being around people who attach great weight to the opinions of their peers, we may want to follow suit but at our own pace.	attach to
263.txt	Formally, we may want to move our value for in the direction of the average of the values of our peers, but in doing so we may not want to rush things and do not want to abandon our current value in favor of that average entirely.	in favor of
265.txt	Note that this is in fact fully in the spirit of the original BC model, which also gives one control over how fast ones opinion can change.	in the spirit of
266.txt	For instance, choosing very small values for and will guarantee that ones opinion changes only very slowly.	For instance
267.txt	To achieve this, we only need to adapt the above model minimally.	null
268.txt	In particular, we add the assumption that, for each agent i, there are two further parameters, we could add only free riders, or only campaigners, or both, and we could experiment with adding different numbers of both, much in the way we have done in the above.	In particular
269.txt	We could then also raise again the questions that were raised in the above, notably, questions concerning conversion and accuracy.	null
270.txt	it is shown that, in a model that is exactly like the simplest version of the BC model except that it allows all agents to choose their individual and values, those values are highly significant predictors of how accurate an agent is over the totality of updates.	it is shown that
271.txt	This was the outcome from running 1000 simulations with communities of 50 agents all updating 50 times, where at the beginning of each simulation the value of was chosen randomly and the agents chose their values for andrandomly as well.	at the beginning of
272.txt	A linear model with sum of squared errors for the various agents as dependent variable, their and values as independent variables, too surprising: it indicates that the more weight agents give to worldly evidence, the less inaccurate they become which is what one would expect.	the more,the less
273.txt	The result foris more interesting, indicating that one also decreases ones inaccuracy by being more inclusive in counting others ones peers.	being more inclusive in
274.txt	This result is for a model without campaigners and free riders and so not of immediate interest to our current project.	interest to
275.txt	We mention it because it served as a template for the more involved simulations we ran that do bear on the question of what social damage is done by campaigners and free riders.	null
276.txt	Each of these simulations started with randomly choosing values for and from the unit interval.	null
277.txt	Also at the beginning of each simulation, truth-seekers and free riders chose their initialvalues as well as their values for .	at the beginning of
278.txt	Each of the aforementioned values was chosen from the unit interval, randomly and independently.	null
279.txt	In each simulation, the agents updated 50 times, and we registered the sum of squared errors of each of the truth-seekers.	null
280.txt	In addition to this, we were interested in the impact the absolute distance between and had on the dependent variable.	In addition to
281.txt	To find out, we fitted a linear model to the simulation results per combination of number of campaigners and number of free riders and registered the coefficients for all three independent variables together with the associated p values.	null
282.txt	While we have made the BC model more suitable to the study of large-scale efforts at deceit, we recognize that it still has limitations which can only be overcome by extending it in ways that go well beyond, for instance, the addition of confidence dynamics that we undertook.	for instance
283.txt	For example, the restriction of the agents opinions to a single issue appears rather serious to us.	For example
284.txt	After all, it is easily imaginable how one and the same interest group might want to run a misinformation campaign with regard to one issue and a disinformation campaign with regard to another.	it is easily imaginable
286.txt	With regard to one issue, they may have evidence suggesting that only a blatant lie will rally their own base, even if blatantly lying is likely to alienate free riders, let alone epistemically responsible agents .	With regard to
287.txt	But this is a step we mention only as an avenue for future research.	But this is a step we mention only as an avenue for future research.
288.txt	A second limitation concerns the fact that, in our extensions as in the original BC model, agents adopt information coming from the world in a black box fashion, meaning that this part of the actual updating mechanism remains unspecified.	null
289.txt	This has the advantage of making the model both simple and general.	the advantage of
290.txt	On the other hand, there is at least the possibility that the exact updating mechanism that people employ makes a difference to the degree to which they are susceptible to mis- or disinformation.	On the other hand
291.txt	We mentioned Douven and Wenmackers 2017 paper, which built on the BC model to compare Bayesian updating with a form of explanatory reasoning in a social setting .	compare with
292.txt	One notable finding of that work was that the explanation-based update rule they considered was better able than Bayes rule to detect the signal in the noise.	was better able than
294.txt	But to investigate this systematically one would need to unpack the updating mechanism of the extended BC model with typed agents in the way Douven and Wenmackers unpacked the updating mechanism of the original BC model.	null
295.txt	The aforementioned limitations already suggest two obvious avenues for future research.	null
296.txt	Further work on the extended model proposed in this paper should also look at issues of interpretation.	proposed in this paper should also look at issues of
297.txt	In particular, we have introduced a typology of agents in terms of epistemically responsible behavior.	In particular, we have introduced
298.txt	What were called truth-seekers by us were the epistemically responsible agents, while what we called campaigners were the epistemically irresponsible ones.	null
299.txt	Note, however, that a radical gestalt switch is possible here: Equations BC, BCC and BCCF are uninterpreted formulas, which get empirical content by dint of an interpretation that implicitly or explicitly was given in the explanation of the formulas.	null
300.txt	But we could interpret the central equations quite differently.	null
301.txt	For instance, think of those who stay with all the time as scientists who have found the truth and will never be dissuaded from it.	For instance
302.txt	All others, however, are only influenced by the truth when it is already in their confidence interval.	are influenced by
303.txt	The agents previously referred to as truth-seekers are now epistemic villains, namely, members of a conspiratorial group who want to persuade as many people as possible to believe .	as many people as possible to
304.txt	The conspirators do not reveal their real opinion.	null
305.txt	At the start of the dynamics, they distribute themselves randomly across the opinion space; and they agree to move toward their favored opinion with a speed controlled by the value of .	At the start of
306.txt	In another interpretation, the conspirators could simply be bots that are used in a computational propaganda campaign.	are used in
307.txt	In the probably darkest interpretation, the equations BC,BCCand BCCF describe an opinion dynamics in which two competing manipulation campaigns that use two different approaches try to persuade innocent individuals.	try to
308.txt	One campaign tries to persuade the innocents to believe , the other tries to persuade them to believe .	tries to
309.txt	And the innocents simply average over all opinions within their confidence interval.	null
310.txt	The basic equations allow for all these interpretations.	null
311.txt	Finally, Hegselmann and Krause systematically explored the parameter space for the basic BC model which they presented in that paper and which we summarized in Section 2.1.	presented in
312.txt	Our main interest in the current paper was to extend that original model in order to shed some new light on the kind of epistemically irresponsible behavior that has lately been attracting a good deal of attention,in particular behavior related to mis- and disinformation campaigns.	Our main interest in the current paper was to
313.txt	The extended BC model we developed to that end involves many more parameters than the original BC model, too many to go through the whole parameter space in a systematic fashion.	more than
315.txt	In fact, we did better than that, by sampling parameter space and looking for statistically significant effects of centrally important parameters on a centrally important outcome variable.	In fact, we did better than that
316.txt	Moreover, in the Appendix we explain how interested readers can, without much effort, explore whichever part of parameter space may be of special relevance to their own projects.	null
317.txt	Still, we do believe that many of the newly introduced features merit further investigation independently of issues of mis- and disinformation, given that by adding these features we arrived at a more realistic model of bounded confidence updating.	arrived at
318.txt	This, too, is left as a future project.	null
319.txt	Current developments in Artificial Intelligence led to a resurgence of Explainable AI .	led to
320.txt	New methods are being researched to obtain information from AI systems in order to generate explanations for their output.	in order to
321.txt	However, there is an overall lack of valid and reliable evaluations of the effects on users experience of, and behavior in response to explanations.	there is an overall lack of
322.txt	New XAI methods are often based on an intuitive notion what an effective explanation should be.	are based on
323.txt	Rule-based and example-based contrastive explanations are two exemplary explanation styles.	null
324.txt	In this study we evaluate the effects of these two explanation styles on system understanding, persuasive power and task performance in the context of decision support in diabetes self-management.	the effects of
325.txt	Furthermore, we provide three sets of recommendations based on our experience designing this evaluation to help improve future evaluations.	based on
326.txt	Our results show that rule-based explanations have a small positive effect on system understanding, whereas both rule-base and example-based explanations seem to persuade users in following the advice even when incorrect.	have a small positive effect on
327.txt	Neither explanation improves task performance compared to no explanation.	improves task performance compared to
328.txt	This can be explained by the fact that both explanation styles only provide details relevant for a single decision, not the underlying rational or causality.	null
329.txt	These results show the importance of user evaluations in assessing the current assumptions and intuitions on effective explanations.	These results show the importance of
330.txt	Humans expect others to comprehensibly explain decisions that have an impact on them.	have an impact on
331.txt	The same holds for humans interacting with decision support systems that allow DSS to generate explanations.	null
332.txt	Aside from the numerous computational evaluations of implemented methods, literature reviews show that there is an overall lack of high quality user evaluations that add a user-centered focus to the field of XAI.	there is an overall lack of
333.txt	As explanations fulfilla user need, explanations generated by a DSS need to be evaluated among these users.	null
334.txt	This can provide valuable insights into user requirements and effects.	null
335.txt	In addition, evaluations can be used to benchmark XAI methods to measure the research fields progress.	In addition
336.txt	The contribution of this article is twofold.	The contribution of
337.txt	First, we propose a set of recommendationson designing user evaluations in the field of XAI.	in the field of
338.txt	Second, we performed an extensive user evaluation on the effects of rule-basedand example-based contrastive explanations.	the effects of
340.txt	These recommendations are intended as a reference for XAI researchers unfamiliar to user evaluations.	are intended as
341.txt	These recommendations are based on our experience designing a user evaluation and retread knowledge that is more common in fields such as cognitive psychology and Human-Computer Interaction.	are based on
342.txt	The present user study focused on two styles of contrastive explanations and their evaluation.	focused on
343.txt	Contrastive explanations in the context of a DSS are those that answer questions as Why this advice instead of that advice?	null
344.txt	These explanations help users to understand and pinpoint information that caused the system to give one advice over the other.	null
345.txt	In two separate experiments, we evaluated two contrastive explanation styles.	null
346.txt	An explanation style defines the way information is structured and is often defined by the algorithmic approach to generate explanations.	is often defined by
348.txt	Insulin is a hormone that DMT1 patients have to administer to prevent the negative effects of the disturbed blood glucose regulation associated with this condition.	prevent the negative effects of
349.txt	The dose is highly personal and context dependent, and an incorrect dose can cause the patient short or long term harm.	null
350.txt	The purpose of the DSSs advice is to minimize these adverse effects.	The purpose of
351.txt	This use case was selected for two reasons.	null
352.txt	Firstly, AI is increasingly more often used in DMT1 self-management.	used in
353.txt	Therefore, the results are relevant for research on DSS aided DMT1 self-management.	are relevant for
354.txt	Secondly, this use case was both understandable and motivating for healthy participants without any experience with DMT1.	null
355.txt	Because DMT1 patients would have potentially confounding experience with insulin administration or certain biases, we recruited healthy participants that imagined themselves in the situation of a DMT1 patient.	null
356.txt	Empathizing with a patient motivated them to make correct decisions, even if this meant to ignore the DSSs advice in favor of their own choice, or vice versa.	make correct decisions
357.txt	This required an understanding of when the DSSs advice would be correct and incorrect and how it would behave in novel situations.	null
358.txt	The paper is structured as follows.	The paper is structured as follows
359.txt	First we discuss the background and shortcomings of current XAI user evaluations.	null
360.txt	Furthermore, we provide examples on how rule-basedand example-based explanations are currently used in XAI.	null
361.txt	The subsequent section describes three sets of recommendations for user evaluations in XAI, based on our experience designing the evaluation as well as on relevant literature.	based on
362.txt	Next, we illustrate our own recommendations by explaining the use case in more detail and offering the theory behind our hypotheses.	null
363.txt	This is followed by a detailed description of our methods, analysis and results.	This is followed by
364.txt	We conclude with a discussion on the validity and reliability of the results and a brief discussion of future work.	conclude with a discussion on
365.txt	The following two sections discuss the current state of user evaluations in XAI and rule-basedand example-based contrastive explanations.	null
366.txt	The former section illustrates the shortcomings of current user evaluations, formed by either a lack of validity and reliability or the entire omission of an evaluation.	a lack of
367.txt	The latter discusses the two explanation styles used in our evaluation in more detail, and illustrates their prevalence in the field of XAI.	in the field of
368.txt	A major goal of Explainable Artificial Intelligence is to have AI-systems construct explanations for their own output.	null
369.txt	Common purposes of these explanations are to increase system understanding, improve behavior predictability and calibrate system trust .	null
370.txt	Other purposes include support in system debugging , verification and justification .	null
371.txt	Currently, the exact purpose of explanation methods is often not defined or formalized, even though these different purposes may result in profoundly different requirements for explanations.	result in
372.txt	This makes it difficult for the field of XAI to progress and to evaluate developed methods.	makes it difficult for the field of
373.txt	The difficulties in XAI user evaluations are reflected in recent surveys from Anjomshoae , Adadi and Doshi-Velez and Kim that summarize current efforts of user evaluations in the field.	The difficulties in
374.txt	The systematic literature review by X shows that 97% of the 62 reviewed articles underline that explanations serve a user need but 41% did not evaluate their explanations with such users.	null
375.txt	In addition, of those papers that performed a user evaluation, relatively few provided a good discussion of the context , results and limitations of their experiment.	In addition
376.txt	The second survey from X evaluated 381 papers and found that only 5% had an explicit focus on the evaluation of the XAI methods.	had an explicit focus on
377.txt	These two surveys show that, although user evaluations are being conducted, many of them provide limited conclusions for other XAI researchers to build on.	provide limited conclusions for
378.txt	A third survey by X discusses an explicit issue with user evaluations in XAI.	null
379.txt	The authors argue to systematically start evaluating different explanations styles and forms in various domains, a rigor that is currently lacking in XAI user evaluations.	lacking in
380.txt	To do so in a valid way, several recommendations are given.	null
381.txt	First, the application level of the study context should be made clear; either a real, simplified or generic application.	null
383.txt	Examples include the average human level of expertise targeted, and whether the explanation should address the entire system or a single output.	null
384.txt	Finally, the explanations and their effects should be clearly stated together with a discussion of the studys limitations.	null
385.txt	Together, these three surveys illustrate the shortcomings of current XAI user evaluations.	the shortcomings of
386.txt	From several studies that do focus on evaluating user effects, we note that the majority focuses on subjective measurement.	focus on
387.txt	Surveys and interviews are used to measure user satisfaction, the goodness of an explanation, acceptance of the systems advice and trust in the system .	are used to
388.txt	Such subjective measurements can provide a valuable insight in the users perspective on the explanation.	provide a valuable insight in
389.txt	However, these results do not necessarily relate to the behavioral effects an explanation could cause.	relate to
390.txt	Therefore, these subjective measurements require further investigation to see if they correlate with a behavioral effect.	require further investigation to
391.txt	Without such an investigation, these subjective results only provide information on the users beliefs and opinions, but not on actual gained understanding, trust or task performance.	null
392.txt	Some studies, however, do perform objective measurements.	null
393.txt	This allowed the authors to differentiate between behavioral and self-perceived effects of an explanation, underlining the value of performing objective measurements.	null
394.txt	The above described critical view on XAI user evaluations is related to the concepts of construct validity and reliability.	null
395.txt	These two concepts provide clear standards to scientifically sound user evaluations.	null
396.txt	The construct validity of an evaluation is its accuracy in measuring the intended constructs .	null
397.txt	Examples of how validity may be harmed is a poor design, ill defined constructs or arbitrarily selected measurements.	null
398.txt	Reliability, on the other hand, refers to the evaluations internal consistency and reproducibility, and may be harmed by a lack of documentation, an unsuitable use case or noisy measurements.	on the other hand
399.txt	In the social sciences, a common condition for results to be generalized to other cases and to infer causal relations is that a user evaluation is both valid and reliable.	null
400.txt	This can be obtained by developing different types of measurements for common constructs.	This can be obtained by
401.txt	For example, self-reported subjective measurements such as ratings and surveys can be supplemented by behavioral measurements to gather data on the performance in a specific task.	For example
402.txt	Human explanations tend to be contrastive: they compare a certain phenomenon with a hypothetical one.	compare with
403.txt	In the case of a decision support systems , a natural question to ask is Why this advice?	In the case of
404.txt	This question implies a contrast, as the person asking this question often has an explicit contrasting foil in mind.	null
405.txt	In other words, the implicit question is Why this advice and not that advice?The specific contrast allows the explanation to be limited to the differences between fact and foil.	In other words
406.txt	Humans use contrastive explanations to explain events in a concise and specific manner .	null
407.txt	This advantage also applies to systems: contrastive explanations narrow down the available information to a concrete difference between two outputs.	difference between
408.txt	Contrastive explanations can vary depending on the way the advice is contrasted with a different advice, for example using rules or examples.	for example
409.txt	Within the context of a DSS advising an insulin dose for DMT1 self-management, a contrastive rule-based explanation could be: Currently the temperature is below 10 degrees and a lower insulin dose is advised.	null
410.txt	If the temperature was above 30 degrees, a normal insulin dose would have been advised.	null
411.txt	This explanation contains two rules that explicitly state the differentiating decision boundaries between the fact and foil.	between and
412.txt	An example-based explanation refers to historical situations in which the advice was found to be true or false: The temperature is currently 8 degrees, and a lower insulin dose is advised.	refers to
413.txt	Yesterday was similar: it was 7 degrees and the same advice proved to be correct.	proved to
414.txt	Two months ago, when it was 31 degrees, a normal dose was advised instead, which proved to be correct for that situation.	null
415.txt	Such example or instance-based explanations are often used between humans, as they illustrate past behavior and allow for generalizationto new situations .	null
416.txt	Several XAI methods try to identify examples to generate such explanations, for example those from X.	for example
417.txt	Research on system explanations using rules and examples is not new.	null
418.txt	Most of the existing research focused on exploring how users preferred a system would reason, by rules or through examples.	null
419.txt	For example, users prefer an example-based spamfilter over a rule-based , while they prefer spam-filter explanations to be rule-based .	For example
420.txt	Another evaluation showed that the number of rule factors in an explanation had an effect on task performance by either promoting system over-reliance or self-reliance .	had an effect on
421.txt	Work by Lim shows that rule-based explanations cause users to understand system behavior, especially if those rules explain why the system behaves in a certain way as opposed to why it does not behave in a different way.	as opposed to
422.txt	Studies such as these tend to evaluate either rules or examples, depending on the research field but few compare rules with examples.	such as
423.txt	As discussed in Section2.1, user evaluations play an invaluable role in XAI but are often omitted or of insufficient quality.	play an invaluable role in
424.txt	Our main contribution is a thorough evaluation of rule-based and example-based contrastive explanations.	null
425.txt	In addition, we believe that the experience and lessons learned in designing this evaluation can be valuable for other researchers.	In addition
426.txt	Especially researchers in the field of XAI that are less familiar with user evaluations can benefit from guidance in the design of user studies incorporating knowledge from different disciplines.	in the field of
427.txt	To that end, we propose three sets of recommendations with practical methods to help improve user evaluations.	To that end
428.txt	An overview is provided in Fig.1.	is provided in
429.txt	As stated in Section 2.1, the field of XAI often deals with ambiguously defined concepts such asunderstanding.	As stated in
430.txt	We believe that this hinders the creation and replication of XAI user evaluations and their results.	null
431.txt	Through clear definitions and motivation, the contribution of the evaluation becomes more apparent.	the contribution of
432.txt	This also aids other researchers to extend on the results.	aids to
433.txt	We provide three practical recommendations to clarify the evaluated constructs and their relations.	null
434.txt	Our first recommendation is to clearly define the intended purposes of an explanation in the form of a construct.	Our first recommendation is to
435.txt	A construct is either the intended purpose, an intermediate requirement for the purpose or a potential confound to your purpose.	for the purpose
436.txt	Constructs form the basis of the scientific theory underlying XAI methods and user evaluations.	null
437.txt	By defining a construct, it becomes easier to develop measurements.	it becomes easier to
438.txt	Second, we recommend to clearly define the relations expected between the constructs.	recommend to
439.txt	A concrete and visual way to do so is through a Causal Diagram which presents the expected causal relations between constructs .	null
440.txt	These relations form your hypotheses and make sure they are formulated in terms of your constructs.	in terms of
441.txt	Clearly stating hypotheses allows other researchers to critically reflect on the underlying theory assumed, proved or falsified with the evaluation.	null
442.txt	It offers insight in how constructs are assumed to be related and how the results support or contradict these relations.	null
443.txt	Our final recommendation regarding constructs is to adopt existing theories, such as from philosophy, psychology and from human-computer interaction.	such as
444.txt	The former provides construct definitions whereas the latter two provide theories of human-human and human-computer explanations.	null
445.txt	These three recommendations to define constructs and their relations and grounding them in other research disciplines can contribute to more valid and reliable user evaluations.	contribute to
446.txt	In addition, this practice allows results to be meaningful even if hypotheses are rejected, as they falsify a scientific theory that may have been accepted as true.	In addition
447.txt	The second set of recommendations regards the experimental context, including the use case.	null
448.txt	The use case determines the task, the participants that can and should be used, the mode of the interaction, the communication that takes place and the information available to the user .	null
449.txt	These factors can interfere in an exploratory study such as ours, in which the findings are not domain specific.	null
450.txt	Hence, we recommend to invest in both understanding the use case domain and reflecting on the intended purpose of the evaluation.	recommend to
451.txt	These considerations should be consolidated in inclusion criteria to ensure that the results are meaningful with respect to the studys aim.	with respect to
452.txt	Our final recommendation related to the context considers the experimental setting and surroundings, as these may affect the quality and generalizability of the results.	null
453.txt	An online setting may provide a large quantity of readily available participants, but the results are often of ambiguous quality.	null
454.txt	If circumstances allow, we recommend to use a controlled setting .	recommend to
455.txt	This allows for valuable interaction with participants while reducing potential confounds that threaten the evaluations reliability and validity.	null
456.txt	Numerous measurements exist for computational experiments on suggested XAI methods , but also recommend a critical perspective on whether the measures indeed address the intended constructs.	perspective on
457.txt	Behavioral measures have a more observational nature and are used to measure actual behavioral effects.	are used to
458.txt	We recommend their usage for objectively measuring constructs such as understanding and task performance.	null
459.txt	Importantly however, such measures often only measure one aspect of behavior.	null
460.txt	Ideally, a combination of both measurement types should be used to assess effects on both the users perception and behavior.	be used to
461.txt	In this way, a complete perspective on a construct can be obtained.	null
462.txt	In practice, some constructs lend themselves more for self-reported measurements, for example a users perception on trust or understanding.	for example
463.txt	Other constructs are more suitable for behavioral measurements, such as task performance, simulatability, predictability, and persuasive power.	are more suitable for
464.txt	Furthermore, we recommend to measure explanation effects implicitly, rather than explicitly.	rather than
465.txt	When participants are not aware of the evaluations purpose, their responses may be more genuine.	null
466.txt	Also, when measuring understanding or similar constructs, the participants explicit focus on the explanations may cause skewed results not present in a real world application.	focus on
467.txt	This leads to our third recommendation to measure potential biases.	leads to
468.txt	Biases can regard the participants overall perspective on AI, the use case, decision-making or similar.	null
469.txt	However, biases can also be introduced by the researchers themselves.	be introduced by
470.txt	For example, one XAI method can be presented more attractively or reliably than another.	For example
471.txt	It can be difficult to prevent such biases.	It can be difficult to
472.txt	One way to mitigate these biases is to design how the explanation are presented, the explanation form, in an iterative manner with expert reviews and pilots.	null
473.txt	In addition, one can measure these biases nonetheless if possible and reasonable.	In addition
474.txt	For example, a usability questionnaire can be used to measure potential differences between the way explanations are presented in the different conditions.	For example
475.txt	For our study we designed the explanations iteratively and verified that the chosen form for each explanation type did not differ significantly in the perception of the participants.	null
476.txt	In this study, we focused on personalized healthcare, an area in which machine learning is promising and explanations are essential for realistic applications .	are essential for
477.txt	Our use case is that of assisting patients with diabetes mellitus type 1 with personalized insulin advice.	null
478.txt	DMT1 is a chronic autoimmune disorder in which glucose homeostasis is disturbed and intake of the hormone insulin is required to balance glucose levels.	null
479.txt	Since blood glucose levels are influenced by both environmental and personal factors, it is often difficult to find the adequate dose of insulin that stabilizes blood glucose levels.	it is often difficult to
480.txt	Therefore, personalized advice systems can be a promising tool in DMT1 management to improve quality of life and mitigate long-term health risks.	null
481.txt	In our context, a DMT1 patient finds it difficult to find the optimal insulin dose for a meal in a given situation.	it difficult to
482.txt	On the patients request, a fictitious intelligent DSS provides assistance with the insulin intake before a meal.	provides with
483.txt	Based on different internal and external factors, the system may advise to take a normal insulin dose, or a higher or lower dose than usual.	Based on
484.txt	For example, the system could advise a lower insulin dose based on the current temperature.	For example
485.txt	The factors that were used in the evaluation are realistic, and were based on Bosch and an interview with a DMT1 patient.	null
486.txt	In this use case, both the advice and the explanations are simplified.	both and
487.txt	This study therefore falls under the human grounded evaluation category of Doshi-Velez and Kim: a simplified task of a real-world application.	null
488.txt	The advice is binary , whereas in reality one would expect either a specific dose or a range of suggested doses.	null
489.txt	This simplification allowed us to evaluate with novice users, as we could limit our explanation to the effects of a too low or too high dosage without going into detail about effects of specific doses.	null
490.txt	Furthermore, this prevented the unnecessary complication of having multiple potential foils for our contrastive explanations.	null
491.txt	Although the selection of the foil, either by system or user, is an interesting topic regarding contrastive explanations.	is an interesting topic regarding
492.txt	The second simplification was that the explanations were not generated using a specific XAI method, but designed by the researchers instead.	null
493.txt	Several design iterations were conducted based on feedback from XAI researchers and interaction designers to remove potential design choices in the explanation form that could cause one explanation to be favored over another.	null
494.txt	Since the explanations were not generated by a specific XAI method, we were able to explore the effects of more prototypical rule- and example-based explanations inspired by multiple XAI methods that generate similar explanations.	were able to explore the effects of
495.txt	There are several limitations caused by these two simplifications.	There are several limitations caused by
496.txt	First, we imply that the system can automatically select the appropriate foil for contrastive explanations.	we imply that
497.txt	Second, we assume that the XAI method is able to identify only the most relevant factors to explain a decision.	we assume that
498.txt	Although this assumes a potentially complex requirement for the XAI method, it is a reasonable assumption as humans prefer a selective explanation over a complete one.	it is a reasonable assumption
499.txt	The user evaluation focused on three constructs: system understanding, persuasive power, and task performance.	null
500.txt	Athough an important goal of offering explanations is to allow users to arrive at the appropriate level of trust in the system, the construct of trust is difficult to define and measure .	an important goal of
501.txt	As such, our focus was on constructs influencing trust that were more suitable to translate into measurable constructs; the intermediate construct of system understanding and the final construct of task performance of the entire user-system combination.	performance of
502.txt	The persuasive power of an explanation was also measured, as an explanation might cause over-trust in a user; believing that the system is correct while it is not, without having a proper system understanding.	null
503.txt	As such, the persuasive power of an explanation confounds to the effect of understanding on task performance.	the effect of
504.txt	Both contrastive rule and example-based explanations were compared to each other with no explanationas a control.	were compared to
505.txt	Our hypotheses are visualized in a Causal Diagram depicted in Fig.2.	null
506.txt	From rule-based explanations we expected participants to gain a better understanding of when and how the system arrives at a specific advice.	gain a better understanding of
507.txt	Contrastive rule-basedexplanations explicate the systems decision boundary between fact and foil and we expected the participants to recall and apply this information.	null
508.txt	Second, we expected that contrastive example-based explanations persuade participants to follow the advice more often.	null
509.txt	We believe that examples raise confidence in the correctness of an advice as they illustrate past good performance of the system.	null
510.txt	Third, we hypothesized that both system understanding and persuasive power have an effect on task performance.	have an effect on
511.txt	Whereas this effect was expected to be positive for system understanding, persuasive power was expected to affect task performance negatively in case a systems advice is not always correct.	null
512.txt	This follows the argumentation that persuasive explanations can cause harm as they may convince users to over-trust a system.	null
513.txt	Note that we conducted two separate experiments to measure the effects of an explanation type on understanding and persuasion.	the effects of
514.txt	This allowed us to measure the effect of each construct separately on task performance, but not their combined effect .	the effect of
515.txt	The construct of understanding was measured with two behavioral measurements and one self-reported measurement.	null
516.txt	The first behavioral measurement assessed the participants capacity to correctly identify the decisive factorof the situations in the systems advice.	null
517.txt	This measured to what extent the participant recalled what factor the system believed to be important for a specific advice and situation.	be important for
518.txt	Second, we measured the participants ability to accurately predict the advicein novel situations.	null
519.txt	This tested whether the participant obtained a mental model of the system that was sufficiently accurate enough to predict its behavior in novel situations.	null
520.txt	The self-reported measurement tested the participants perceived system understanding.	null
521.txt	This provided insight in whether participants over or underestimated their understanding of the system compared to what their behavior told us.	compared to
522.txt	Persuasive power of the systems advice was measured with one behavioral measurement, namely the number of times participants copied the advice, independent of its correctness.	null
523.txt	If participants that received an explanation followed the advice more often than participants without an explanation, we addressed this to the persuasiveness of the explanation.	null
524.txt	Task performance was measured as the number of correct decisions, a behavioral measurement, and perception of predicting advice correctness, a self-reported measurement.	null
525.txt	We assumed a system that did not have a 100% accurate performance, meaning that it also made incorrect decisions.	null
526.txt	Therefore, the number of correct decisions made by the participant while aided by the system could be used to measure task performance.	null
527.txt	The self-reported measure allowed us to measure how well participants believed they could predict the correctness of the system advice.	null
528.txt	Finally, two self-reported measurements were added to check for potential confounds.	were added to
530.txt	This could reveal whether one explanation style was designed and visualized better than the other, which would be a confounding variable.	better than
531.txt	The second, perceived system accuracy, measured how accurate the participant thought the system was.	null
532.txt	This could help identify a potential overor underestimation of the usefulness of the system, that could have affected to what extent participants attended to the systems advice and explanation.	have affected to
533.txt	The combination of self-reported and behavioral measurements enabled us to draw relations between our observations and a participants own perception.	null
534.txt	Finally, by measuring a single construct with different measurements we could identify and potentially overcome biases and other weaknesses in our measurements.	null
535.txt	In this section we describe the operationalization of our user evaluation in two separate experiments in the context of DSS advice in DMT1 self-management .	null
536.txt	Experiment I focused on the construct of system understanding.	focused on
537.txt	Experiment II focused on the constructs of persuasive power and task performance.	focused on
538.txt	The explanation style was the independent variable in both experiments and was tested between subjects.	both and
539.txt	See Fig.1 for an example of each explanation style.	for an example of
540.txt	The experimental procedure was similar in both experiments: Participants were informed about the study, use-case and task, as well as presented with a brief narrative about a DMT1 patient for immersive purposes.	with a brief narrative about
541.txt	Age and education level were inquired to identify whether the population sample was sufficiently broad.	null
542.txt	Participants were questioned on DMT1 knowledge to assess if DMT1 was sufficiently introduced and to check our assumption that participants had no additional domain knowledge.	null
543.txt	Multiple stimuli were presented, accompanied with either the example or rule-based explanations, or no explanations.	either or
544.txt	Several trials followed to conduct the behavioral measurements.	null
545.txt	A questionnaire was completed to obtain self-reported measurements .	was completed to
546.txt	Participants filled out a usability questionnaire to identify potential interface related confounds.	null
547.txt	The experimental procedure concluded with several questions to assess whether the purpose of the study was suspected and to measure perceived system accuracyto identify over or under-trust in the system.	the purpose of
548.txt	The purpose of Experiment Iwas to measure the effects of rule-based and example-based explanations on system understanding compared to each other and to the control group with no explanations.	The purpose of
549.txt	See Fig.4 for an overview of both the learning and testing blocks.	for an overview of
550.txt	The learning block consisted of 18 randomly ordered trials, each trial describing a single situation with three factors and values from Table1.	consisted of
551.txt	The situation description was followed by the systems advice, in turn followed by an explanation .	in turn
552.txt	Finally, the participant was asked to make a decision on administering a higher or lower insulin dose than usual.	make a decision on
553.txt	This block served only to familiarize the participant with the systems advice and its explanation and to learn when and why a certain advice was given.	null
554.txt	Participants were not instructed to focus on the explanations in the learning block, nor were they informed of the purpose of the two blocks.	focus on
555.txt	In the testing block, two behavioral measures were used to test the construct of understanding: advice predictionand decisive factor identification.	were used to
556.txt	The testing block consisted of 30 randomized trials, each with a novel situation description.	consisted of
557.txt	Each description was followed by the question what advice the participant thought the system would give.	null
558.txt	This formed the A third, self-reported measurement was conducted in the post-questionnaire, which contained an eight item question naire based on a 7 point Likert scale.	based on
559.txt	These items formed the measurement of perceived system understanding.	null
560.txt	The questions were asked without mentioning the term explanation and simply addressedsystem output.	null
561.txt	The amount of eight items was deemed necessary, to obtain a measurement less dependent on the formulation of one item.	null
562.txt	The purpose of Experiment IIwas to measure the effects of rule-basedand example-basedexplanations on persuasive power and task performance.	The purpose of
563.txt	Fig.5 provides an overview of the learning and testing blocks of this experiment.	null
564.txt	The learning block was similar to that of the first experiment: a situation was shown, containing three factors from Table1.	was similar to
565.txt	In the experimental groups, the situation was followed by an advice and explanation.	null
566.txt	Next, the participant was asked to make a decision on the insulin dose.	null
567.txt	After this point, the learning block differed from the learning block in the first experiment: the participants decision was followed with feedback on its correctness.	null
568.txt	In 12 of the 18 randomly ordered trials of this learning block , this system followed a second, partially correct set of rules, as shown in Table1.	as shown in
569.txt	The testing block contained 30 trials, also presented in random order, in which a presented situation was followed by the systems advice and explanation.	null
570.txt	Next, participants had to choose which insulin dose was correct based on the systems advice, explanation and gained knowledge of when the system is incorrect.	null
571.txt	Persuasive power was operationalized as the number of times a participant followed the advice, independent of whether it was correct or not.	null
572.txt	Task performance was represented by the number of times a correct decision was made.	null
573.txt	The former reflected how persuasive the advice and explanation was, even when participants experienced system errors.	null
574.txt	The latter reflected how well participants were able to understand when the system makes errors and compensate accordingly in their decision.	null
575.txt	Also in this experiment, a self-reported measurement with eight 7-point Likert scale questions was performed.	null
576.txt	It measured the participants subjective sense of their ability to estimate when the system was correct.	null
577.txt	Their education levels varied from secondary vocational to university education.	varied from to
578.txt	Participants were recruited from a participant database at TNO Soesterberg buildings and on social media.	null
580.txt	Both samples aimed to represent the entire Dutch population and as such the entire range of potential DMT1 patients, hence the wide age and educational ranges.	null
581.txt	The inclusion criteria were as follows: not diabetic, no close relatives or friends with diabetes, and no extensive knowledge of diabetes through work or education.	null
582.txt	General criteria were Dutch native speaking, good or corrected eyesight, and basic experience using computers.	null
583.txt	These inclusion criteria were verified in the pre-questionnaire.	null
584.txt	A total of 16 participants reported a close relative or friend with diabetes and one participant had experience with diabetes through work, despite clear inclusion instructions beforehand.	A total of
585.txt	After careful inspection of their answers, none were excluded because their answers on diabetes questions in the pre-questionnaire were not more accurate or elaborate than others.	null
586.txt	From this we concluded that their knowledge of diabetes was unlikely to influence the results.	was unlikely to
587.txt	Statistical tests were conducted using SPSS Statistics 22.	null
588.txt	An alpha level of 0.05 was used for all statistical tests.	was used for
589.txt	The data from the behavioral measures in Experiment Iwere analyzed using a one-way Multivariate Analysis of Variance as independent variable and the number of times the advice was copiedas dependent variable.	null
590.txt	The second ANOVA also had explanation style as independent variable, but the number of correct decisionsas dependent variable.	null
591.txt	The internal consistency of the self-reported measurement of perceived prediction of advice correctnessfrom the post-questionnaire was assessed with Cronbachs Alpha and analyzed with a one-way ANOVA.	was assessed with
592.txt	Explanation style was the independent and the mean rating on the questionnaire the dependent variable.	null
593.txt	The presence of correlations between the behavioral and the self-reported measurements was assessed with Pearsons product-moment correlations.	was assessed with
594.txt	Detected outliers were excluded from the analysis.	were excluded from
595.txt	The purpose of Experiment Iwas to measure gained system understanding when a system provides a rule or example-based explanation, compared to no explanation.	The purpose of
596.txt	This was measured with two behavioral measures and one self-reported measure.	null
597.txt	Fig.6 shows the results on the two behavioral measures: correct advice prediction in novel situations and correct identification of the systems decisive factor.	null
598.txt	Some caution is needed in interpreting these results, as this lack of significant correlations shows a potential lack of statistical power.	null
599.txt	Further posthoc analysis showed a significant difference in factor identification in favor of rule-based explanations compared to example-based explanations and no explanations .	showed a significant difference in
600.txt	The purpose of Experiment II was to measure a participants ability to use a decision support system appropriately when it provides a rule or example-based explanation, compared with no explanation.	The purpose of
601.txt	This was measured with one behavioral and one self-reported measurement.	null
602.txt	In addition, we measured the persuasiveness of the system for each explanation style, compared to no explanations.	In addition
603.txt	This was assessed with one behavioral measure.	was assessed with
604.txt	Fig.9 shows the results of the behavioral measure for task performance, as reflected by the users decision accuracy.	the results of
605.txt	A one way ANOVA showed no significant differences .	null
606.txt	One outlier from the rule-based explanation group was found, its removal did not affect the analysis.	null
607.txt	A correlation analysis was performed between the self-reported prediction of advice correctness and the behavioral measurement of making the correct decision, two measurements of task performance.	null
608.txt	The accompanying scatter plot is shown in Fig.11.	is shown in
609.txt	A Pearsons product-moment correlation revealed no significant correlation between the self-reported and behavioral measure .	between and
610.txt	Both outliers from each measurement were removed in this analysis and did not affect the significance.	null
611.txt	A usability questionnaire was used to evaluate whether there were differences in usability between the two explanation styles, as this could influence the results.	was used to
612.txt	The questionnaire contained five questions on a 100 point scale about readability, organizationof information, language, images and color.	null
613.txt	The consistency between the five questions was relatively high,as revealed by a Cronbachs Alpha test.	as revealed by
614.txt	Fig.12 shows the mean ratings for each question, broken down by explanation style .No statistical analysis was performed, as this questionnaire only functioned as a check for potential usability confounds in the experiment.	null
615.txt	In addition to the ratings, participants were asked about the positive and negative usability aspects of the system in two open questions.	In addition to
616.txt	Common positive descriptions included clear, well-arranged, clear and simple icons and understandable language.	null
617.txt	Although not many participants had negative remarks, most addressed insufficient visual contrast due to the colors used.	due to
618.txt	Unique to the example-based explanations participant group were remarks about a lack of concise and well-arranged information.	a lack of
619.txt	In the control questionnaire we asked participants to give an estimate of the overall systems accuracy.	give an estimate of
620.txt	This was to validate any potential overly positive or negative trust bias towards the system.	null
621.txt	This meant that all participants believed the system to make errors based on no information.	based on
622.txt	In Experiment II the systems accuracy was 66.7%.	null
623.txt	Participants experienced this due to the feedback on made decisions in the learning block.	due to
624.txt	After the experiment, brief discussions with participants revealed additional perspectives.	null
625.txt	Several participants from the no explanation group wished the system could give an explanation for its advice.	give an explanation for
626.txt	One participant expressed a need for knowing the systems rules governing the systems advice.	null
627.txt	In the two explanation groups, participants experienced the explanations as useful.	null
628.txt	Rules were valued for there explicitness, whereas examples were viewed as inciting trust.	were viewed as
629.txt	However, in the two explanation groups several participants found it unclear what the highlight of a factor meant.	null
630.txt	Several participants also mentioned that, although useful, the explanations lacked a causal rationale.	null
631.txt	Below we discuss the results from both experiments in detail and relate them to our theory presented in Section5.	relate to
632.txt	Experiment Imeasured the participants capacity to understand how and when the system provided a specific advice.	null
633.txt	This construct was operationalized in three measurements: decisive factor identification, advice predictionand perceived system understanding.	null
634.txt	We hypothesized that participants receiving contrastive rule-based explanations would score best on all three measurements.	null
635.txt	Contrastive example-based explanationswere only expected to improve understanding slightly more than no explanations.	more than
636.txt	The results from our evaluation support these hypotheses in part.	null
637.txt	First, rule-based explanations indeed seem to allow participants to more accurately identify the factor from a situation that was decisive in the systems advice.	null
638.txt	However, rule-basednor example-based explanation allowed participants to learn to predict system behavior.	null
639.txt	The rule-based explanations however, did cause to participants to think that they better understood the system compared to example-basedand no explanations.	compared to
640.txt	The example-based explanations only showed a small and insignificant increase in perceived system understanding.	null
641.txt	It is important to note that there was no correlation between the self-reported measurement of understanding and the behavioral measurements of understanding.	It is important to
642.txt	This shows that participants had a perception of understanding that differed from the understanding as measured with factor identificationand advice prediction.	had a perception of
643.txt	Close inspection of the results showed two potential causes for the lack of support for our hypotheses.	the lack of
644.txt	The first reason might be because the described DMT1 situations and accompanying system advice was too intuitive.	null
645.txt	This is supported by the fact that participants with no explanationwere already quite adapt in identifying decisive factors(nearly 70%compared to 33% chance).	This is supported by the fact that
646.txt	The second reason we inferred from open discussions with participants after the experiment.	null
647.txt	Most participants who received either explanation style mentioned difficulty in applying and generalizing the knowledge from the explanations to novel situations.	null
648.txt	Several participants even expressed the desire to know the rationale of why a certain rule or behavior occurred.	null
649.txt	This is in line with the theory that explanations should convey specific causal relations obtained from an overall causal model describing the behavior of the system, instead of just factual correlations between system input and output.	instead of
651.txt	However, such explanations are capable of educating a user to identify which factors would play a decisive role in system advice given a specific situation.	play a decisive role in
652.txt	Also, such explanations seem to provide the user with the perception that measures that accurately and reliably measure the intended construct.	null
653.txt	In Experiment II we investigated the extent to which an explanation increases the persuasiveness of an advice, as well as the explanations effect on task performance.	as well as
654.txt	The persuasive power of an explanation was operationalized with the number of times the advice was copied.	null
655.txt	Task performance was represented by the number of correct decisionsand the self-reported prediction of advice correctness.	null
656.txt	We hypothesized that especially contrastive example-based explanations would increase persuasive power, while these in turn would lower actual task performance.	in turn
657.txt	In contrast, the understanding participants gained from rule-based explanationswas expected to cause an increase in task performance improvement.	In contrast
658.txt	Due to a lack of statistical evidence not much can be inferred from this, and further evaluation is required.	Due to
659.txt	Similar to Experiment Iwe found a lack of correlation between reports of participants perception of predicting advice correctness, and the number of correct decisions.	Similar to
660.txt	In other words, these measures do not seem to measure the same construct.	In other words
661.txt	An explanation could be that participants were unable to estimate their own capacity of predicting the correctness of advice.	were unable to
662.txt	We have shown that providing an explanation with an advice results in users following that advice more often, even when incorrect.	results in
663.txt	In addition, there was a suggestion that explanations also improve task performance, especially contrastive example-based explanations.	In addition, there was a suggestion that
664.txt	However, these effects were marginal and not significant.	null
665.txt	These results underline the need in the field of XAI to take a different stance on which explanations should be generated.	take a different stance on
666.txt	Two common styles of explanations answering a contrasting question did not appear to increase task performance, an effect often attributed to such explanations within the field.	attributed to
667.txt	This study has several limitations that warrant caution in generalizing the results to other use cases or to the field of XAI in general.	the field of
668.txt	The first set of limitations is related to the selected use case of aided DMT1 self-management.	is related to
669.txt	This use case falls into the category simplified from Doshi-Velez and Kim as it approximates a realistic use case.	falls into
670.txt	However, two major aspects differ from the reallife situation.	differ from
671.txt	First, we recruited healthy participants who had to empathize with a DMT1 patient, instead of actual DMT1 patients.	instead of
672.txt	Nevertheless, participants were sampled from the entire Dutch population, resulting in a wide variety of ages and education levels.	resulting in
673.txt	These choices allowed us to measure the effects of the explanation types without focusing on a specific demographic or having to compensate for varying domain knowledge in DMT1 participants.	the effects of
674.txt	Second, the system itself was fictitious and followed a predetermined set of rules rather than comprising the full complexity of a realistic system.	rather than
675.txt	These two simplifications prevent us to generalize the results and to apply our conclusions to construct an actual system for aiding DMT1 patients in self-management.	null
676.txt	However, this was not the purpose of this study.	the purpose of
677.txt	Instead, we aimed to evaluate whether the supposed effects of two often cited explanations styles were warranted.	aimed to
678.txt	We believe the selected use case allowed us to do so, as it gave both context as well as motivation for the users to understand explanations.	as well as
679.txt	Also, laymen were chosen opposed to DMT1 patients to mitigate any difference in diabetes knowledge and misconceptions, which can vary greatly between patients.	opposed to
680.txt	Of course, future research specifically targeted at the development of a DSS for DMT1 self-management should include DMT1 patients as participants.	targeted at
681.txt	The second set of limitations is related to suspected confounds in the experiment.	is related to
682.txt	A brief usability questionnaire showed that participants held an overall positive bias towards the system, whether an explanation was provided or not.	held an overall positive bias towards
683.txt	In addition this questionnaire showed that participants perception of the organization of the information was not always positive.	In addition
684.txt	Hence, a potential limitation lies in the way the explanations were presented.	lies in
685.txt	Also,surprisingly, in Experiment Iparticipants attributed a low performance to the system, while they had no information to do so.	had no information to do
686.txt	In Experiment II however, participants tended to slightly overestimate the systems actual performance.	null
687.txt	This occurred independent of the explanation style.	null
688.txt	This shows that the participants could have had a natural tendency to distrust the systems advice.	had a natural tendency to
689.txt	This may have affected the self-reported results.	null
690.txt	Finally, a few limitations arose from the design of both experiments.	arose from
691.txt	The results for the example-based explanations could have been different with a longer learning block, as it takes time to infer decision boundaries from examples.	it takes time to
692.txt	Also, both testing blocks were relatively long, which could have caused participants to continue learning about the system while we were measuring their understanding.	null
693.txt	We did not perform any analyses on this, as it would add another level of complexity to the design.	null
694.txt	Hence, we cannot say for certain that the learning block was of sufficient length to allow participants to learn enough from the explanations.	for certain
695.txt	However, if this was the case, we believe that prolonging the learning block would have resulted in even stronger effects.	resulted in
696.txt	Lastly, due to the choice of different participant groups for both experiments.	due to
697.txt	However, we selected this approach instead of combining the constructs in a single experiment with a within-subject design, to avoid learning effects not sufficiently compensated through randomizing the understanding and task performance/persuasion blocks.	instead of
698.txt	A lack of user evaluations characterizes the field of Explainable Artificial Intelligence .	A lack of
699.txt	A contribution of this paper was to provide a set of recommendations for future user evaluations.	A contribution of this paper was to
700.txt	Practical recommendations were given for XAI researchers unfamiliar with user evaluations.	null
701.txt	These addressed the evaluations constructs and their relations, the selection of a use case and the experimental context, and suitable measurements to operationalize the constructs in the evaluation.	null
702.txt	These recommendations originated from our experience designing an extensive user evaluation.	null
703.txt	Our second contribution was to evaluate the effects of contrastive rule-based and contrastive example-based explanationson the participants understanding of system behavior, persuasive power of the systems advice when combined with an explanation, and task performance.	the effects of
704.txt	The evaluation took place in a decision-support context where users were aided in choosing the appropriate dose of insulin to mitigate the effects of diabetes mellitus type 1.	were aided in
705.txt	Results showed that contrastive rule-based explanations allowed participants to correctly identify the situational factor that played a decisive role in a systems advice.	played a decisive role in
706.txt	Neither example-based or rule-based explanations enabled participants to correctly predict the systems advice in novel situations, nor did they improve task performance.	enabled to
707.txt	However, both explanation styles did cause participants to follow the systems advice more often, even when this advice was incorrect.	null
708.txt	This shows that both rulesand examplesthat answer a contrastive question are not sufficient on their own to improve users understanding or task performance.	are not sufficient on
709.txt	We believe that the main reason for this is that these explanations lack a clarification of the underlying rationale of system behavior.	We believe that the main reason for this is that
710.txt	Future work will focus on the evaluation of a combined explanation style provided in interactive form, to assess whether this interactive form helps users to learn a systems underlying rationale.	focus on
711.txt	As an extension, potential methods will be researched that can generate causal reasoning traces, rather than decision boundaries, to expose the behavior rationale directly.	rather than
712.txt	In addition, future research may focus on similar studies with actual diabetes patients to study explanation effects in potentially homogeneous groups.	In addition
713.txt	Finally, during the design and analysis of this user evaluation we discovered a need for validated and reliable measurements.	null
714.txt	We will continue to use different types of measurements to measure constructs in a valid and reliable way in future user evaluations.	in future
715.txt	This paper presents a bidirectional search algorithm that dynamically improves the bounds during its execution.	null
716.txt	It has the property that it always terminates on or before the forward search meets the backward search.	It has the property that
717.txt	Computational experiments on the pancake problem, the sliding tile puzzle, and the topspin problem demonstrate that it is capable of solving problems using signicantly fewer node expansions than A* or state-of-the-art bidirectional algorithms such as MM and GBFHS.	it is capable of
719.txt	While there have been a number of success stories for BHS, overall the computational results have been disappointing in comparison with unidirectional search.	in comparison with
720.txt	This paper presents a BHS algorithm, Dynamically Improved Bounds Bidirectional Search , that improves upon previous BHS algorithms.	null
721.txt	Pohl's algorithm, Bidirectional Heuristic Path Algorithm, essentially per forms two interleaved A* searches, one in the forward direction, which we denote as FA*, and one in the backward direction.	denote as
722.txt	One shortcoming of BHPA is that some nodes may be expanded twice, once in each direction.	null
723.txt	Kaindl and Kainz proved that because of this shortcoming, BHPA may need to expand nearly all of the nodes that are expanded by FA* and by BA*.	because of
724.txt	In such cases, BHPA is inferior to A*.	is inferior to
725.txt	They also proved that if all the f-values are distinct, then BHPA must expand at least as many nodes as either FA* or BA* expands.	as many as
726.txt	We prove, theoretically and demonstrate computationally, that DIBBS is capable of breaking through this theoretical barrier.	is capable of
727.txt	Holte recently introduced a family of "meet in the middle" algorithms which also are capable of breaking through this theoretical barrier, but their approach is quite different than the approach taken here.	is quite different than
728.txt	In 1989, Kwa presented BS*, which improved upon BHPA by eliminating the necessity of expanding any nodes in both directions.	the necessity of
729.txt	While this was an important theoretical advance, computational results continued to be disappointing.	null
730.txt	We prove that DIBBS, like BS*, never expands a node in both directions.	null
731.txt	In fact, DIBBS goes one step better,it terminates before the first node is eligible to be expanded in both directions.	In fact
732.txt	Loosely speaking, DIBBS terminates on or before the two searches meet .	null
733.txt	The "meet in the middle" algorithms by Holte mentioned above, when using a consistent heuristic, also have this property, but again their approach is quite different than the approach taken here.	is quite different than
734.txt	In the same paper where Kaindl and Kainz demonstrated some of the shortcomings of BHPA, they also laid the foundation for improving BHS algorithms.	laid the foundation for
735.txt	They developed a BHS algorithm that dynamically improves the bounds provided by the heuristics during the search.	null
736.txt	In 2004, Auer and Kaindl built two BHS algorithms based on this foundation.	based on
737.txt	The first, Max-BS*, uses the improved bounds as the priority function in one of the search directions, but not the other.	null
738.txt	It does not use the improved bounds for pruning.	null
740.txt	Our work further builds on the foundation laid by Kaindl and Kainz.	builds on the foundation laid by
741.txt	First, we show how to refine and improve the dynamic bounds.	null
742.txt	Second, we show how to seamlessly build the dynamic bound improvement method into a new priority function that permits DIBBS to fully utilize the improved bounds for pruning in both directions and in the priority function.	both and
743.txt	More recently, Barker and Korf investigated the limitations of front-to-end BHS al gorithms.	the limitations of
744.txt	They arrived at two main conclusions.	arrived at
745.txt	First,Adding a weak heuristic to a bidirectional bruteforce search cannot prevent it from expanding additional nodes.	null
747.txt	In addition, they conjectured that the possible contribution of Kaindl and Kainz's BHS algorithm was to avoid generating nodes with f equal to the cost of an optimal path.	In addition
748.txt	We demonstrate computationally that DIBBS can overcome their second conclusion and their conjecture.	null
749.txt	One might guess that Barker and Korf's pessimistic pronouncements might have stifled further research on BHS algorithms, but it actually had the opposite effect.	it actually had the opposite effect
750.txt	In their paper, they postulated the existence of a balanced BHS algorithm that never expands nodes deeper than the solution midpoint, even though such an algorithm did not exist at the time.	at the time
751.txt	Holte filled the void by developing the MM algorithm that is guaranteed to meet in the middle.	null
752.txt	Sharon modified MM to create MM, which exploits knowledge about the smallest cost of an edge.	null
753.txt	A detailed analysis of both algorithms is presented in Holte.	is presented in
754.txt	Computational results presented in these papers established that it is possible for BHS algorithms to expand fewer nodes than either bidirectional bruteforce search or unidirectional heuristic search.	it is possible for
755.txt	See X for a recent survey of bidirectional heuristic search.	null
756.txt	MM and MM spawned a flurry of research, resulting in several new BHS algorithms and a deeper understanding of the minimum number of nodes that must be expanded by a BHS algorithm.	resulting in
757.txt	Eckerle began investigating the minimum number of nodes that must be expanded.	null
758.txt	They extended the assumptions from undirectional heuristic search to define Deterministic, Expansion-based, Black Box bidirectional algorithms.	null
759.txt	They characterized pairs of nodes that must be expanded by any DXBB BHS algorithm.	be expanded by
760.txt	Chen continued this vein of research by proving that the minimum number of node expan sions for a DXBB BHS algorithm can be determined by finding a Minimum Vertex Cover in an auxiliary bipartite graph called GMX.	null
761.txt	They also developed a BHS algorithm, named Near-Optimal Bidirectional Search , that makes use of this knowledge.	makes use of
762.txt	They proved that NBS will never expand more than twice the number of nodes as the size of a MVC of GMX and that no DXBB BHS algorithm can provide a stronger guarantee than this.	null
763.txt	Shaham constructed an efficient algorithm for finding an MVC of GMX.	null
764.txt	They also created Fractional MM , which allows flexibility in choosing the meeting point of the forward and backward searches.	null
765.txt	Shaham extend the theory regarding the minimum number of node expansions to the case where the cost of the smallest edge is known and constructed the Meet at the Threshold algorithm that controls the meeting point of the forward and backward search via a threshold parameter.	null
766.txt	Shperberg created the Dynamic Vertex Cover Bidirectional Search algorithm, which, similar to NBS, uses information about GMX to guide the search, but unlike NBS, does not have a theoretical guarantee about its worst case performance.	have a theoretical guarantee about
767.txt	Barley created an algorithm named Generalized Breadth-First Heuristic Search , which has great flexibility in controlling where the forward and backward searches.	has great flexibility in
769.txt	Furthermore, DIBBS assumes that the heuristics are consistent, whereas DXBB algorithms do not.	null
770.txt	DIBBS does not satisfy these assumptions, so it is not subject to the theoretical minimum number of node expansions provided by the MVC of GMX.	it is not subject to
771.txt	In fact, in Sections 5 and 6 it is shown that DIBBS often is capable of solving problems while expanding fewer nodes than in a MVC of GMX.	it is shown that
772.txt	It should be emphasized that while DIBBS shares information between the forward and backward searches, it is a front-to-end algorithm, which means that the heuristics are only evaluated from a node to either the start node or the goal node.	It should be emphasized that
773.txt	This is in contrast with front-to-front algorithms, where the heuristcs are evaluated from a node to every other node in the frontier of the opposite search direction.	in contrast with
774.txt	Front-to-front evaluations dynamically improve the bounds, but at a very high computational cost.	null
775.txt	DIBBS dynamically improves the bounds with very little additional computational cost.	null
776.txt	This paper only addresses front-to-end BHS algorithms.	null
777.txt	After this paper was accepted for publication, the authors were made aware of a paper by Sadhukhan, in which a similar algorithm was presented.	made aware of
778.txt	This paper provides more mathematically rigorous proofs of the correctness of the algorithm, a proof that no node is expanded twice, a more careful analysis of which nodes will not be expanded, and more computational testing, including a computational investigation of the minimum number of nodes that must be expanded.	null
779.txt	Given an undirected graph with nonnegative edge costs, a start node s, and a goal node t, the problem is to find a lowest cost path from s to t, where the cost of a path is the sum of the cost of the edges on the path.	the sum of
780.txt	In order to simplify the presentation and analysis of the algorithm, we assume that there is at least one path from s to t.	In order to
781.txt	An asterisk is used on functions to distinguish an optimal value of the function from a possible suboptimal value along some arbitrary path.	null
782.txt	For example, gf is the extra cost of the path P compared to the lower bound.	For example
783.txt	However, when ff is used in conjunction with fb within a BHS algorithm, they can be used to prune nodes and to terminate the algorithm, as will be shown in the next two sections.	be shown in
784.txt	The following example will be used throughout the paper to illustrate the denitions and concepts.	null
785.txt	This section presents the bidirectional algorithm and its properties.	null
786.txt	Capital letters Gd and Fd are used in the algorithm instead of gd and fd; respectively, in order to distinguish between values computed by the algorithm and values computed by the original mathematical denition.	in order to
787.txt	The Expand Backward function, which is analogous to the Expand Forward function, is not shown here.	is analogous to
788.txt	The overall approach of DIBBS is similar to many other BHS algorithms that have appeared in the literature.	is similar to
789.txt	It conducts two searches: a forward search starting from s and a backward search starting from t: It maintains a closed and open set of nodes in both directions.	null
790.txt	Closed nodes are the ones that have already been expanded.	null
791.txt	At each iteration, a decision is made whether to expand a node in the forward direction or the backward direction.	null
792.txt	DIBBS is exible in how that decision is made.	null
793.txt	One possible criteria will be presented below.	null
794.txt	Once a direction has been selected, an open node in that direction that has the smallest value of the priority function is chosen to be expanded.	null
795.txt	DIBBS diers from other BHS algorithms in that it uses fd as the priority function, as opposed to fd; which is used by many other BHS algorithms.	as opposed to
796.txt	The expansion of a node is done similar to other BHS algorithms, with the exception that fd rather than fd is updated .	similar to
797.txt	Before the next iteration is performed, a termination criteria is checked.	null
798.txt	DIBBS' termination criteria diers in two respects from many other BHS algorithms.	null
799.txt	First, some other algorithms do not terminate until one of the open sets is empty.	null
800.txt	DIBBS can be terminated while both open sets are nonempty.	null
801.txt	Second, DIBBS uses fd in its termination criterion.	null
802.txt	One further dierence is that DIBBS requires consistent heuristics.	null
803.txt	If the heuristics are inconsistent, then DIBBS may return a suboptimal path, as demonstrated in an example in Section 6.	as demonstrated in
804.txt	DIBBS requires several data structures to be effciently implemented.	null
805.txt	In particular, the data structures must be able to choose the open node with the minimum Fd-value, must maintain a list of both open and closed nodes, and must be able to recognize if a node is in either of those sets.	In particular
806.txt	Our implementation uses two heaps, one for the forward direction and one for the backward direction, to choose the next node to be expanded.	null
807.txt	It stores all the nodes generated in an unordered list and uses a hash table to determine if a given node is in that list.	null
808.txt	Sadhukhan developed an algorithm named BAE* that is similar to DIBBS, although he used dierent notation.	is similar to
809.txt	One other minor dierence between the two algorithms is that BAE* switches directions every iteration.	null
810.txt	We now prove the correctness of DIBBS.	null
811.txt	Several of the properties are only stated and proved for the forward search.	null
812.txt	It is to be understood that an analogous property can be stated and proved for the backward search.	It is to be understood that
813.txt	We begin with the observation that DIBBS correctly computes the functions .	begin with
814.txt	This section presents computational experiments with DIBBS on the pancake problem, the sliding tile puzzle, and on the topspin problem.	null
815.txt	Note that Sadhukhan only reported results for BAE* for the sliding tile puzzle.	null
816.txt	The primary purpose of these experiments is a proof of concept to demonstrate the following claims in practice.	The primary purpose of
817.txt	DIBBS is capable of solving certain problems while expanding fewer nodes than either FA* or BA*.	either or
818.txt	DIBBS can overcome Barker and Korf's second conclusion that with a strong heuristic, BHS will expand more nodes than a unidirectional heuristic search.	null
819.txt	Kainld and Kainz's algorithm performed better than A* merely because it had a better tie-breaking rule which permitted it to find the optimal path sooner.	performed better than
820.txt	DIBBS is capable of solving certain problems while expanding fewer nodes than the theoretical minimum for DXBB BHS algorithms.	null
821.txt	Hence for certain problems it is capable of outperforming any DXBB algorithm, such as MM, MM, GBFHS, NBS, MT, DVCBSF , and DVCBSFA.	it is capable of
822.txt	Given a stack of n pancakes of distinct diameters, the goal of the pancake problem is to sort them from the smallest to the largest.	the goal of
824.txt	The objective is to minimize the number of flips needed to sort the pancakes.	The objective is to
826.txt	The prefix reversal sorting problem is to find the minimum number of reversals needed to sort the sequence into increasing order.	null
827.txt	The pancake problem, which is NP-hard , is directly equivalent to the prefix reversal sorting problem.	is directly equivalent to
828.txt	Helmert , by ignoring the gaps involving the X smallest pancakes.	null
829.txt	The resulting heuristic is called GAP-X, where GAP-0 is the same as the original GAP heuristic.	the same as
830.txt	We use GAP-1, GAP-2, and GAP-3 to demonstrate how DIBBS performs when given a weaker heuristic.	null
831.txt	If the entry is a percentage, then this is the percentage of the 1,000 instances that were successively solved before running out of memory.	this is the percentage of
832.txt	An entry of DNR indicates that we did not run the algorithm because it was estimated that very few of the instances would complete before running out of memory.	null
833.txt	The Min algorithm is the algorithm obtained by running both FA* and BA* and choosing the better one for each problem, it is the algorithm obtained if we had an oracle that could choose the better direction in advance.	both and
834.txt	The table is divided into sections based on which heuristic was used.	is divided into
835.txt	For each row, the fewest number of node expansions is in bold.	null
836.txt	The sliding tile puzzle has been extensively used as a test problem for heuristic search algorithms, both unidirectional and bidirectional.	null
837.txt	This section presents computational results for the 15-puzzle on the 100 instances created by Korf using the Manhattan heuristic.	null
838.txt	The computational results are presented in Table 3.	are presented in
839.txt	FA* and BA* required too much memory to be solved, so results for IDA* are reported instead.	null
840.txt	The table also includes NBS, DVCBSF;and DVCBSA; since results for these algorithms on the 15-puzzle have been published.	null
841.txt	The results for MM and NBS are as reported in X, the results for GBFHS are as reported in X, and the results for DVCBSF and DVCBSA are as reported in X.	as reported in
842.txt	The results presented in Table 3 clearly demonstrate that DIBBS dominates the other algorithms.	null
843.txt	For unidirectional search, IDA* expanded 115 times as many as nodes as DIBBS.	as many as
844.txt	G Only the second operation is counted as a move.For these experiments, a single pattern database of M consecutive positions was used.	counted as
845.txt	This single pattern database was used N times, once for postions , MM; GBFHS, and DIBBS contain the average number of nodes expanded by each of these algorithms.	null
846.txt	If the entry is a percentage, then this is the percentage of the 100 instances that were successively solved before running out of memory.	this is the percentage of
847.txt	For these experiments, the direction for each iteration of DIBBS was chosen using the cardinality rule with f-leveling.	null
848.txt	The computational results for the pancake problem are presented in Table 5. it is the percentage of nodes needed to verify optimality relative to the number of nodes needed to find and verify optimality.	it is the percentage of
849.txt	This indicates that for DXBB algorithms, the best strategy when GAP-0 or GAP-1 is used is to only expand nodes in one direction, unidirectional dominates bidirectional search.	null
850.txt	This is in keeping with Barker and Korf's conclusion, With a strong heuristic, a bidirectional heuristic search expands more nodes than a unidirectional heuristic search.	null
851.txt	This is discussed in greater detail in Section 7.	is discussed in
852.txt	For the weaker heuristics, GAP-2 and GAP-3, Table 5 shows that jMVCj and jMVCj are significantly smaller than Min(FA*,BA*), indicating that unidirectional search no longer is the best strategy for DXBB algorithms.	null
853.txt	This can be seen in the computational results as both MM and GBFHS expand fewer nodes than Min(FA*,BA*), for both verifying optimality .	both and
854.txt	Examining the last column in Table 5 reveals that when GAP-0 is used, only about 26% of the total eort is needed to verify the optimality, whereas about 74% is needed to find the optimal path.	null
855.txt	This indicates that the optimal path was found relatively late during the search.	null
856.txt	For GAP-1, GAP-2, and GAP-3, the opposite occurs; most of the total eort is needed to verify optimality.	null
857.txt	This indicates that the optimal path is found relatively early during the search, but many more nodes must be expanded to verify the optimality of the path.	null
858.txt	The computational results for the topspin problem are presented in Table 7.	are presented in
859.txt	This indicates that unidirectional search dominates DXBB bidirectional search algorithms when the stronger heuristics are used.	null
860.txt	There are several ways that BHS algorithms can improve upon FA* or BA*.	There are several ways that
861.txt	One larger search replaced by two smaller searches.	replaced by
862.txt	To illustrate this point, suppose the graph has a uniform branching factor of b, all edges have unit cost, and heuristics are not used.	null
863.txt	Consequently, the bidirectional search is exponentially faster than the unidirectional search.	null
864.txt	In fact, this observation was the initial source of optimism that bidirectional heuristic search could outperform unidirectional heuristic search in a similar manner.	In fact
865.txt	As mentioned at the beginning of this paper, the anticipated improvement from two smaller searches, by and large, did not materialize in practice for earlier BHS algorithms.	As mentioned at the beginning of
866.txt	By using a dierent priority function and a dierent termination criteria, MM is capable of solving problems while expanding fewer nodes than either FA* or BA*.	is capable of
867.txt	Hence it has achieved the long sought goal of replacing one larger search by two smaller searches.	replacing by
868.txt	DIBBS also achieves the long sought goal of replacing one larger search by two smaller searches.	null
869.txt	The results for the 15-puzzle are even more striking, where Table 3 shows that DIBBS reduces the number of node expansions by a factor of 115 compared to IDA*.	compared to
870.txt	The results for the topspin problem are somewhat dierent.	null
871.txt	Overall, the computational results demonstrate that DIBBS, like MM and GBFHS, is capable of solving problems while expanding fewer nodes than either FA* or BA*.	is capable of
872.txt	The approach taken by MM and GBFHS is quite dierent than the approach taken by DIBBS.	null
873.txt	MM and GBFHS accomplish this goal by controlling where the two searches meet, whereas DIBBS does not control where the searches meet but uses dynamically improved bounds to reduce the size of the search.	null
874.txt	It is an area of future research to explore whether or not the two approaches can be successfully combined into a single algorithm.	It is an area of future research to
875.txt	The results discussed in the previous paragraph, especially for the extremely strong GAP-0 heuristic, convincingly demonstrate that DIBBS can overcome Barker and Korf's second conclusion that with a strong heuristic, BHS will expand more nodes than a unidirectional heuristic search.	null
876.txt	DIBBS achieves this by dynamically improving the bounds, or stated more generally, by using information from one search direction to aid the other direction.	null
877.txt	Their analysis implicitly assumed that such sharing of information would not happen.	null
879.txt	For many combinatorial optimization problems, one search direction may be significantly easier than the other direction.	be significantly easier than
880.txt	For some such problems, the easier direction might always be the same.	null
881.txt	For example, Barker and Korf reported that the forward direction is consistently easier than the backward direction for the peg solitaire problem.	For example
882.txt	In such a case, one would choose to use FA* over BA*.	null
883.txt	But for many other problems, the better direction is dependent on the particular instance, in which case it is not known apriori whether it will be better to use FA* or BA*.	it will be better to
884.txt	Bidirectional search has the advantage that it can use information as the algorithm proceeds to determine which direction is easier and then place greater emphasis on that direction.	null
885.txt	For the pancake problem, Table 2 shows that the better direction is dependent on the instance when GAP-0 or GAP-1 is used.	is dependent on
886.txt	For example, FA* expands 92,309 nodes on average, which is about 5% more nodes than BA*, which expands 88,234 nodes, on average.	For example
887.txt	But if the better direction was known for each instance in advance, then the number of node expansions could be reduced to 56702 on average, which represents a 35% reduction.	on average
888.txt	While we do not know of a way to directly measure how much DIBBS benefitted from exploiting the easier direction, it could not have not benefitted more than 35%.	more than
889.txt	Interestingly enough, when GAP-2 or GAP-3 is used, the backward direction is consistently better than the forward direction.	better than
890.txt	This can be seen in Table 2 by observing that the number of nodes expanded by BA* and Min are nearly identical, while the number of nodes expanded by FA* is much larger.	This can be seen in
891.txt	For GAP-2 and GAP-3, the improvement of DIBBS over FA* may be partially due to exploiting the better direction, but the improvement over BA* is not.	due to
893.txt	It is well known that for many combinatorial optimization problems there are a large number of nodes with f .	It is well known that
894.txt	In this case, finding the optimal path sooner is a realtively small component of the overall success of DIBBS over FA* and BA*.	null
895.txt	For the 15-puzzle, comparing Table 3 to Table 5 reveals that IDA* expands 115 times as many nodes as DIBBS when C is not known in advance and 90 times as many nodes when C is supplied as the initial upper bound.	as many as
896.txt	Hence, finding the optimal path sooner is a relatively small component of the overall success of DIBBS over IDA*.	null
897.txt	For the topspin problem, especially for the stronger heuristics, Tables 4 and 7 show that finding the optimal path sooner is a large component of the overall success of DIBBS over FA* and BA*.	null
898.txt	For these problems, DIBBS actually requires slightly more node expansions to verify optimality than Min, but requires significantly fewer node expansions to find and verify optimality.	null
900.txt	Bidirectional search has the potential advantage of using information from one direction to improve the bounds in the backward direction.	has the potential advantage of
901.txt	DIBBS uses dynamically improved bounds to avoid expanding nodes with min and to terminate the algorithm sooner.	null
902.txt	It is difficult to measure how much each of the possible sources of improvement contribute to the overall success of DIBBS, or any other BHS algorithm, because they are intricately interwoven.	It is difficult to
903.txt	For example, not only do dynamically improved bounds prevent the expansion of nodes with min and permit the search to be terminated earlier.	For example
904.txt	Iris recognition as a reliable method for personal identification has many important applications in both public and personal security areas.	has many important applications in
905.txt	Iris recognition has been well studied with the objective to assign class label of each iris image to a unique subject.	null
906.txt	This paper proposes a general framework for iris image classification based on texture analysis.	based on
907.txt	A novel texture representation method called Hierarchical Visual Codebook is proposed to encode the texture primitives of iris images.	is proposed to
908.txt	The HVC is an integration of two existing Bag-of-Words models, namely Vocabulary Tree and Locality-constrained Linear Coding .	an integration of
911.txt	A comprehensive fake iris image database simulating four types of iris spoof attacks is developed as the benchmark for research.	is developed as
913.txt	Iris recognition has become a hot research topic driven by its wide applications in national ID card, border control, banking, etc.	null
914.txt	Iris is a ring-shaped region of human eye with rich texture information under near infrared illumination.	null
915.txt	Iris texture is regarded as a genotypic biometric pattern and stable during life so that iris recognition provides an extremely reliable method for individual authentication .	so that
916.txt	Iris recognition aims to assign a unique identity label to each iris image based on automatic preprocessing, feature analysis and feature matching.	aims to
918.txt	In traditional iris recognition applications, iris images taken from a human eye are defined as the same class so that the dissimilarity between iris images of different subjects should be identifind.	so that
920.txt	For example, in iris liveness detection, one needs to classify all iris images into two categories, genuine or fake iris images;	For example
925.txt	Both iris image classification and iris recognition can be globally regarded as the same problem of pattern recognition, i.e.	regarded as
927.txt	The only difference is the definition of class labels at macro or micro scale.	null
928.txt	For recognition, the class label is the identity of a person .	null
929.txt	So the solution of iris image classification is significantly different to iris recognition.	is significantly different to
930.txt	Iris texture naturally has unique pattern for each subject so we can extract the individually specific features to distinguish different subjects.	null
933.txt	Therefore, iris image classification is actually a more challenging problem compared with iris recognition.	compared with
934.txt	The main challenges of iris image classification are summarized as follows.	The main challenges of
936.txt	The visual appearance of human iris is a complex texture pattern.	null
942.txt	So it is inevitable to introduce some ambiguity into the definition of iris image categories.	it is inevitable to
943.txt	How to represent iris image features suitable for the classification task?	suitable for
944.txt	Iris images naturally exhibit random texture patterns and we usually use the detailed image features for iris recognition.	null
945.txt	However, the existing feature representation methods in iris recognition cannot be directly used for iris image classification.	used for
946.txt	On one hand, the iris features for classification should tolerate the within category difference of detailed texture information.	On one hand
947.txt	On the other hand, the iris features for classification should be distinctive for intercategory iris images.	On the other hand
948.txt	Therefore, the iris features for classification should exhibit both similarity and dissimilarity for interclass iris images.	null
949.txt	For iris images from a same category, the iris features should be clustered closely even these iris images are captured from different subjects.	null
950.txt	For iris images from different categories, the iris features should be separated at a distance.	null
951.txt	So it is a grand challenge to develop image feature representation method for iris image classification due to such a contradiction.	it is a grand challenge to
952.txt	Work on iris image classification is driven by specific application of iris biometrics.	null
953.txt	So the related works on iris image classification for three kinds of typical applications are summarized as follows.	are summarized as follows
954.txt	An iris recognition system may suffer from illegal attacks since it is usually used to protect valuable resources.	it is usually used to
955.txt	Attack at iris sensor level with forged iris patterns printed on contact lens or paper is a straightforward risk for iris biometrics.	null
956.txt	So iris liveness detection is necessary to protect an iris recognition system from attacks of fake iris images.	is necessary to
957.txt	There are mainly two approaches to check the liveness of input iris images in the literature.	There are mainly two approaches to
960.txt	This approach needs special design of iris sensors.	null
961.txt	An alternative approach is to check the liveness characteristics of iris images based on texture analysis, which has the advantage of independence of iris sensors.	based on
963.txt	Quality based image measures were also used for iris liveness detection.	used for
964.txt	Genuine and fake iris images have distinctive texture patterns, therefore, well developed texture analysis and pattern classification methods can be used for iris liveness detection.	be used for
965.txt	The texture features useful for iris liveness detection include gray level co-occurrence matrix , statistical distribution of iris texture primitives , local binary patterns and weighted-LBP.	null
967.txt	Some attempts have been made to perform race classification based on biometric images.	based on
968.txt	Most of the early work is based on facial images, such as the work in X.	such as
969.txt	It is intuitive that visual appearance of human iris is related to racial information.	It is intuitive that
970.txt	For example, eyes of Western subjects usually exhibit bright and colorful iris appearance with clear texture patterns.	For example
971.txt	In contrast, eyes of most Asian subjects show brown or dark appearance and it is impossible to obtain detailed texture information in visible lighting.	it is impossible to
972.txt	Therefore, we argue that human iris is a biometric trait with both phenotypic and genotypic features, which is a fundamental assumption enabling iris texture based race classification.	null
973.txt	The phenotypic features of iris biometrics are mainly illustrated in local details of iris texture patterns which are unique to each subject.	are unique to
975.txt	Although we can observe the similarity in both color and texture of iris images between generelated human eyes , this paper mainly addresses the problem of automatic race classification based on iris texture features.	addresses the problem of
979.txt	So we developed a specific visual vocabulary namely Iris-Texton to classify Asian and non-Asian subjects based on iris images.	based on
980.txt	Recently we borrowed the ideas of object recognition such as Bag-of-Words model with well optimized codebook for racial iris image classification.	null
981.txt	And Lyle used Local Binary Patterns of periocular biometrics for gender and race classification.	null
983.txt	As a unique and stable biometric modality, iris pattern is used to identify large population in many government and commercial applications.	is used to
984.txt	However, large scale iris identification can be much less accurate and less efficient than is commonly believed.	less than
985.txt	A possible solution to speed up large scale iris identification is to classify the large database into a number of categories based on iris texture.	based on
986.txt	Then, a query iris image is the most promising to be identifind using the templates from its corresponding category.	null
987.txt	It can improve the accuracy of iris recognition by integrating global texture information in classification stage and local texture features in recognition stage.	It can improve the accuracy of
988.txt	There are a few iris image classification methods proposed for coarse iris image classification.	proposed for
991.txt	Mehrotra used energy based histogram of multi-resolution DCT transformation to group iris images.	null
992.txt	Sunder investigated iris macro-features for iris retrieval and matching.	null
993.txt	Compared with iris recognition, iris image classification has not been well defined and addressed in the literature.	Compared with
994.txt	Existing research work related to iris image classification is scattered in pieces for specific problems.	related to
995.txt	In this paper, we attempt to provide a systematic study of the iris image classification.	attempt to
996.txt	The main contributions of our work are summarized as follows.	The main contributions of our work are
997.txt	This paper systematically addresses the problem of iris image classification, including its definition, core problems, challenges and applications.	addresses the problem of
998.txt	We propose a general framework for iris image classification based on statistical texture analysis.	based on
999.txt	Three typical applications of iris image classification are unifind into the general framework.	are unifind into
1000.txt	So that research efforts in separated problems can be unifind together and advanced solutions to iris image classification will be motivated with the guidance of such a framework.	null
1001.txt	In addition, a common module of iris image classification can be developed for iris recognition systems for various applications inspired by the general framework.	In addition
1002.txt	A novel texture pattern representation method called Hierarchical Visual Codebook is proposed to encode the distinctive and robust texture primitives of iris images.	is proposed to
1003.txt	The HVC combines Vocabulary Tree and Locality-constrained Linear Coding to achieve a hierarchical and sparse representation of visual vocabulary.	null
1004.txt	It performs well in typical applications of iris image classification and the results prove that Bag-of- Words model is well suited for iris image classification.	It performs well in
1005.txt	In addition, HVC provides a promising approach to learn class-specific visual codebook for general image classification.	In addition
1006.txt	Our study on HVC based race classification demonstrates the genotypic nature of iris texture.	null
1007.txt	The success of race classification based on iris images indicates that an iris image is not only a phenotypic biological signature but also a genotypic biometric pattern.	based on
1009.txt	However, the success of iris image classification does not contradict the fact of accurate individual authentication.	null
1010.txt	Iris image classification and iris recognition are two different concepts and use texture features at different scales to represent iris pattern.	null
1011.txt	Iris texture at a macro scale can reveal the similarity between iris images but the detailed minute iris features can successfully discriminate individuals.	null
1012.txt	An iris image database with four types of fake iris patterns namely CASIA-Iris-Fake is developed in this paper.	null
1013.txt	The existing research of iris liveness detection are limited on detection of specific fake iris images printed on paper due to the lack of a universal benchmark containing a variety of fake iris patterns.	due to
1014.txt	The publication of CASIA-Iris-Fake will definitely advance the development of unifind countermeasures against iris spoof attacks.	null
1015.txt	The remainder of this paper is organized as follows.	is organized as follows
1016.txt	Section 2 proposes a general framework for iris image classification, and the proposed novel iris pattern representation method is described in details.	is described in details
1019.txt	A general framework of iris image classification based on a novel texture pattern representation method called Hierarchical Visual Codebook is proposed in this section, as shown in Fig.	is proposed in
1021.txt	The framework mainly includes four modules: iris image preprocessing; low level visual feature extraction; statistical iris image representation based on HVC model; iris image classification.	based on
1023.txt	segmentation of the valid iris texture regions from the original iris images and normalization of the ring-shape iris regions into a unifind coordinate system.	null
1024.txt	Since the focus of this paper is iris image classifination, the iris image preprocessing method in X is adopted.	null
1025.txt	Traditionally iris images are normalized into polar coordinate system.	are normalized into
1031.txt	In this paper, we propose to use dense SIFT descriptors as the low level features for iris image classification.	propose to
1032.txt	Firstly, the gradient information encoded in SIFT provides a generic description of local regions for all iris images.	null
1033.txt	Secondly, the histogram derived from SIFT is distinctive for iris image classification.	is distinctive for
1034.txt	Thirdly, SIFT is proven as one of the most robust descriptors in image analysis.	is proven as
1035.txt	Therefore we argue that SIFT is well-suited for low feature extraction in iris image classification.	null
1036.txt	In this paper, SIFT descriptors are computed at local regions using a 16 window, and each window is divided into 44 cells.	is divided into
1037.txt	Image gradients within each cell are quantized into a 8-bin histogram, which results in a 128-D SIFT feature.	results in
1038.txt	The SIFT descriptors are densely extracted from the normalized iris images.	null
1040.txt	Given the low level visual features, it is suggested to obtain the statistical texture representation for iris image classification.	it is suggested to
1041.txt	So that the individual difference of detailed iris texture can be tolerated and the global texture representation is discriminative enough to distinguish iris images of different categories.	null
1042.txt	Bag of Words model is demonstrated as the most popular statistical feature representation in object recognition.	is demonstrated as
1044.txt	The most important issue in BoW is visual codebook learning and coding.	The most important issue in
1046.txt	Therefore our focus is to develop a novel visual codebook adaptive to the iris texture characteristics.	null
1047.txt	Compared with the visual signals in general object recognition or scene classification tasks, iris images do not contain abundant structural information and the main visual features in iris patterns are texture information.	Compared with
1048.txt	In addition, the global texture features between various iris images are much more similar than the visual features between different objects or natural scene images.	In addition
1049.txt	It indicates that the variations of iris textures are distributed in a relatively small part of the feature space.	are distributed in
1054.txt	The basic idea of VT is to hierarchically represent a large set of representative visual words through recursive applications of K-means clustering.	null
1055.txt	Therefore a larger vocabulary can be used to better model the visual contents of images with a much more efficient lookup of visual words.	be used to
1056.txt	Since iris images are rich of various texture primitives, it is a good idea to extend the idea of VT to iris image classification.	it is a good idea to
1057.txt	A success of a Bag-of-Words model is mainly contributed by a good visual codebook and a good visual coding strategy.	is mainly contributed by
1058.txt	Although VT is a good approach to build visual codebook, the hard voting based Vector Quantization coding in VT is not a good visual coding strategy.	is a good approach to
1059.txt	Some coding errors may be introduced into visual representation because of the similarity of some visual words.	be introduced into
1060.txt	So we prefer to a soft voting based visual coding strategy such as LLC.	such as
1061.txt	LLC is an effective visual coding scheme which utilizes the locality constraints to project each descriptor into its local-coordinate system with low computational complexity.	null
1062.txt	It aims to reconstruct visual features with locality constraint instead of sparsity constraint based on the following optimization criteria.	aims to
1063.txt	In our approach, the empty clusters obtained during hierarchical codebook learning are also represented with the same method as the real codes, but these codes have value 0 and are not used for coding.	are not used for
1064.txt	In this section, we use the three levels hierarchical visual codebook as an example to illustrate the coding algorithm.	as an example to
1065.txt	It is easy to extend the example to the cases with more coding levels.	It is easy to
1066.txt	The HVC is integrated into the coding process rather than following a single path down of the vocabulary tree during the image representation phase.	rather than
1067.txt	Each description vector is propagated down the tree by codes allocation in selected candidate codes at each level.	null
1068.txt	We initialize candidate nodes with all the nodes in the first level of B.	in the first level of
1069.txt	The solution of the coding in the i-th level is derived analytically by.	null
1070.txt	The proposed HVC model has both efficiency and robustness advantages during the code book learning phase.	null
1071.txt	Firstly,the hierarchical K-means classify all features into a small number of classes, and then classify the subset of features belonging to each class into a small number of classes in the next level clustering.	null
1072.txt	It is clear that learning a small number of codes from a subset of feature pool is more efficient than learning a large number of codes from feature pool.	It is clear that
1073.txt	The hierarchical strategy can learn codes from multi-scales.	null
1074.txt	Secondly, the hierarchical K-means clustering shows robustness in clustering tasks.	null
1075.txt	It performs better than K-means when the intra-class variations are large and the inter-class differences are small.	better than
1076.txt	The hierarchical K-means is suitable for iris texture codebook learning, since iris texture is highly random pattern but with relatively smaller variations than natural scene images.	is suitable for
1077.txt	Some texture primitives are seldom shown in the codebook learning, but they play significant roles in the iris image classification task.	play significant roles in
1078.txt	These important visual codes with low probability of occurrence may be ignored by the traditional K-means clustering.	null
1079.txt	In contrast, the hierarchical clustering strategy used in HVC is possible to reserve these visual codes in local feature space.	In contrast
1080.txt	The proposed HVC method achieves small quantization error owning to the dependency between codes in a down path through the vocabulary tree and sparse coding strategy.	null
1081.txt	The tree structure represents some relationships between the codes and creates overlapping partitions of feature spaces.	between and
1082.txt	It can capture salient pattern of local descriptors by local constrained and parents constrained coding in each level.	null
1083.txt	The HVC method avoids accumulating errors from root level and provides possibility to correct the quantization errors at lower levels by adopting the feature reconstruction strategy for coding.	null
1084.txt	Max pooling of HVC coding results for all image patches can achieve a powerful statistical feature representation of an iris image.	null
1085.txt	However, histogram representation of HVC features is a description of orderless patch-based visual features so it loses spatial information.	null
1086.txt	A better solution is to combine HVC with the spatial pyramid matching model to achieve much higher recognition accuracy.	combine with
1087.txt	But the combination of HVC and SPM will increase the dimensionality of feature vector.	the combination of
1088.txt	During the coding phase, HVC uses the feature reconstruction strategy for coding, which results in more accurate image representation compared to the vocabulary tree method .	compared to
1089.txt	Except the first level coding, the coding process just uses the children nodes of k codes with the largest projections in the upper level as the candidate codebook.	null
1090.txt	This strategy, on one hand, reduces the computational complexity comparing with using all the codes in the vocabulary tree.	on one hand
1091.txt	On the other hand, the HVC replaces the hard voting with feature reconstruction strategy for coding, which avoids accumulating errors from root level and provides possibility to correct the quantization errors at lower levels.	On the other hand
1092.txt	In X, the hard voting is used for coding, which may cause projection error lasting from the root of the vocabulary tree to leaves.	is used for
1093.txt	A small quantization error at the root may accumulate into a large quantization error at the leave nodes.	accumulate into
1094.txt	HVC coding can solve this problem, because it has more than one path through down the vocabulary tree, which uses codes with different parent nodes to reconstruct a descriptor.	more than
1095.txt	It reduces the dependence on upper level coding, and quantization errors can be corrected at the later level coding process.	null
1096.txt	Given the statistical representation of HVC features, iris image classification becomes a standard pattern recognition problem and well established classificr such as SVM can be used to predict the class labels.	such as
1097.txt	To demonstrate the effectiveness of the proposed iris image classification framework, three typical applications, i.e.	null
1099.txt	There are many ways to make counterfeit iris patterns and Fig.	There are many ways to
1101.txt	It is a challenging task to discriminate all these kinds of fake iris images and genuine iris images.	It is a challenging task to
1102.txt	Here a promising iris liveness detection method is developed based on the proposed iris image classification method.	based on
1103.txt	Because of the importance of iris liveness detection, some iris image databases containing iris images with cosmetic contact lenses have been published in public domain in recent years.	in recent years
1104.txt	To the best of our knowledge, the Notre Dame Cosmetic Contact Lenses 2013 is the largest one.	null
1105.txt	This dataset contains iris images of subjects without contact lenses, with soft contact lenses, and with cosmetic contact lenses, acquired using an LG 4000 iris sensor.	null
1106.txt	In our research, both iris images without contact lenses and with soft contact lenses are regarded as genuine iris images because iris texture patterns are still visible through soft contact lenses to achieve correct identification.	regarded as
1107.txt	And the iris images with cosmetic contact lenses are treated as fake samples.	are treated as
1108.txt	Although ND-Contact is a good database for research of iris liveness detection, it only has one type of fake iris images, i.e.	null
1110.txt	Therefore, we developed a more comprehensive database namely CASIA-Iris-Fake for iris liveness detection is used to capture a large number of fake iris images.	is used to
1111.txt	The Synth subset contains fake iris images artificially synthesized from fake iris images with cosmetic contact lens pattern.	null
1112.txt	These four kinds of typical fake iris images have seemingly realistic iris texture and are useful for testing the performance of iris liveness detection methods.	are useful for
1113.txt	Approaches to generate these fake iris patterns are described as follows.	are described as follows
1114.txt	The UPOL iris database contains high-quality iris images with abundant and clear iris texture.	null
1115.txt	So one image of each class is randomly chosen and printed on paper using the Fuji Xerox C1110 printer as the counterfeit input of iris recognition systems.	null
1117.txt	each printed iris pattern to construct the Print dataset.	null
1118.txt	There are totally 640 images in this dataset.	null
1119.txt	Cosmetic contact lens are popular currently so we collected 57 kinds of cosmetic contact lens with different texture patterns.	null
1120.txt	Some volunteers are asked to wear these contact lens and then an iris device is used to capture iris images of these subjects.	is used to
1121.txt	There are totally 74 left and right eyes wearing these contact lens.	null
1122.txt	Five fake iris images are captured from each eye to construct the Contact dataset shows some examples.	null
1124.txt	Ten fake iris image are captured per sample.	null
1125.txt	Therefore there are totally 400 fake iris images in the Plastic dataset.	null
1126.txt	The idea of iris image synthesis is used to generate fake iris images based on the Contact dataset.	is used to
1127.txt	We adopt the patch-based sampling method for synthesis, and both intensity and texture features are considered to select sampling patches with smooth transition boundaries.	both and
1128.txt	Various intra-class variations shows some examples.	null
1129.txt	We use the same device to capture 6000 genuine iris images from 1, 000 subjects as the positive samples in the experiments of iris liveness detection.	null
1130.txt	Three experiments are carried out to test the performance of iris liveness detection methods under different conditions.	are carried out to
1132.txt	Thirdly, the robustness and generalization capability of machine learning based iris liveness detection methods are evaluated on the CASIA-Iris-Fake when the training and testing datasets contain different types of fake iris images.	null
1133.txt	To evaluate the overall performance of iris liveness detection methods, the four fake iris image datasets of CASIA-Iris-Fake are combined together.	the overall performance of
1135.txt	We use 600 fake and 600 genuine iris images as positive and negative training samples, and others for testing.	null
1136.txt	The ROC curves and the Correct Classification Rate with Matlab2011 as the programming software.	null
1137.txt	A number of conclusions can be drawn from the experimental results.	be drawn from
1138.txt	Firstly, all iris image classification methods based on BoW can achieve high accuracy in detection of various fake iris patterns.	based on
1139.txt	Secondly, the iris liveness detection methods based on learned BoW model generally perform better than the BoW model without learning such as LBP.	based on
1140.txt	Thirdly, the proposed HVC is the best performing BoW model for iris liveness detection.	null
1141.txt	Fourthly, SPM can slightly improve the accuracy of both LLC and HVC with the cost of much higher dimensionality of feature vector.	improve the accuracy of
1142.txt	HVC with two levels of SPM can already achieve better performance than LLC with three levels of SPM.	better performance than
1143.txt	The experimental results demonstrate the spatial distribution information of iris texture primitives is not critical to iris image classification.	is not critical to
1144.txt	But spatial operators such as SPM can provide complementary information to BoW.	such as
1145.txt	So it is suggested to combine HVC and SPM for detection of fake iris patterns in highly secure applications.	it is suggested to
1148.txt	All the methods are performed on the whole normalized iris image without dividing it into small blocks.	are performed on
1149.txt	For the four datasets of CASIA-Iris-Fake, we use 100 fake and 100 genuine iris images as training samples, and the other images are used as the testing samples.	are used as
1150.txt	For ND-Contact, we use the setting of training and testing datasets defined by the database provider, i.e.	defined by
1151.txt	a training set of 3,000 images including 2,000 genuine samples and 1,000 fake samples and a testing set including 800 genuine samples and 400 fake samples.	null
1152.txt	We can learn from the experimental results in this Section what are the most important issues in development of an effective iris liveness detection method.	the most important issues
1153.txt	The problem of iris liveness detection can be solved in hardware level, software level or a com- bination of hardware and software.	be solved in
1154.txt	This paper demonstrates that iris image classification provides a good strategy to detect possible spoof attacks to an iris recognition system at software level.	This paper demonstrates that
1155.txt	Such a solution to iris liveness detection does not need special design of iris devices and it is applicable to all kinds of iris sensors.	it is applicable to
1156.txt	There are many possible ways to develop an iris image classification method for iris liveness detection.	There are many possible ways to
1157.txt	Our experimental results demonstrate that learning visual codebook specific to genuine and fake iris patterns can generate a good feature representation for this purpose.	for this purpose
1158.txt	State-of-the-art BoW models in visual recognition such as Vocabulary tree are good approaches for training the visual representation of iris liveness detector.	are good approaches for
1159.txt	This paper proposes a novel visual codebook namely HVC, a combination of VT and LLC, which performs the best in terms of accuracy and generalization for iris liveness detection.	in terms of
1160.txt	The advantage of HVC over VT and LLC is much more significant in real world applications when fake iris pattern types in the training dataset are limited.	The advantage of
1161.txt	The experimental results on cross datasets show that the performance of iris liveness detection methods may degrade greatly when the special types of fake iris patterns in testing has not been used for training.	has not been used for
1162.txt	This observation reminds us include all kinds of fake iris patterns for training.	null
1163.txt	But it is impossible to know all possible fake iris patterns used by the attackers since iris recognition systems are usually installed in a open environment.	it is impossible to
1164.txt	There are two possible solutions to this problem.	There are two possible solutions to this problem
1165.txt	One is to develop a robust iris image classification method such as HVC.	such as
1166.txt	The other is to update the training data of fake iris patterns online, just like the update of virus database in anti-virus software.	null
1167.txt	Race is a classification system used to categorize humans into genetically differentiated populations or groups defined by phenotype .	used to
1168.txt	There are a large number of different races in the world.	a large number of
1169.txt	And the parents of some subjects may come from different races so it is difficult to precisely determine the race category of these subjects, which may generate ambiguity in research of racial classification.	it is difficult to
1170.txt	Nevertheless, it is meaningful to develop an automatic race classification based on biometric patterns for promising commercial and forensic applications.	it is meaningful to
1171.txt	And a good start point is the research of classifying subjects with significant racial distinction, which is a well defined pattern classification problem.	null
1172.txt	For example, this paper mainly discusses iris biometrics based race classification of typical Asian and non-Asian subjects.	For example
1173.txt	In our experiments, almost all Asian subjects are Chinese and all non-Asian subjects are white people living in Europe or USA.	null
1174.txt	So the ground truth of class label is clearly defined in our research.	null
1175.txt	Three multi-race iris image databases are used in this paper to evaluate the effectiveness of racial iris image classification methods .	the effectiveness of
1176.txt	The CASIA multi-race iris image database .	null
1177.txt	Randomly selected 500 Asian iris images and 500 non-Asian iris images are used as the training set and all the remained iris images are used as the testing set.	are used as
1178.txt	ND-CrossSensor-Iris-2013 Dataset is a large iris image database in the literature and it has race label information for each image.	null
1179.txt	So it is a good database for research of racial iris image classification.	it is a good database for research of
1180.txt	However, most subjects in this database are white people and each subject has a large number of iris images across multiple sessions.	a large number of
1181.txt	So we need to select a subset from it namely ND multi-race iris image database for our research of racial iris image classification.	null
1182.txt	There are two iris devices used to collect ND-CrossSensor-Iris-2013 Dataset.	used to
1183.txt	In the dataset of LG2200, 1,194 iris images of 60 Asian subjects and 10,660 iris images of 534 white people are used for race classification experiments.	are used for
1184.txt	In the dataset of LG4000, 1,124 iris images of 60 Asian subjects and 9,641 iris images of 534 white people are used for race classification experiments.	are used for
1185.txt	To keep the balance between the iris images of Asian and non-Asian subjects, 8188 iris images of 411 Asian subjects from CASIA-Iris- Lamp are added into the LG2200 and LG4000 dataset.	keep the balance between and
1186.txt	In each dataset, randomly selected 2,000 Asian iris images and 2,000 non-Asian iris images are used as the training set and all the remained iris images are used as the testing set.	are used as
1187.txt	To establish a benchmark for research and comparison of new race classification methods, the IDs of all ND, Clarkson and CASIA iris images selected for the experiment are listed in the document .	null
1188.txt	We have mentioned in Section 2.2 that SIFT is a suitable low level feature descriptor for iris image classification.	null
1189.txt	So CASIA multi-race iris image database is used to compare the effectiveness of various low level visual features including Gabor, LBP and SIFT for racial iris image classification.	is used to
1190.txt	The experimental results are shown in Table 3 and a number of conclusions can be drawn as follows.	are shown in
1191.txt	Firstly, SIFT can achieve much higher accuracy than Gabor and LBP when these low level feature descriptors are combined with HVC for racial iris image classification.	achieve much higher accuracy than
1193.txt	This observation demonstrates the difference between the feature representation in iris recognition and iris image classification.	between and
1194.txt	Secondly, HVC is a significantly better feature representation method than LLC in the task of racial iris image classification.	better than
1195.txt	Thirdly, the proposed racial iris image classification method can successfully discriminate iris images of Asian and non-Asian subjects with an extremely high accuracy.	with an extremely high accuracy
1196.txt	The experimental results demonstrate that iris texture pattern is an useful indicator of racial category of a subject.	is an useful indicator of
1197.txt	Therefore the iris biometrics must be a genotypic biometric trait.	null
1198.txt	The racial iris image classification results on the ND multi-race iris image database consistently demonstrate the advantages of the proposed HVC model.	the advantages of
1199.txt	The results also show that racial iris image classification methods can achieve higher accuracy in LG4000 dataset because LG4000 is a more advanced iris device than LG2200 and it can capture higher quality iris images.	achieve higher accuracy in
1200.txt	This conclusion remind us to use high-quality iris devices to capture clear and detailed iris texture for race classification.	null
1201.txt	The high accuracy of racial iris image classification achieved in long-range iris recognition applications demonstrates the possibility to predict the racial category of a subject at a distance.	null
1202.txt	So that the propose racial iris image classification method has wider applications in commercial or forensic areas.	has wider applications in
1203.txt	For example, if a long-range iris device can recognize that the coming customer is an Asian subject from 3 meters away in a less cooperative manner, the automatic vending machine can recommend the most favorite products of Asian users to him.	For example
1204.txt	The results on this database again prove that HVC is the best performing visual representation method for iris image classification.	null
1206.txt	It is a good idea using the proposed HVC method to classify iris images into multiple categories.	It is a good idea
1207.txt	Some typical iris images from different categories are shown in Fig.	are shown in
1210.txt	Firstly, iris indexing is performed based on iris image classification.	based on
1211.txt	Secondly, the query iris image is matched with templates in the retrieved candidate dataset one by one.	is matched with
1212.txt	As we know, iris indexing is a classification task without ground truth category labels.	null
1213.txt	Categorization is performed by manual labeling or automatic clustering.	is performed by
1214.txt	We adopt an automatic clustering strategy which uses K-means clustering to partition iris images into several categories.	null
1215.txt	Each category is represented by the cluster center vector.	is represented by
1216.txt	A training iris image is labeled according to its nearest clustering center.	according to
1217.txt	The process of iris indexing includes training and testing phases.	null
1218.txt	The training phase learns the hierarchical visual code-book, clusters iris images and trains classificrs.	null
1219.txt	The testing phase uses the learned classifier to classify a query iris into one category.	null
1220.txt	The linear SVM classifier is adopted.	null
1221.txt	Since SVM cannot be directly used for multi-class classification, a strategy of one against the rest is used.	used for
1222.txt	The iris image classification result cannot guarantee 100% accuracy, so that in practice we can search the high confidence matching template in the most similar category.	so that
1223.txt	The coarse iris image classification experiments are conducted on the large iris image database CASIA-Iris-Thousand and SVM classification methods are implemented for comparison.	conducted on
1225.txt	Euclid- ian and Chi-square distance are adopted as the dissimilarity functions.	adopted as
1226.txt	A query image is compared to all the images used for training and classified into the category of its nearest neighbor.	compared to
1227.txt	It is more challenging to achieve high classification accuracy with the increasing number of categories.	It is more challenging to
1228.txt	The "HVC SIFT" method achieves the best and the "HVC Gabor" method is better than "Qiu" .	better than
1230.txt	The difference between Euclidian distance and Chi-square distance is not significant for "HVC SIFT" method in this experiment.	is not significant for
1231.txt	But it is much better to use the Chi-square distance as the dissimilarity function for "HVC Gabor" method.	it is much better to
1232.txt	In the second experiment, SVM is used as the classifier.	is used as
1233.txt	Experimental results demonstrate that SVM is worse than the NN classifier in iris image classification, but much faster than the later one.	faster than
1234.txt	The main reason is that it is difficult to establish the absolute separation plane between iris image categories using SVM.	it is difficult to
1235.txt	Compared with the iris texton method and "HVC Gabor" method, "HVC SIFT" method also achieves the best performance in this experiment.	Compared with
1237.txt	Nearly 90% CCR can be achieved for tencategory iris image classification, which means it is a high probability event to authenticate the identity of query iris image by searching less than 10% templates in the central database.	it is a high probability event to
1238.txt	Moreover, the proposed method can be used in iris recognition systems with proper designed classification confidence threshold.	be used in
1239.txt	Section 5.2 gives an example experiment.	null
1240.txt	Iris recognition has been well studied in the literature and a number of iris feature descriptors have been proposed for characterizing the most discriminative and robust features in iris texture.	have been proposed for
1241.txt	It has been demonstrated that the feature representation models in state-of-the-art iris recognition methods can be unifind into a general framework of ordinal measures.	It has been demonstrated that
1242.txt	The CASIA-Iris- Thousand, one of the largest iris image database in the public domain, is used as the testing database since it contains iris images of 1000 subjects.	is used as
1245.txt	The Ordinal Measures and HVC features are extracted, and iris image grouping and SVM classificr for coarse classification are learned for the registration database.	null
1246.txt	In our experiment, the reliability of the coarse classification is calculated by comparing the largest and second largest decision values of SVM results,the classification is regarded as a successful one, where the threshold 0.5 is decided according to experiments and it is adjustable for different applications.	is regarded as
1248.txt	Iris images are grouped into 9 and 10 categories respectively to show our strategy.	null
1262.txt	Moreover, it is possible to develop a generic iris image classification module in an iris recognition system for a number of applications.	it is possible to
1263.txt	So that the computational cost of feature extraction and matching for multiple iris image classification tasks can be greatly reduced.	null
1264.txt	Our previous work demonstrated the effectiveness of statistical texture analysis for iris image classification.	null
1266.txt	This paper aims to learn and encode the most effective texture primitives of iris images for classification.	null
1267.txt	To integrate the advantages of both vocabulary tree and locality- constrained linear coding, a novel iris feature representation method called Hierarchical Visual Codebook is proposed to encode the distinctive and robust texture primitives of iris images.	is proposed to
1268.txt	Each code characterizes a kind of frequently appearing local patches in iris images.	null
1269.txt	The codebook of HVC is organized in a tree structure and the relationship between different visual codes is preserved.	null
1270.txt	The global texture of an iris image is well characterized by the statistical distribution of codes in the feature space with overlapping relationship.	is well characterized by
1271.txt	Extensive experiments illustrate the effectiveness of this generic HVC method for typical applications of iris image classification, i.e.	the effectiveness of
1273.txt	The success of race classification demonstrates the genotypic relationship between iris images of different subjects.	The success of
1275.txt	Such an evidence may be used for social and forensic applications.	be used for
1276.txt	We have attempted to provide a systematic study on iris image classification.	have attempted to
1277.txt	More efforts are clearly required for this topic.	are clearly required for
1278.txt	It is interesting to establish a large-scale multi-race iris image database in public domain.	It is interesting to
1279.txt	And all researchers around the world are invited to update the iris image samples of different races.	are invited to
1280.txt	So that we can investigate the performance of racial iris image classification with the increasing of the number of races in database.	with the increasing of
1281.txt	And it is interesting to investigate the genotypic relationship between iris images from different races through the proposed hierarchical visual codebook.	it is interesting to
1282.txt	Iris recognition is being deployed in many important applications such as national ID card, banking, social benefit, border control, etc.	such as
1283.txt	The risk of security attacks to iris recognition systems increases accordingly driven by the great benefit of fraudulent identity authentication.	the great benefit of
1284.txt	It is predictable that attackers will pay more efforts to develop advanced methods to spoof iris biometrics.	It is predictable that
1285.txt	So it will become more challenging to develop a reliable security solution to iris recognition with the advancement of iris attack approaches.	it will become more challenging to
1286.txt	In this sense, the research of iris liveness detection will never stop since the attack approaches are dynamically updated.	null
1287.txt	It is also a good idea to establish a large database of fake iris patterns in public domain just like the computer/Internet virus sample database in antivirus software industry.	It is also a good idea to
1288.txt	Moreover, HVC is a generic texture analysis method and should be applicable to object recognition, texture classification and other texture like biometric traits.	be applicable to
1290.txt	Systems based on bag-of-words models from image features collected at maxima of sparse interest point operators have been used successfully for both computer visual object and action recognition tasks.	based on
1291.txt	Here, we make three contributions aiming to bridge this gap.	make three contributions aiming to
1294.txt	Second, we introduce novel dynamic consistency and alignment measures, which underline the remarkable stability of patterns of visual search among subjects.	null
1295.txt	Third, we leverage the significant amount of collected data in order to pursue studies and build automatic, end-to-end trainable computer vision systems based on human eye movements.	in order to
1296.txt	The level of annotation varies, spanning a degree of detail from global image or video labels to bounding boxes or precise segmentations of objects .	null
1298.txt	While such data has made advances in system design and evaluation possible	made advances in
1300.txt	This is noticeable in the accuracy of state of the art systems trained with such annotations, which still lags significantly behind human performance on similar tasks.	the accuracy of
1303.txt	The human eye movement level, defined by image fixations and saccades, is potentially the less controversial to measure and analyze.	defined by
1306.txt	It can potentially foster links with the human vision community, in particular researchers developing biologically plausible models of visual attention, who would be able to test and quantitatively analyze their models on shared large scale datasets.	in particular
1307.txt	Some of the most successful approaches to action recognition employ bag-of words representations based on descriptors computed at spatial-temporal video locations, obtained at the maxima of an interest point operator biased to fire over nontrivial local structure.	based on
1308.txt	although it appears still difficult to detect a large variety of useful objects reliably in challenging video footage.	it appears still difficult to
1309.txt	Although human pose estimation could greatly disambiguate the interactions between actors and manipulated objects, it is a difficult problem even in a controlled setting due to the large number of local minima in the search space.	it is a difficult problem
1310.txt	The dominant role of sparse spatialtemporal interest point operators as front end in computer vision systems raises the question whether computational insights from a working system like the human visual system can be used to improve performance.	used to
1311.txt	The sparse approach to computer visual recognition is not inconsistent to the one of biological systems, but the degree of repeatability and the effect of using human fixations with computer vision algorithms in the context of action recognition have not been yet explored.	the effect of
1312.txt	We undertake a significant effort of recording and analyzing human eye movements in the context of dynamic visual action and context recognition tasks for two existing computer vision datasets	undertake a significant effort of
1313.txt	Our findings , and using advanced computer vision descriptors and fusion methods, leads to state of the art results in the Hollywood-2 and UCF-Sports action datasets.	leads to
1314.txt	This is, we argue, one of the first demonstrations of a successful symbiosis of computer vision and human vision technology, within the context of a very challenging dynamic visual recognition task.	null
1315.txt	It shows the potential of interest point operators learnt from human fixations for computer vision.	null
1317.txt	This paper extends our prior work in X.	extends our prior work in
1318.txt	The paper is organized as follows.	is organized as follows
1323.txt	This naturally suggests that human fixations could provide useful information to support automatic action recognition systems.	null
1324.txt	In section 6 we introduce our action recognition pipeline which we shall use through the remainder of the paper.	null
1325.txt	Section 7 explores the action recognition potential of several interest point operators derived from ground truth human fixations and visual saliency maps.	derived from
1326.txt	In 8 we turn our attention to the problem of human visual saliency prediction, and introduce a novel spatio-temporal human fixation detector trained using our human gaze dataset.	turn our attention to
1327.txt	Section 9 illustrates how predicted saliency maps can be integrated into a modern state-of-the- art end-to-end action recognition system.	be integrated into
1328.txt	We draw our final conclusions in 10.	draw our final conclusions in
1329.txt	The study of gaze patterns in humans has long received significant interest by the human vision community.	received significant interest by
1330.txt	Research on inter-subject agreement for static stimuli has shown remarkable inter-observer consistency in the free-viewing condition.	null
1331.txt	The stability of eye movement patterns has also been confirmed in the context of 3D articulated human pose perception tasks in a first person setup.	been confirmed in
1332.txt	Whether visual attention is driven by purely bottom-up cues is still open to debate .	is driven by
1333.txt	One of the oldest theories of visual attention has been that bottom-up features guide vision towards locations of high saliency.	null
1334.txt	Early computational models of attention assume that human fixations are driven by maxima inside a topographical map that encodes the saliency of each point in the visual field.	are driven by
1335.txt	Models of saliency can be either prespecified or learned from eye tracking data.	null
1336.txt	In the former category falls the basic saliency model provides an alternative criterion for building saliency maps.	null
1337.txt	These can be learned from low-level features or from a combination of low, mid and high-level ones.	null
1338.txt	Saliency maps have been used for scene classification , object localization and recognition,and action recognition.	have been used for
1339.txt	Comparatively little attention has been devoted to computational models of saliency maps for the dynamic domain.	null
1340.txt	Bottom-up saliency models for static images have been extended to videos by incorporating motion and flicker channels .	have been extended to
1341.txt	All these models are prespecified.	null
1342.txt	One exception is the work of Kienzle , who train an interest point detector using fixation data collected from human subjects in a free viewing task.	null
1343.txt	Datasets containing human gaze pattern annotations of images have emerged from studies carried out by the human and computer vision communities, some of which are publicly available and some that are not .	null
1344.txt	Most of these datasets have been designed for small quantitative studies, consisting of at most a few hundred images or videos.	consisting of
1345.txt	In a parallel line of work, Vig have also collected eye movements for the Hollywood-2 dataset in the free-viewing condition and performed computer-based action recognition using ground truth fixations, assuming the availability of eye movement data at test time.	null
1346.txt	Here, we introduce data captured under three conditions: free viewing , action recognition and context recognition, for two video datasets, Hollywood-2 and UCF Sports .	null
1347.txt	We introduce spatial and sequential metrics to assess the inter-subject consistency and to quantify the influence of task instructions on eye movements.	introduce to
1348.txt	Moreover, we propose new trainable models for human visual saliency prediction, and pursue end-to-end automatic action recognition frameworks based on predicted visual saliency maps.	based on
1349.txt	Therefore, we can work with any video, and we do not rely on the availability of human eye movements in video, at test time.	rely on
1350.txt	While visual saliency models can be evaluated in isolation under a variety of measures against human fixations, for computer vision, their ultimate test remains the demonstration of relevance within an end-to-end automatic visual recognition pipeline.	null
1351.txt	While such integrated systems are still in their infancy, promising demonstrations have recently emerged for computer vision tasks like scene classification, verifying correlations with object detection responses .	null
1352.txt	An interesting early biologically inspired recognition system was presented by Kienzle, who learn a fixation operator from human eye movements collected under video free-viewing, then learn action classification models for the KTH dataset with promising results.	null
1353.txt	In work following up on ours, Fathi have shown that, under the constraint of a first person perspective, human fixations can also be predicted and used to enhance action recognition performance.	used to
1354.txt	In contrast, in computer vision, interest point detectors have been successfully used in the bag-of-visual-words framework for action classification and event detection ,but a variety of other methods exists, including random field models and structured output SVMs .	In contrast
1355.txt	Currently the most successful systems remain the ones dominated by complex features extracted at interesting locations, bagged and fused using advanced kernel combination techniques.	null
1356.txt	This study is driven, primarily, by our computer vision interests, yet leverages data collection and insights from human vision.	is driven by
1357.txt	While in this paper we focus on bag-of-words spatio-temporal computer action recognition pipelines, the scope for study and the structure in the data are broader.	focus on
1358.txt	We do not see this investigation as a terminus, but rather as a first step in exploring some of the most advanced data and models that human vision and computer vision can offer at the moment.	see as
1359.txt	An objective of this work is to introduce additional annotations in the form of eye recordings for two large scale video data sets for action recognition.	An objective of this work is to
1360.txt	Introduced in X, it is one of the largest and most challenging available datasets for real world actions.	it is one of the largest and most challenging
1361.txt	It contains 12 classes: answering phone, driving a car, eating, fighting, getting out of a car, shaking hands, hugging, kissing, running, sitting down, sitting up and standing up.	null
1362.txt	These actions are collected from a set of 69 Hollywood movies.	are collected from
1363.txt	The data set is split into a training set of 823 sequences and a test set of 884 sequences.	null
1364.txt	There is no overlap between the 33 movies in the training set and the 36 movies in the test set.	null
1365.txt	The data set consists of about 487k frames, totaling about 20 hours of video.	consists of
1366.txt	The UCF Sports Action Dataset: This high resolution dataset was collected mostly from broadcast television channels.	null
1367.txt	It contains 150 videos covering 9 sports action classes: diving, golf swinging, kicking, lifting, horseback riding, running, skateboarding, swinging and walking.	null
1368.txt	Human subjects: We have collected data from 19 human volunteers aged between 21 and 41.	between and
1369.txt	We split them into three groups based on the task they were required to solve: action recognition, context recognition and free viewing.	based on
1370.txt	Participants in the action recognition group were not required to solve any specific task while being presented with the video sequences in the two datasets.	null
1371.txt	None of the subjects was aware of the task constraints placed on the other groups, and none was a cognitive scientist.	aware of
1372.txt	We chose the three groups such that no pair of subjects from different groups were acquainted with each other, in order to limit biases.	in order to
1373.txt	Eye movements were recorded using an SMI iView X HiSpeed 1250 tower-mounted eye tracker, with a sampling frequency of 500Hz.	null
1374.txt	The head of the subject was placed on a chin-rest located at 60 cm from the display.	null
1375.txt	Viewing conditions were binocular and gaze data was collected from the right eye of the participant.	null
1377.txt	The calibration procedure was carried out at the beginning of each block.	was carried out
1378.txt	The subject had to follow a target that was placed sequentially at 13 locations evenly distributed across the screen.	null
1379.txt	Accuracy of the calibration was then validated at 4 of these calibrated locations.	null
1380.txt	If the error in the estimated position was greater than 0.75 of visual angle, the experiment was stopped and calibration restarted.	greater than
1381.txt	At the end of each block, validation was carried out again, to account for fluctuations in the recording environment.	was carried out
1382.txt	If the validation error exceeded 0.75 of visual angle, the data acquired during the block was deemed noisy and discarded from further analysis.	null
1383.txt	Because the resolution varies across the datasets, each video was rescaled to fit the screen, preserving the original aspect ratio.	null
1384.txt	The visual angles subtended by the stimuli were 38.4 in the horizontal plane and ranged from 13.81 to 26.18 in the vertical plane.	ranged from to
1385.txt	During data acquisition, the eye movement and video streams were synchronized automatically by the eyetracking system.	null
1386.txt	To facilitate this process, video files were optimized for the display setup, using the functionality provided by the SMI Experiment Center software.	null
1387.txt	Before each video sequence was shown, participants were required to fixate the center of the screen.	null
1388.txt	Display would proceed automatically using the trigger area-of-interest feature provided by the iView X software.	provided by
1389.txt	Participants in the action and context recognition groups had to identify the actions and, respectively, the contextual elements in each video sequence.	null
1390.txt	Their multiple choice answers were recorded through a set of check-boxes displayed at the end of each video, which the subject manipulated using a mouse.2 Partici- pants in the free viewing group underwent a similar protocol, the only difference being that the questionnaire answering step was skipped.	null
1391.txt	To avoid fatigue, we split the set of stimuli into 20 sessions , with 5-minute breaks between blocks.	null
1392.txt	Overall, it took approximately 1 hour for a participant to complete one session.	null
1393.txt	The video sequences were shown to each subject in a different random order.	null
1394.txt	Our goal is to create a data set that captures the gaze patterns of humans solving a recognition task.	Our goal is to
1395.txt	Therefore, it is important to ensure that our subjects are successful at this task.	it is important to
1396.txt	Fig.2 shows the confusion matrix between the answers of human subjects and the ground truth.	between and
1397.txt	For Hollywood-2, there can be multiple labels associated with the same video.	associated with
1398.txt	We show, apart from the 12 action labels, the 4 most common combinations of labels occurring in the ground truth and omit less common ones.	apart from
1399.txt	The analysis reveals, apart from near-perfect performance, the types of errors humans are prone to make.	null
1400.txt	The most frequent human errors are omissions of one of the actions co-occurring in a video.	null
1401.txt	False positives are much less frequent.	null
1402.txt	The third type of error of mislabeling a video entirely, almost never happens, and when it does it usually involves semantically related actions, e.g.	null
1404.txt	In this section, we investigate how well the regions fixated by human subjects agree on a frame by frame basis, by generalizing to video data the procedure used by Ehinger et.	used by
1407.txt	Therefore, one can address this issue by checking how well the fixation of a subject on one stimulus can be predicted from those of the other subjects on a different, unrelated, stimulus.	address this issue by
1408.txt	Normally, the average precision when predicting fixations on the same stimulus is much greater than on different stimuli.	much greater than
1409.txt	We generalize this protocol for video, by randomly choosing frames from our videos and checking inter-subject correlation on them.	null
1410.txt	We test each subject in turn with respect to the other score for this classification problem is then computed for the test subject.	with respect to
1411.txt	We average score over all test subjects defines the final consistency metric.	null
1412.txt	This value ranges from 0.5 when no consistency or bias effects are present in the data and when all subjects fixate the same pixel and there is no measurement noise.	null
1413.txt	For cross-stimulus control, we repeat this process for pairs of frames chosen from different videos and attempt to predict the fixation of each test subject on the first frame from the fixations of the other subjects on the other frame.	attempt to
1414.txt	Unlike in the procedure followed in X, who considered several fixations per subject for each exposed image, we only consider the single fixation, if any, that a subject made on that frame.	null
1415.txt	The reason is that our stimulus is dynamic and the spatial positions of future fixations are bound to be altered by changes in the stimulus itself.	are bound to
1416.txt	In our experiment, we set the width of the Gaussian blur kernel to match a visual angle span of 1.5.	null
1417.txt	We have chosen this value, corresponding to a cutoff frequency of approximately 8 cycles/image, for consistency with X.	corresponding to
1418.txt	We draw 1,000 samples for both the same-stimulus and different stimulus predictions.	null
1419.txt	We disregard the first 200ms from the beginning of each video to remove bias due to the initial central fixation.	due to
1420.txt	The ROC curves for inter-subject agreement and cross-stimulus control are shown in fig.3.	are shown in
1421.txt	For the Hollywood-2 dataset, the AUC score is 94.8% for inter-subject agreement and 72.3% for cross-stimulus control.	null
1422.txt	For UCF Sports, we obtain values of 93.2% and 69.2%.	null
1424.txt	We also analyze inter-subject agreement on subsets of videos corresponding to each action class and for 4 significant labellings considered in fig.2.	corresponding to
1425.txt	On each of these subsets, inter-subject consistency remains strong, as illustrated in Table 2a,b.	as illustrated in
1426.txt	Interestingly, there is significant variation in the cross-stimulus control across these classes, especially in the UCF Sports dataset.	there is significant variation in
1427.txt	The setup being identical, we conjecture that part of this variation is due to the different ways in which various categories of scenes are filmed and the way the director aims to present the actions to the viewer.	due to
1428.txt	For example, in TV footage for sports events, the actions are typically shot from a frontal pose, the performer is centered almost perfectly and there is limited background clutter.	For example
1429.txt	These factors lead to a high degree of similarity among the stimuli within the class and makes it easier to extrapolate subject fixations across videos, explaining the unusually high values of this metric for the actions like Dive, Lift and Swing.	makes it easier to
1430.txt	In this section, we evaluate the impact of the task on the spatial pattern of eye movements, for this dataset.	the impact of
1431.txt	We first describe our procedure for comparing the visual patterns of two groups of subjects.	null
1432.txt	We then apply this procedure to compare the action recognition condition against free viewing and context recognition conditions, and discuss our findings.	null
1433.txt	Let us consider two tasks, A and B.	null
1434.txt	Given a set of subjects that are required to solve task A, we can build a saliency map for task A for each video frame.	null
1436.txt	Let us consider a set SA of nA subjects for task condition A, and a set SB of nB subjects for task condition B.	null
1437.txt	As for static consistency, we take the average AUC over all stimuli and end up with a set of nA prediction scores .	end up with
1438.txt	Under the hypothesis that task does influence the spatial layout of overt visual attention, the distributions of scores obtained for subjects in SA and SB should be different, with the latter having a lower average compared to the former.	having a lower average compared to the former
1439.txt	We employ an independent two sample t-test with unequal variances to test this hypothesis .	null
1440.txt	We place a significance threshold of 0.05 on the resulting p-values.	null
1441.txt	In our experiments, we apply the above protocol to compare the action recognition condition against the context recognition and free viewing conditions, for both Hollywood-2 and UCF Sports.	null
1443.txt	Since in the Hollywood-2 dataset several actions can occur in a video, either simultaneously or sequentially, this rules out initial habituation effects and further neglect to some degree.	null
1444.txt	On the other hand, for both datasets, we find significant differences between subjects performing action recognition and those asked to recognize context, thus showing that task instructions induce significant changes in visual search patterns.	On the other hand
1445.txt	There is significant debate in the human vision community on whether task influences eye movements.	There is significant debate in
1446.txt	However, we find significant differences between action and context recognition, in both video and static images, strongly supporting Yarbus' findings.	between and
1448.txt	A more recent investigation by Borji and Itti also supports the hypothesis that task can be successfully decoded from eye movements, in line with Yarbus' findings.	null
1449.txt	Our static inter-subject agreement analysis shows that the spatial distribution of fixations in video is highly consistent across subjects.	null
1450.txt	There are relatively few commonly agreed metrics that are sensitive to fixation order.	null
1452.txt	Dynamic consistency measures based on sequence alignment of discrete symbols have been used in the human vision community , but they have been generally limited to static image stimuli and required manual annotations of AOIs to generate semantically meaningful scanpath representations.	based on
1453.txt	In this section, we introduce methods that automatically discover AOIs in dynamic image sequences .	null
1454.txt	We use these methods to define two metrics that are sensitive to the temporal ordering among fixations and evaluate consistency under these metrics.	null
1455.txt	We first model the scanpath made by each subject as a sequence of discrete symbols and show how this representation can be produced automatically.	null
1456.txt	We then define two metrics, AOI Markov dynamics and temporal AOI alignment, and show how they can be computed for this representation.	be computed for
1457.txt	After we define a baseline for our evaluation we conclude with a discussion of the results.	conclude with a discussion of the results
1458.txt	Human fixations tend to be tightly clustered spatially at one or more locations in the image.	null
1459.txt	Assuming that such regions, called areas of interest , can be identified, the sequence of fixations belonging to a subject can be represented discretely by assigning each fixation to the closest AOI.	belonging to
1460.txt	For example, from the video depicted in fig.4-left, we identify six AOIs: the bumper of the car, its windshield, the passenger and the handbag he carries, the driver and the side mirror.	For example
1461.txt	We then trace the scan path of each subject through the AOIs based on spatial proximity.	based on
1462.txt	Each fixation gets assigned a label.	null
1463.txt	For subject 2 shown in the example, this results in the sequence [bumper, windshield, driver, mirror, driver, handbag].	null
1464.txt	Notice that AOIs are semantically meaningful and tend to correspond to physical objects.	tend to
1465.txt	Interestingly, this supports recent computer vision strategies based on object detectors for action recognition.	based on
1466.txt	Defining areas of interest manually is labour intensive, especially in the video domain.	null
1467.txt	Therefore, we introduce an automatic method for determining their locations based on clustering the fixations of all subjects in a frame.	based on
1468.txt	We start by running k-means with 1 cluster and we successively increase their number until the sum of squared errors drops below a threshold.	the sum of
1469.txt	We then link centroids from successive frames into tracks, as long as they are closely located spatially.	as long as
1470.txt	For robustness, we allow for a temporal gap during the track building process.	null
1471.txt	Each resulting track becomes an AOI, and each fixation is assigned to the closest AOI at the time of its creation.	is assigned to
1472.txt	In order to provide a reference for our consistency evaluation, we generate 10 random AOI strings per video and compute the consistency on these strings under our metrics.	In order to
1473.txt	We note however that the dynamics of the stimulus places constraints on the sampling process.	null
1474.txt	First, a random string must obey the time ordering relations among AOIs .	null
1475.txt	Second, our automatic AOIs are derived from subject fixations and are biased by their gaze preference.	are derived from
1476.txt	The lifespan of an AOI will not be initiated until at least one subject has fixated it, even if the corresponding object is already visible.	even if
1477.txt	To remove some of the resulting bias from our evaluation, we extend each AOI both forward and backwards in time, until the image patch at its center has undergone significant appearance changes, and use these extended AOIs when generating our random baselines.	null
1478.txt	For the Hollywood-2 dataset, we find that the average transition probability of each subject's fixations under AOI Markov dynamics is 70%, compared to 13% for the random baseline .	compared to
1479.txt	We also find that, across all videos, 71% of the AOI symbols are successfully aligned, compared to only 51% for the random baseline.	compared to
1480.txt	We notice similar gaps in the UCF Sports dataset.	null
1481.txt	These results indicate a high degree of consistency in human eye movement dynamics across the two datasets.	null
1482.txt	Alignment scores vary to some extent across classes.	vary to
1483.txt	In this section, we investigate this by building vocabularies over image patches collected from the locations fixated by our subjects when viewing videos of the various actions in the Hollywood-2 dataset.	null
1485.txt	We cluster the resulting descriptors using k-means into 500 clusters.	cluster into
1488.txt	we illustrate image patches that have been assigned high probability by the mixture of Gaussians model underlying k-means.	null
1490.txt	Each row contains the top 5 most probable patches from a cluster , otherwise preferring to center the object, or one of its features, onto their fovea.	null
1491.txt	Overall, the vocabularies seem to capture semantically relevant aspects of the action classes.	seem to
1492.txt	This suggests that human fixations provide a degree of object and person repeatability that could be used to boost the performance of computer-based action-recognition methods, a problem we address in the following sections.	be used to
1493.txt	The visual information found in the fixated regions could potentially aid automated recognition of human actions.	null
1494.txt	One way to capture this information is to extract descriptors from these regions, which is equivalent to using them as interest points.	is equivalent to
1495.txt	Following this line of thought, we evaluate the degree to which human fixations are correlated with the widely used Harris spatiotemporal cornerness operator .	are correlated with
1496.txt	Then, under the assumption that fixations are available at testing time, we define two interest point operators that fire at the centers of fixation, one spatially on a frame by frame basis and one at a spatio-temporal scale.	null
1497.txt	We compare the performance of these two operators to that of the Harris operator for computer based action classification.	compare to
1499.txt	We start our experiment by running the spatio-temporal Harris corner detector over each video in the dataset.	null
1500.txt	Assuming an angular radius of 1.5 for the human fovea , we estimate the probability that a corner will be fixated by the fraction of interest points that fall onto the fovea of at least one human observer.	null
1501.txt	We then define two operators based on ground truth human fixations.	based on
1502.txt	The first operator generates, for each human fixation, one 2D interest point at the foveated position during the lifetime of the fixation.	null
1503.txt	The second operator, generates one 3D interest point for each fixation, with the temporal scale proportional to the length of the fixation.	null
1504.txt	We run the Harris operator and the two fixation operators though our classification pipeline .	null
1505.txt	We find low correlation between the locations at which classical interest point detectors fire and the human fixations.	between and
1506.txt	The probability that a spatio-temporal Harris corner will be fixated by a subject is approximately 6%, with little variability across actions .	null
1507.txt	In addition, our results show that none of our fixation-derived interest point operators improve recognition performance compared to the Harris-based interest point operator.	In addition
1508.txt	Although our findings suggest that the entire foveated area is not informative, this does not rule out the hypothesis that relevant information for action recognition might lie in a subregion of this area.	null
1509.txt	Research of human attention suggests that humans can simultaneously attend to one or more subregions of the visual field, as opposed to processing globally all the information available, the so called covert attention.	as opposed to
1510.txt	Along these lines, we design an experiment in which we generate finer-scaled interest points in the area fixated by the subjects.	null
1511.txt	Given enough samples, we expect to also represent the area to which the covert attention of a human subject was directed at any particular moment through the fixation.	null
1512.txt	To drive this sampling process, we derive a saliency map from human fixations.	null
1513.txt	The map estimates the probability for each spatio-temporal location in the video to be foveated by a human subject.	null
1514.txt	We then define an interest point operator that randomly samples spatio-temporal locations from this probability distribution and compare its performance for action recognition with two baselines.	compare with
1515.txt	If subsets of the foveated regions are indeed informative, we expect our saliency-based interest point operator to have superior performance to both baselines.	have superior performance to
1516.txt	We find that ground truth saliency sampling outperforms both the Harris and the uniform sampling operators significantly, at equal interest point sparsity rates.	null
1517.txt	Our results indicate that saliency maps encoding only the weak surface structure of fixations , can be used to boost the accuracy of contemporary methods and descriptors used for computer action recognition.	be used to
1518.txt	Up to this point, we have relied on the availability of ground truth saliency maps at test time.	null
1519.txt	A natural question is whether it is possible to reliably predict saliency maps, to a degree that still preserves the benefits of action classification accuracy.	it is possible to
1520.txt	This will be the focus of the next section.	the focus of
1521.txt	Motivated by the findings presented in the previous section, we now show that we can effectively predict saliency maps.	null
1522.txt	We start by introducing two evaluation measures for saliency prediction.	null
1523.txt	The first is the area-under-the-curve , which is widely used in the human vision community.	is widely used in
1526.txt	A natural question is whether it is possible to reliably predict saliency maps, to a degree that still preserves the benefits of action classification accuracy.	it is possible to
1527.txt	This will be the focus of the next section.	the focus of
1528.txt	Motivated by the findings presented in the previous section, we now show that we can effectively predict saliency maps.	null
1529.txt	We start by introducing two evaluation measures for saliency prediction.	null
1530.txt	The first is the area-under-the-curve , which is widely used in the human vision community.	is widely used in
1532.txt	The second measure is inspired by our application of saliency maps to action recognition.	is inspired by
1533.txt	In the pipeline we proposed in 7.2, ground truth saliency maps drive the random sampling process of our interest point operator.	null
1534.txt	We introduce the spatial Kullback-Leibler divergence measure to compare the predicted and the ground truth saliencies, because it better reflects the saliency map similarity under a probabilistic interpretation.	null
1535.txt	We also propose and study several features for saliency map prediction, both static and motion based.	both and
1536.txt	Our analysis includes features derived directly from low, mid and high level image information.	null
1537.txt	In addition, we train a HoG-MBH detector that fires preferentially at fixated locations, using the vast amount of eye movement data available in the dataset.	In addition
1538.txt	We evaluate all these features and their combinations on our dataset, and find that our detector gives the best performance under the KL divergence measure.	gives the best performance
1539.txt	The most commonly used measure for evaluating saliency maps in the image domain, the AUC measure, interprets saliency maps as predictors for separating fixated pixels from the rest.	null
1540.txt	The ROC curve is computed for each image and the average area the area under the curve over the whole set of testing images gives the final score.	null
1541.txt	This measure emphasizes the capacity of a saliency map to rank pixels higher when they are fixated then when they are not.	null
1542.txt	This does not imply, however, that the normalized probability distribution associated with the saliency map is close to the ground truth saliency map for the image.	is close to
1543.txt	A better suited way to compare probability distributions is the spatial Kullback-Leibler divergence, which we propose as our second evaluation measure, defined as.	null
1544.txt	Having established evaluation criteria, we now run several saliency map predictors on our dataset, which we describe below.	null
1545.txt	We also provide three baselines for saliency map comparison.	null
1546.txt	The first one is the uniform saliency map, that assigns the same fixation probability to each pixel of the video frame.	null
1547.txt	Second, we consider the center bias feature, which assigns each pixel with the distance to the center of the frame, regardless of its visual contents.	null
1548.txt	This feature can capture both the tendency of human subjects to fixate near the center of the screen and the preference of the photographer to center objects into the field of view.	null
1549.txt	At the other end of the spectrum lies the human saliency baseline, which derives a saliency map from half of our human subjects and is evaluated with respect to fixations of the remaining ones.	with respect to
1550.txt	When evaluated under the AUC metric, combining predictors always improves performance.	null
1551.txt	As a general trend, low-level features are better predictors than high level ones.	better than
1552.txt	The low level motion features , provide similar performance to static low-level features.	provide similar performance to
1553.txt	Our HoG-MBH detector is comparable to the best static feature, the horizon detector, under the AUC metric.	is comparable to
1554.txt	The response of the horizon detector is a blurred bar which extends horizontally and is often close to vertically centered, making it very similar to a central bias response.	it very similar to
1555.txt	These observations may explain the high score obtained by this detector, similar to central bias.	similar to
1556.txt	Note however that central bias is not the best feature for saliency prediction under the KL divergence measure and is clearly not a good interest point sampling distribution for visual recognition in an end-to-end system.	null
1557.txt	Interestingly, when evaluated according to KL divergence, the ranking of the saliency maps changes: the HoG-MBH detector performs best and the only other predictor that significantly outperforms central bias is the horizon detector.	according to
1558.txt	Under this metric, combining features does not always improve performance, as the linear combination method of optimizes pixel-level classification accuracy, and as such is not able to account for the inherent competition that takes place among these predictions due to image-level normalization.	is not able to
1559.txt	We conclude by noticing that fusing our predicted maps as well as our static and dynamic features gives the highest results under AUC metrics.	as well as
1560.txt	Moreover, the HoG-MBH detector, trained using our eye movement data is the best predictor of visual saliency from our candidate set, under the probabilistic measure of matching the spatial distribution of human fixations.	null
1561.txt	We next investigate action recognition performance when interest points are sampled from the saliency maps predicted by our HoG-MBH detector, which we choose because it best approximates the ground truth saliency map spatially, under the KL divergence metric.	null
1562.txt	Apart from sampling from the uniform and ground truth distributions, as a second baseline, we also sample interest points using the central bias saliency map, which was also shown to approximate to a reasonable extent human fixations under the less intuitive AOI measure .	Apart from
1563.txt	We also investigate whether our end-to-end recognition system can be combined with the state-of-the-art approach of X to obtain better performance.	combined with
1564.txt	Experimental Protocol: We first run our HoG-MBH detector over the entire Hollywood-2 data set and obtain our automatic saliency maps.	null
1565.txt	We then configure our recognition pipeline with an interest point operator that samples locations using these saliency maps as probability distributions.	null
1566.txt	We also run the pipeline of and combine the four kernel matrices produced in the final stage of their classifier with the ones we obtain for our 14 descriptors, sampled from the saliency maps, using MKL.	null
1567.txt	We also test our recognition pipeline on the UCF Sports dataset, which is substantially different in terms of action classes, scene clutter, shooting conditions and the evaluation procedure.	null
1568.txt	Unlike Hollywood-2, this database provides no training and test sets, and classifiers are generally evaluated by cross-validation.	null
1569.txt	We follow the standard procedure by first extending the dataset with horizontally flipped versions of each video.	null
1570.txt	For each cross-validation fold, we leave out one original video and its flipped version and train a multi-class classifier.	null
1571.txt	We test on the original video, but not its flipped version.	null
1572.txt	We compute the confusion matrix and report the average accuracy over all classes.	null
1573.txt	Our experimental procedure for the UCF Sports dataset closely follows the one we use for Hollywood-2.	null
1574.txt	We retrain our HoG-MBH detector on a subset of 50 video pairs, while we use the rest of 100 pairs for testing.	null
1575.txt	The average precision of our detector is 92.5% for the training set and 93.1% on our test set, which confirms that our detector does not overfit the data.	null
1576.txt	We use the retrained detector to run the same pipelines and baselines as for Hollywood-2.	null
1577.txt	Although central bias is a relatively close approximation of human visual saliency on our datasets, it does not lead to performance that closely matches the one produced by these maps.	lead to
1578.txt	Our automatic pipeline based on predicted saliency maps and our ground-truth based pipeline have similar performance, with a slight advantage being observed for predicted saliency in the case of Hollywood-2 and for ground truth saliency for UCF Sports.	with a slight advantage
1579.txt	Our results confirm that approximations produced by the HoG-MBH detector are qualitatively different from a central bias distribution, focusing on local image structure that frequently co-occurs in its training set of fixations, disregarding on whether it is close to the image center or not .	it is close to
1580.txt	Therefore, the detector will tend to emphasize these locations as opposed to less relevant ones.	as opposed to
1581.txt	This also explains why our predicted saliency maps can be as informative for action recognition as ground truth maps, even exceeding their performance on certain action classes: while humans will also fixate on structures not relevant for action recognition, fixated structures that are relevant to this task will occur at a higher frequency in our datasets.	are relevant to
1582.txt	Hence, they will be well approximated by a detector trained in a bottom-up manner.	null
1583.txt	This can explain why the performance ballance is even more inclined towards predicted saliency maps on the UCF Sports Actions dataset, where motion and image patterns are more stable and easier to predict compared to the Hollywood-2 dataset.	are more stable and easier to
1584.txt	Finally, we note that even though our pipeline is sparse, it achieves near state of the art performance when compared to a pipeline that uses dense trajectories.	compared to
1585.txt	we were able to go beyond the state-of-the-art .	were able to
1586.txt	This demonstrates that an end-to-end automatic system incorporating both human and computer vision technology can deliver high performance on a challenging problem such as action recognition in unconstrained video.	such as
1587.txt	The effect of random sampling on action recognition performance.	The effect of
1588.txt	Our interest point operators are defined by randomly sampling specific spatio-temporal distributions.	null
1589.txt	This process can stochastically influence the number of relevant and noisy image samples supplied to the classifier both during training and testing, and indirectly affect classification performance.	null
1590.txt	Here, we quantify this effect to confirm that results repoted in Tables 5 and 6 are stable with respect to random sampling.	with respect to
1591.txt	We train and evaluate each classification pipeline 10 times, each time using a different random seed for interest point sampling.	null
1592.txt	We then compute the mean and standard deviation of the performance metric .	null
1593.txt	This evaluation procedure is however computationally prohibitive.	null
1594.txt	The vocabulary learning and multiple kernel learning phases are the most computationally expensive.	null
1595.txt	We therefore run this experiment using a lightweight version of our pipeline architecture.	null
1596.txt	We replace the bag-of-visual-words coding scheme with second order pooling , as described in X.	as described in
1597.txt	This method explicitly maps the input features into a high dimensional space by computing the matrix logarithm of the covariance matrix of the descriptors in each video, followed by a power scaling step.	null
1598.txt	We then concatenate the resulting descriptors and apply a linear SVM, and hence avoid the expensive multiple kernel learning phase.	null
1599.txt	The lightweight O2P pipelines are much faster, taking approximately 60 hours when run on the same architecture, yet almost as accurate as our bag-of- words pipelines.	null
1600.txt	Our results, presented in table 8, show remarkable stability of the classification performance with respect to the randomness in the sampling process.	with respect to
1601.txt	The relatively smaller number of samples taken for the UCF Sports dataset also explains the higher performance variability on this dataset as compared to Hollywood-2.	compared to
1603.txt	Apart from stability, we also note that predicted and empirical saliency sampling significantly outperforms the baselines.	Apart from
1604.txt	the average precision for predicted saliency sampling on Hollywood-2 is 16 standard deviations higher than for central bias sampling.	higher than
1605.txt	We have presented experimental and computational modelling work at the incidence of human visual attention and computer vision, with emphasis on action recognition in video.	emphasis on
1606.txt	Inspired by earlier psychophysics and visual attention findings, not validated quantitatively at large scale until now and not pursued for video, we have collected, and made available to the research community, a set of comprehensive human eye-tracking annotations for Hollywood-2 and UCF Sports.	made available to
1607.txt	Besides the collection of large datasets, we have performed quantitative analysis and introduced novel models for evaluating both the static and the dynamic consistency of human fixations across different subjects, videos and actions.	null
1608.txt	We have also performed a large scale analysis of automatic visual saliency models and end-to-end automatic visual action recognition systems.	null
1609.txt	Our studies are performed with particular focus on computer vision techniques and interest point operators and descriptors.	focus on
1610.txt	In particular, we propose new accurate saliency operators that can be effectively trained based on human fixations.	In particular
1611.txt	Finally, we show that such automatic saliency predictors can be used within end-to-end computer visual action recognition systems to achieve state of the art results in some of the hardest benchmarks in the field.	null
1612.txt	Fabrication variations can have a detrimental effect on the performance of optical filters based on ring resonators.	have a detrimental effect on
1613.txt	However, by using robust optimization these effects can be minimized and device yield can be significantly improved.	null
1614.txt	This paper presents an efficient robust optimization technique for designing manufacturable optical filters based on serial ring resonators.	based on
1615.txt	The serial ring resonator is treated as a system which has computationally expensive and cheap components .	is treated as
1616.txt	Cheap mathematical models are constructed of the directional coupler sections in the resonators.	are constructed of
1617.txt	The approximate system response based on the cheap model is then robustly optimized.	based on
1618.txt	The robust bandpass filter performance is compared against designs that do not take uncertainties into account.	take into account
1619.txt	The optimality of the robust solutions is confirmed by simulating it on the expensive physical model as a post-processing step.	null
1620.txt	Results indicatethat the employed approach can provide an efficient means for robust optimization of ring resonator-based optical filters.	provide an efficient means for
1622.txt	Integrated photonic devices and systems are prone to manufacturing uncertainties which are an unavoidable aspect of fabrication.	are an unavoidable aspect of
1623.txt	If designers do not account for the geometrical variations that can arise in fabrication, the fabricated structure fails to perform according to the designed specifications.	fails to
1624.txt	Design-for-Manufacturing strategies for integrated photonics therefore have a potential to increase the overall yield and simultaneously reduce the cost of production.	have a potential to increase
1625.txt	However, in order to perform this, information about the capability of the fabrication process is needed.	in order to
1626.txt	Ideally, designers should have access to data related to the probability distribution of the uncertainties in fabrication.	have access to
1627.txt	However, such probability data is usually classified and is not disclosed by foundries to external designers.	null
1628.txt	In this case, designers often only know the tolerances of the fabrication process.	null
1629.txt	In other words, the bounds on the fabrication uncertainties are known, but their distribution is unknown.	null
1630.txt	In the scenario that the uncertainties are bounded but unknown, robust optimization is an established approach to find a fault-tolerant design.	is an established approach to
1631.txt	Robust optimization involves finding the best worst-case performance.	null
1632.txt	The design is optimized so that the best performance is achieved given that the worst-case uncertainty with respect to the performance metric is realized.	with respect to
1633.txt	The design found using this method is therefore not insensitive, but has a certain guaranteed minimum performance.	null
1634.txt	To determine the robust optimum, an iterative optimization process is required.	null
1635.txt	An additional challenge in integrated photonic optimization is that the underlying electromagnetic simulation may be computationally expensive.	null
1636.txt	Repeatedly changing the design parameters and rerunning the simulation to find the optimal design can therefore be prohibitively costly.	null
1637.txt	In order to circumvent this problem, an inexpensive approximate model of the simulation can be constructed and the optimization can be performed on the cheap model.	In order to
1638.txt	Amongst the available methods for mathematical modeling, Kriging is a strong candidate since it provides an estimator for the approximation error.	null
1639.txt	Using these estimates, the cheap model, otherwise known as a metamodel, can adaptively be improved by simulating the integrated photonic device response in regions of the design domain that are relevant to robust optimization.	are relevant to
1640.txt	The described approximation approach can efficiently find the robust optimum of an integrated photonic device such as an multi-mode interference coupler or a single ring resonator .	such as
1641.txt	But in order for the approach to be scalable it should also be able to produce a robust solution for large integrated photonic systems consisting of different components.	it should also be able to
1642.txt	Research has been performed on finding tolerant designs for different integrated photonic devices.	null
1643.txt	Similarly, the adverse effects of fabrication variations on the performance of microrings has been exhibited in X.	been exhibited in
1644.txt	However, most of these fault tolerant approaches have been focused on nongeneric methods that only address a particular integrated photonic device.	focused on
1645.txt	An efficient and scalable approach for robust optimization of integrated photonic systems is still lacking.	null
1646.txt	For device level problems, space-mapping is a generic approach for deterministic and nondeterministic optimization of electromagnetic problems.	null
1647.txt	Applications of this approach for optimization of integrated photonic components have also been presented X.	null
1648.txt	However, to the best of our knowledge, space-mapping has not been employed for robust optimization of hierarchical systems.	been employed for
1649.txt	In this work, we propose a system level robust optimization technique for efficiently identifying robust designs for serial ring resonator-based optical filters.	null
1650.txt	A cheap system model is constructed for this purpose based on mathematical models of the components.	based on
1651.txt	The approach is not based on a specific physical model.	based on
1652.txt	Therefore the method could potentially be employed for robust optimization of other integrated photonic systems.	be employed for
1653.txt	The major restriction is that the structure of the system should be such, that the behavior of the components is independent from one another.	null
1656.txt	Additionally, it should be recognized that a change in component geometry can cause a local variation in material properties due to stress or shear forces.	it should be recognized that
1657.txt	This change can affect the response of components in the direct vicinity of this local variation in index.	null
1658.txt	In the strict sense, a neighboring component no longer remains independent in this scenario.	null
1659.txt	Fortunately, despite the aforementioned concerns, a number of integrated photonic systems consist of components that are independent,e.g.	consist of
1660.txt	interferometers based on MMI couplers.	based on
1661.txt	The robust optimum found on the cheap system model should match the result on the reference simulation.	the result on
1662.txt	To ensure this, the system response is iteratively improved by simulating the underlying components, using a combination of the system level error estimate and the predicted response, in areas that could potentially contain the system robust optimum.	is improved by
1663.txt	We employ a sound mathematical criterion to select the best locations in the design space for refinement, in order to minimize the computational effort of the process.	in order to
1664.txt	Serial ring resonator-based optical filters can be seen as examples of integrated photonic systems consisting of several components.	as examples of
1665.txt	Second order and third order serial ring resonators based on single stripe TripleX technology are used for this purpose .	are used for
1666.txt	Kriging metamodels of the directional coupler sections of the resonators are constructed since simulating the directional coupler is computationally expensive.	null
1667.txt	The suitability of the approach is demonstrated by comparing the robust solution found with the deterministic optimum, the optimum achieved when optimizing without taking fabrication uncertainties into account.	taking into account
1668.txt	There has been previous work on optimization of ring resonators based optical filters.	There has been previous work on
1669.txt	Different approaches have been used for optimization.	used for
1670.txt	In X, the placement of poles and zeros of the transfer function is optimized via trial and error.	is optimized via
1671.txt	In X, a perturbation based approach is employed to vary known mean coupling ratios in order to find the optimal design.	is employed to
1672.txt	However, these methods optimize the filter performance as a function of the coupling ratio of each directional coupler in the system.	as a function of
1673.txt	Optimization is not performed with respect to the geometrical parameters.	with respect to
1674.txt	Uncertainties in the geometry due to fabrication variations are therefore also not taken into account.	taken into account
1675.txt	In the present work, the filter is optimized directly as a function of the geometry, meanwhile the robustness with respect to the variations in geometry is also ensured.	with respect to
1676.txt	The proposed approach is suited to problems for which the system simulation is cheap and the component behavior is simpler to approximate than the system response.	The proposed approach is suited to problems for
1677.txt	Systems with multiple identical components are especially strong candidates since a single metamodel can then replace the components.	null
1678.txt	Once metamodels have been built for the components, the system is arbitrarily scalable at low computational cost.	been built for
1679.txt	A library of pre-built component models could be provided in a software package, or built by the user.	be provided in
1680.txt	These pre-built models only need to be refined for each specific case.	null
1681.txt	For instance, once component metamodels are available for expensive to evaluate devices such as directional couplers.	For instance
1682.txt	However, the application of the proposed algorithm for robust optimization of other such integrated photonic systems requires further investigation.	null
1683.txt	In this work, we are interested in performing robust optimization of optical filters based on serial ring resonators.	are interested in
1685.txt	1 shows an illustration of a second-order serial ring resonator.	null
1686.txt	The serial ring resonators are simulated using a single stripe TripleX waveguide with designed thickness of 32 nm.	null
1687.txt	The wave-guide basically consists of a stripe of Silicon Nitride buried in Silicon Dioxide.	consists of
1688.txt	A very small thickness of 32 nm has been chosen for the waveguide since the directional couplers are extremely sensitive to variation at this thickness.	null
1689.txt	This means that if the nominal performance is optimized then even slight variations in the geometry can cause the designed device to not operate as expected.	null
1690.txt	This setting enables better demonstration of both the value as well as the difficulty of performing robust optimization on sensitive systems.	as well as
1692.txt	The design variables of the problem are the gaps, g1 to gn between the n directional couplers, the width of the waveguides and the length L of the directional couplers.	null
1693.txt	The width range is chosen such that the waveguide always remains single mode.	null
1694.txt	The length L for each ring is kept the same so that the round trip length, given the fixed radius, is the same for all rings.	so that
1695.txt	This is needed in order to ensure that the rings in the filter have the same free spectral range.	in order to
1696.txt	The filter performance should be robust with respect to the parametric uncertainties which impact the cross-sectional geometry, i.e.	with respect to
1698.txt	This involves finding the right combination of the design variables that leads to the most robust design.	leads to
1699.txt	Computing the response at the Through or Drop port basically involves simple linear algebra and matrix manipulation once the power coupling ratio is known for each coupler section.	is known for
1700.txt	A commercial electromagnetic solver, PhoeniX Software, is used to simulate both quantities.	used to
1701.txt	A coupled mode theory model is employed to simulate PL0 .	is employed to
1702.txt	On the other hand, L is found using a mode solver.	On the other hand
1703.txt	Both simulations require approximately 10 minutes.	null
1705.txt	This is because the coupled power as a function of coupling length follows a sinusoidal curve whose period is given by L .	as a function of
1706.txt	The fidelity of the beat length L simulated via the mode solver was independently verified by simulating a directional coupler with different coupling lengths using the coupled mode theory model.	null
1707.txt	The resulting power coupling ratios were used to fit the sinusoidal curve of power coupling ratio with respect to coupling length.	used to
1708.txt	The period of this curve was compared to the mode solver simulated beat length.	compared to
1709.txt	The two different simulated beat length values showed strong correspondence.	null
1710.txt	Therefore, the mode solver is used to simulate the beat length in this work.	used to
1711.txt	The scattering matrix analysis that follows X the computation of PL0 and L in order to find the serial ring resonator response is not computationally expensive.	in order to
1712.txt	We therefore make a clear distinction between the computationally expensive and cheap parts of the system.	make a clear distinction between
1713.txt	We construct metamodels of the expensive components, response of PL0 and L , given the design variables and the parametric uncertainties.	null
1714.txt	The power coupling ratio given by the combination of the cheap models is then used as an input to the scattering matrix analysis in order to get the system response for the serial ring resonator.	used as
1715.txt	The elements of the total transfer matrix can thenbe used to compute the transfer function for the through port.	used to
1716.txt	Details for each individual step in this process can be found in .	be found in
1717.txt	Robust optimization can then be efficiently applied on the approximate system response.	applied on
1719.txt	This convergence requires improvement of the cheap system response by adding more data points from the expensive simulation in strategically important regions until an initially specified budget for total simulations is exhausted.	null
1720.txt	In what follows, we expand upon the robust optimization method and the proposed approach for adaptively improving the system response.	null
1721.txt	Kriging is an interpolation technique with a statistical basis .	null
1722.txt	An important property of Kriging is that it provides an estimate for the interpolation error.	it provides an estimate for
1724.txt	3 shows a Kriging metamodel of a one-dimensional function based on three samples of a reference function.	based on
1726.txt	The figure also shows the predicted interpolation error, s2 , given by the solid blue line.	null
1727.txt	The interpolation error is zero at the sample points and increases as the distance between the sample points increases.	null
1729.txt	Jones devised such a method for adaptively improving the metamodel in regions of interest for optimization.	null
1730.txt	The authors extended efficient global optimization approach suggested by Jones.	null
1732.txt	We proposed an approach for robust optimization of a system based on component metamodels, and verified it on different problems.	proposed an approach for
1733.txt	A system level robust expected improvement criterion was derived which enabled iterative sampling of the expensive components such that the system robust optimum was found efficiently.	null
1734.txt	Here we summarize the main steps of the method, for detailed derivation the reader is referred to X.	is referred to
1735.txt	The algorithm is demonstrated by applying it on a second order and third order serial ring resonator.	is demonstrated by
1736.txt	The robust solution is compared against the deterministic optimum.	compared against
1737.txt	The optimal locations found on the cheap system response are also fed into the expensive electromagnetic simulators as a postprocessing step in order to verify the fidelity of the solution.	in order to
1738.txt	For deterministic optimization, it was assumed that the ring resonator structure is symmetric.	it was assumed that
1739.txt	This means that in the case of second order resonator g3 = g1 .	in the case of
1740.txt	Similarly, for the third order resonator, g4 = g1 and g3 = g2 .	null
1741.txt	For robust optimization both the cases, one assuming symmetry and another without symmetry of the gaps, were considered.	null
1742.txt	It was found that for both cases, the best worst-case objective obtained was relatively the same.	It was found that
1743.txt	Therefore, the greater flexibility of choosing unsymmetrical gap values does not automatically lead to a greater chance of a better solution.	lead to
1744.txt	In this scenario, it makes sense to perform robust optimization using symmetric gaps, since this reduces the total number of design variables in the problem.	it makes sense to
1745.txt	In this work, the robust optimization results shown are based on symmetric resonators.	based on
1746.txt	Robust optimization is applied on the cheap system response of the second order resonator.	is applied on
1747.txt	The approximate response is generated by applying scattering matrix analysis on the power coupling ratio for each directional coupler found via the component metamodels for PL0.	null
1748.txt	The robust optimization algorithm is started by constructing the initial component metamodels for PL0.	is started by
1749.txt	The metamodels are built based on 60 initial expensive simulations of the coupled mode theory model and the mode solver.	based on
1751.txt	The initial locations are chosen via Latin Hypercube sampling , a type of Design of Experiments.	null
1752.txt	Since L is a system level design variable, it does not have to be sampled.	null
1754.txt	This means the method can run for 60 iterations, since three such simulations are run at each iteration for the three different gaps g1 , g2 and g3 .	null
1755.txt	A system level deterministic optimization algorithm is applied on the problem for comparison with the robust solution.	is applied on
1756.txt	The approach is also based on adaptive improvement of component metamodels.	based on
1757.txt	Since uncertainties are not included in the problem definition in the deterministic case, the total number of variables is only limited to the design variables w, g, and L.	is limited to
1759.txt	Note that due to the lower dimensionality of the deterministic problem,fewer samples are needed compared to the robust case.	due to
1760.txt	The approximate system response based on the component metamodels for PL0 and L is plotted in Fig.	based on
1762.txt	The normalized frequency is plotted on the x-axis.	plotted on
1763.txt	The actual center frequency will in fact deviate from the original position because of a change in the waveguide width or thickness.	because of
1764.txt	Therefore the original frequency has not been provided in the x-axis .	provided in
1765.txt	It should be pointed out here that we are interested in the bandpass performance and not in the absolute value of the frequency/wavelength at which it takes place.	It should be pointed out here that
1766.txt	The system response at the deterministic optimum based on simulation of PL0 on the actual simulator, PhoeniX Software, is also plotted.	based on
1767.txt	As expected, the approximate system response is quite close to the reference solution.	is quite close to
1768.txt	The same comparison is plotted for the robust optimum at the nominal location.	plotted for
1769.txt	Once again, the solution found on the actual simulator is quite similar to the approximate system response.	is quite similar to
1770.txt	This shows that the component metamodels predict PL0 with high fidelity in the neighborhood of the robust optimum.	with high fidelity in
1773.txt	it may appear that the robust solution is a better solution at the nominal location than the deterministic optimum in Fig.	it may appear that
1776.txt	The deterministic and robust optimization algorithms are applied on a third order resonator as well.	applied on
1777.txt	The same computational budget is allocated for both problems as was used for the second order resonator problem.	used for
1778.txt	We do not need to increase the computational budget since the underlying component metamodels are made for a single directional coupler.	made for
1779.txt	That directional coupler response can be reused for all the directional couplers in the system since all the couplers share the same design variables and uncertainties domain.	null
1780.txt	The order of the resonator can therefore be increased arbitrarily without incurring high computational costs.	null
1781.txt	This scalability at low cost is one of the primary attractions of the system based approach described in this work.	null
1784.txt	There is hardly any rejection of frequencies in the stop bands for the deterministic optimum .	There is hardly any rejection of
1785.txt	The pass band performance is significantly better than the deterministic optimum for the second order resonator.	better than
1787.txt	On the other hand, the worst-case filter response for the robust optimum shows much better attenuation of the light in the stop band.	On the other hand
1788.txt	The performance for the robust optimum in the stop bands is also much better than the corresponding result for the robust optimum on the second order ring resonator,Table I shows a numerical comparison of the second order and third order nominal and robust designs.	better than
1791.txt	The last two columns give the numerical performance at the nominal and the worst-case location for the second and third order nominal and robust optimal solutions.	null
1792.txt	Turning our attention to the objective value at the nominal location, second last column in Table I, we note that the nominal optimum provides a better solution for both the second and the third order resonators than the robust optimum.	provides a better solution for
1793.txt	However, if the worst possible fabrication with respect to the objective were to occur, then the robust optimal solution deteriorates much less than the nominal solution for both the second and the third order ring resonators, last column.	with respect to
1794.txt	it performs much better in the worst-case than the nominal solution.	it performs much better in
1795.txt	As expected, the numerical solution for the robust optimum of the third order filter is better than the robust solution for the second order filter.	better than
1796.txt	If higher order filters were robustly optimized, the best worst-case filter performance could further improve.	null
1797.txt	Note that the same cannot be said for the deterministic optimum.	null
1799.txt	Apart from the worst-case location for the robust optimum of the third order ring resonator,all the other worst-case locations occur in the interior of the uncertainty set.	in the interior of
1800.txt	The method is based on an iterative optimization strategy that optimizes an approximate system response based on mathematical modeling of the components built using Kriging.	based on
1801.txt	The approach is scalable since it depends on constructing mathematical models of the directional coupler section and using them to produce the serial ring resonator response instead of building new inexpensive models of every new serial ring resonator that is considered.	instead of
1802.txt	It was shown via examples of second order and third or der TripleX based serial ring resonators that the approach can efficiently and consistently find a robust design that is relatively insensitive to fabrication deviations.	It was shown via examples of
1803.txt	In this example, the robust design showed a lower nominal performance, but a significantly better worst-case performance.	null
1804.txt	In practice, this would translate into substantially higher yields on optical filters optimized for robustness.	null
1805.txt	it is envisaged that the technique can potentially be employed for efficient global robust optimization of other integrated photonic systems.	it is envisaged that
1806.txt	The broader applicability of the proposed technique for system robust optimization should be investigated by applying it on other integrated photonic systems, e.g., Array Waveguide Gratings or interferometers based on MMI couplers.	based on
1807.txt	This paper presents an advanced depth intra-coding approach for 3D video coding based on the High Efficiency Video Coding standard and the multiview video plus depth representation.	based on
1808.txt	This paper is motivated by the fact that depth signals have specific characteristics that differ from those of natural signals, camera-view video.	differ from
1810.txt	For this purpose, we introduce intra-picture prediction modes based on geometric primitives along with a residual coding method in the spatial domain, substituting conventional intra-prediction modes and transform coding, respectively.	For this purpose
1811.txt	The results show that our solution achieves the same quality of rendered or synthesized views with about the same bit rate as MVD coding with the 3D video extension of HEVC for high-quality depth maps and with about 8% less overall bit rate as with 3D-HEVC without related depth tools.	The results show that
1812.txt	At the same time, the combination of 3D video with 3D computer graphics content is substantially simplified.	At the same time
1814.txt	Inrecent years, 3D video technology has matured along with intensified research on all stages of the processing chain from 3D video capture to the display technology.	null
1815.txt	This especially includes new and advanced 3D video coding methods for efficient compression and transmission as well as novel applications that combine 3D video and 3D computer graphics elements.	as well as
1816.txt	3D video solutions can be categorized by the representation format, namely, those based on stereo and multiview signals and those that additionally use depth maps.	based on
1817.txt	Regarding the first category, an important milestone was the multiview video coding extension of the X Video Coding standard.	null
1818.txt	Here, the multiview video representation format is used, showing the same scene from two or more different perspectives.	null
1819.txt	By adding the concept of disparity-compensated prediction, interview dependencies are efficiently exploited with MVC, resulting in a significant coding gain compared with that of simulcast coding .	are exploited with
1820.txt	Target applications of MVC were efficient compression and transmission of stereo video, and consequently, it was adopted for the Blu-ray 3D format.	it was adopted for
1821.txt	For supporting backward compatibility and a direct implementation on top of existing solutions, the design of MVC is restricted to high-level syntax changes of X.	is restricted to
1822.txt	This concept is now also applied to the High Efficiency Video Coding standard for defining a simple stereo and multiview video coding extension that benefits from the significantly better coding efficiency of HEVC compared with X.	benefits from
1823.txt	The second category is based on the multiview video plus depth representation.	based on
1824.txt	By enhancing MVV with the associated depth signal, a new class of 3D video solutions is enabled: via depth image-based rendering , perspectively correct virtual camera views of the scene can be synthesized for arbitrary view positions.	null
1825.txt	Typical applications in this category are the support of autostereoscopic displays with a large number of views, baseline adaptation for different screen sizes, and free-viewpoint video.	displays with
1826.txt	One key aspect for the success of such applications is efficient compression and transmission of MVD data.	null
1827.txt	The depth intra-coding solution we present in this paper is a continued development of our previous and ongoing work in this field, but with a new direction, targeting convergence of 3D video and 3D computer graphics content.	we present in this paper is
1828.txt	Our approach is motivated by the fact that the characteristics of depth signals differ from those of natural video signals, featuring sharp edges and larger areas of nearly constant or only slowly varying sample values .	is motivated by
1830.txt	We therefore propose a coding approach that is adapted to the specific characteristics of depth signals, replacing intra-prediction modes as well as transform residual coding of HEVC.	adapted to
1831.txt	Our solution is optimized for both efficient compression of depth signals and efficient support of triangular meshes for representing the scene surface.	optimized for
1832.txt	This introduces additional constraints on the design of the coding scheme, resulting in the carefully considered combination of adapted existing and newly developed methods we present in this paper.	resulting in
1834.txt	Related to our solution, approaches for non-rectangular block segmentation and wedgelets, inter-component prediction, and residual coding for depth have been studied.	Related to
1835.txt	Morvan proposed platelet-based coding of depth maps.	null
1836.txt	By modeling the signal of depth blocks using piecewise-linear functions and omitting the residual signal, they reported a bit rate gain of about 25% compared with that of JPEG2000.	compared with
1837.txt	For the same method, Merkle reported that the bit rate is about 25% higher than that of H.264/AVC intra-only coding, while leading to a better quality of rendered views using the coded depth maps.	leading to
1838.txt	Liu propose a trilateral filter together with a sparse dyadic mode for depth intra coding.	null
1839.txt	The latter combines rectangular and diagonal block partitions with an inter-component predicted contour refinement.	null
1842.txt	Oh and Ho proposed inter-component prediction for motion vectors using the motion vectors of the corresponding video block also for the depth block.	null
1843.txt	As an extension of H.264/AVC, they report bit rate gains of about 10% for low rates, while a worse performance is achieved for high rates.	achieved for
1844.txt	Winken propose inter-component prediction for motion vectors by inheriting motion and block partitioning from video to depth.	null
1845.txt	As an extension of multiview HEVC, they report about 10% reduction in the depth bit rate.	null
1846.txt	Mora propose inter-component prediction of quadtree partitions using the video quadtree as a reference for limitation and prediction of the depth quadtree, reporting significant encoder complexity reduction and small depth bit rate gains for 3D video extension of HEVC .	as a reference for
1848.txt	Our previous work on depth intra coding introduced wedgelet block segmentation with residual adaptation in X and inter-component prediction of wedgelet and contour segmentations in X, reporting about 11% and 6% reduction for the depth bit rate, respectively.	null
1849.txt	In contrast to the approaches proposed in this paper, these extend MV-HEVC by additional modes and methods, without integrating and evaluating the effect of the view synthesis optimization distortion metric.	In contrast to
1851.txt	The important new contributions are the mesh extraction algorithm that smoothly integrates in the decoder, the specially adapted set of modeling functions and corresponding prediction modes, and the enhancement of the constant offset residual concept for fully replacing transform residual coding in all stages of the depthrelated intra encoder and decoder.	The important new contributions are
1852.txt	The main principle of our approach is approximation of the signal of a depth block by modeling functions based on geometric primitives that allow representing the scene surface with a minimum number of triangles.	The main principle of our approach is
1853.txt	In Section II, the two basic types of geometric depth models are introduced, namely, plane fitting for areas with a planar characteristic and wedgelet and contour segmentations for sharp edges.	null
1854.txt	Following this principle, a full intra-coding solution for depth is developed.	null
1855.txt	The details are explained in Section III, including intra prediction and inter-component prediction as well as constant offset residual coding in the spatial domain.	as well as
1856.txt	Section IV is on the application of our solution, including codec integration based on 3D-HEVC and mesh extraction.	based on
1857.txt	Finally, the results are presented in Section V.	presented in
1858.txt	Both are adapted to a specific depth signal feature, namely, plane fitting for areas with constant or slowly changing values and non-rectangular block segmentation for sharp edges.	adapted to
1859.txt	for instance, wedgelet and plane models in X or wedgelet and contour models in X.	for instance
1860.txt	The basic principle of this depth signal modeling approach is approximation of the signal of a rectangular block by a linear model that describes a plane.	null
1862.txt	Given a depth block with original sample values d(u,v), deriving the best approximation by a plane model means finding the plane with parameters do, mu , and mv that causes the minimum distortion compared with the original signal.	compared with
1863.txt	The general approach for deriving the minimum distortion linear model for a given set of sample values is known as linear regression .	The general approach for
1864.txt	The most commonly used distortion metric for this is the mean squared error (MSE), such that the leastsquares linear regression method derives the linear model with the minimum MSE.	null
1865.txt	For sample values assigned with more than one coordinate, the method is extended to multiple linear regression.	is extended to
1866.txt	According to X, the basic principle of this depth signal modeling approach is approximation of the signal of a rectangular block by a model that segments the area into two non-rectangular regions, where each of the segments is represented by a constant value.	According to
1867.txt	The information required for such a model consists of two elements: the segmentation information, specifying the region each sample belongs to, and the region value information, specifying a constant value for each region.	null
1868.txt	In the following, we introduce signal modeling with segmentations of type wedgelet and contour in more detail.	null
1870.txt	In the context of image and video processing, the best reconstruction of a signal for a given set of candidate reconstructions is usually defined as the one that causes the minimum distortion compared with the original signal.	defined as
1871.txt	Translated to our wedgelet approach, this means finding the model that results in the closest approximation of the original depth values d(u,v) by carrying out a minimum distortion search with a set of candidate segmentation patterns.	carrying out
1872.txt	Finally, the distortion is calculated from the difference between d(u,v) and dM (u,v).	is calculated from
1873.txt	The algorithm for the minimum distortion search consists of calculating the distortion for each candidate segmentation pattern and selecting the one with the minimum value as the best wedgelet model approximation of the depth signal.	consists of
1874.txt	The set of candidate partitions depends on the particular application and its constraints.	depends on
1875.txt	For definitely finding the wedgelet model with the overall minimum distortion, the candidate set has to consist of the wedgelet patterns for all possible combinations of the line start and end positions.	consist of
1876.txt	Like in X, this approach utilizes arbitrary contours as a special type of non-rectangular block segmentation.	null
1879.txt	In contrast to wedgelet models, any complex shaped object edge can be approximated by a contour model.	In contrast to
1880.txt	Fig.3 shows the contour segmentation with partitions P1 and P2 and the contour signal model with segment values d1 and d2, respectively.	null
1881.txt	We employ such contour models for approximating the signal of a given depth block of X.	null
1882.txt	Here, the partition is not derived based on a set of candidate segmentations, but by direct image segmentation of the depth block.	based on
1883.txt	The most suitable method for this purpose is thresholding.	he most suitable method for this purpose is
1884.txt	Thresholding is known from digital image processing as a very simple image segmentation approach, extracting two arbitrarily shaped regions from a grayscale image, separating bright from dark areas.	null
1885.txt	Adaptive thresholding means that the image is subdivided into individual subimages and the thresholding is separately applied to each of them.	applied to
1886.txt	We apply adaptive thresholding for deriving the contour segmentation of a depth block.	apply for
1887.txt	Here, subimages correspond to depth blocks of size N N and bright and dark image regions to depth values d(u,v) of foreground and background objects, respectively.	null
1888.txt	The geometry-based depth modeling approach introduced in Section II can be used for efficient depth compression by taking advantage of its quality to closely approximate the signal of a depth block for predictive coding.	used for
1889.txt	Accordingly, the information or parameters describing the model need to be available for reconstruction at the decoder.	null
1890.txt	At the encoder, the decision on whether and to what extend estimated information is transmitted to the decoder is typically based on a cost function that balances the tradeoff between rate and distortion , referred to as rate-distortion optimization.	based on
1891.txt	The following four sections introduce the estimation, prediction, and signaling methods that are required for implementing our depth signal modeling in an MVD coding framework.	required for
1892.txt	According to X, intra coding of HEVC basically consists of a number of prediction modes together with transform coding of the residual.	According to
1893.txt	The prediction modes can be grouped into those for homogeneous regions and those for directional structures .	null
1894.txt	Based on the geometric plane and wedgelet models introduced in Section II, we developed the following novel intra-picture prediction methods for depth coding.	introduced in
1895.txt	The principle of this intra-coding method is predicting a plane model from the information of previously coded blocks in the same picture, i.e., intra prediction.	The principle of
1896.txt	Like for Planar and DC intra modes in HEVC , the reference information for prediction consists of the spatially neighboring samples from left and top adjacent blocks.	consists of
1897.txt	Our plane coding method is purely predictive , such that no additional information has to be signaled in the bitstream.	null
1898.txt	The plane prediction process is shown in Fig.4.	is shown in
1899.txt	According to X, the plane model of a depth block is described by the three parameters: offset do, horizontal slope mu and vertical slope mv .	According to
1901.txt	In contrast to that the Planar mode in HEVC has no simple geometric description, as it linearly interpolates neighboring samples, which results in a smooth surface with a plane-like characteristic.	In contrast to
1902.txt	In contrast to that the DC mode in HEVC has no simple geometric description, as the predicted signal is subsequently filtered along the left and top edges.	In contrast to
1903.txt	According to X, the principle of this intra-coding method is estimating the optimum wedgelet segmentation at the encoder by carrying out the minimum distortion search introduced in Section II-B1 and transmitting the segmentation information in the bitstream.	According to
1904.txt	In general, the coding performance of this approach benefits from a low distortion using the best wedgelet segmentation for reconstruction at the decoder, but suffers from the additional rate required for transmitting the segmentation information.	In general
1905.txt	To realize an efficient coding mode, two main requirements have to be considered: One is the cost for signaling the segmentation to the decoder and the other the computational complexity of encoder estimation and decoder reconstruction.	null
1906.txt	A solution that meets both requirements is given as wedgelet pattern lookup table: for a given coding block of size N N , the lookup table is a list of w wedgelet segmentation patterns that result from combining all possible line start and end positions.	result from
1907.txt	Compared with other solutions, these lookup tables have the following advantages.	Compared with
1908.txt	The complexity of the estimation process is reduced, as segmentation patterns do not have to be generated every time the minimum distortion search is carried out and redundant segmentations are implicitly excluded from being tested.	carried out
1909.txt	The principle of this intra-coding method is predicting the wedgelet segmentation from the information of previously coded blocks in the same picture.	The principle of
1910.txt	Here, the signal approximation can be improved by additional refinement information, which is estimated at the encoder and signaled in the bitstream.	null
1911.txt	At the decoder, the signal of the block is reconstructed by combining the predicted segmentation with the transmitted refinement information.	null
1912.txt	The intra prediction of a wedgelet segmentation is shown in Fig.	is shown in
1914.txt	Following the principle of directional intra prediction in HEVC, the wedgelet segmentation of the current block is predicted from the information of the left and top neighboring blocks that are already decoded and reconstructed.	is predicted from
1915.txt	In this case, the reference block has to be of type wedgelet, such that the gradient mref can be calculated from the start and end points of the separation line .	be calculated from
1916.txt	Given that the line defined by Sref and mref intersects the current block, Sp and Ep are derived as their intersection points with border samples of the current block.	derived as
1917.txt	The overall process first considers the top block for prediction and if it is not available or applicable, the left block is used.	it is not available
1919.txt	For depth intra pictures with inter-component prediction, the video slice represents an intra base layer and the depth slice represents an intra enhancement layer.	null
1920.txt	Thus, the information of the video reference picture has to be transmitted before the depth picture.	null
1921.txt	Based on X, inter-component prediction for the wedgelet and contour segmentations introduced in Section II-B are considered.	Based on
1922.txt	For both of them, estimation at the encoder and reconstruction at the decoder are identical and only consist of the inter-component prediction process, such that no additional information has to be signaled in the bitstream.	consist of
1923.txt	The reference for predicting the segmentation is the luminance signal of the co-located block in the decoded video picture.	null
1924.txt	Regarding coding efficiency, these two modes gain from a very low rate, while the distortion depends on how consistent the object edges in video and depth are.	depends on
1925.txt	The wedgelet segmentation of the current depth block is predicted from the video reference block by carrying out the minimum distortion search for the best matching wedgelet segmentation, as described in Section II-B1.	as described in
1926.txt	Given the specific signal and distortion characteristics of depth, we propose an alternative residual coding approach for depth intra that accompanies our concept of prediction signals based on geometric models, as introduced in Sections III-A and III-B.	as introduced in
1927.txt	Instead of per-sample differences, the transmitted residual of our method only consists of one constant offset value per partition in the spatial domain.	Instead of
1928.txt	This method will be referred to as constant offset residual coding.	be referred to
1929.txt	Here, the residual signal consists of two COR values for BSM and one for Plane.	consists of
1930.txt	This section is about the application of our depth intracoding approach based on geometric primitives, with the first part addressing codec integration and the second mesh extraction.	based on
1931.txt	For integrating the proposed depth intra-coding methods, we select 3D-HEVC as a basic framework for MVD compression.	as a basic framework for
1932.txt	3D-HEVC builds upon MV-HEVC, which supports efficient compression of MVV with inter-view prediction.	builds upon
1933.txt	Due to the layer design, MV-HEVC can be extended by additional depth layers for supporting MVD in a straightforward way.	Due to
1935.txt	7 shows the layers and dependencies of our basic 3D-HEVC framework with three original camera views.	null
1936.txt	3D-HEVC contains several additional and modified block-level tools for improving the coding performance.	null
1937.txt	These can be categorized by those specific to video or depth and those for intra or inter coding.	be categorized by
1938.txt	The depth coding performance is further improved by disabling deblocking filters and including some special encoder optimizations in 3D-HEVC.	improved by
1939.txt	The most important one is VSO, a distortion metric for multiview depth coding that relates distortions in the depth directly to the overall synthesized view distortion.	null
1940.txt	By changing the distortion metric for depth, VSO has an significant effect on RDO and the related decisions at the encoder.	has an significant effect on
1941.txt	The reference framework for the integration of our depth intra-coding approach is the above-described 3D-HEVC codec, but without the two depth intra-coding tools referred to as DMM and SDC , which methodically overlap with parts of our BSM and COR approaches and were originally included in 3D-HEVC as part of our 3D video standardization proposal.	null
1942.txt	Given this reference, the integration of the methods described in Section III requires the following changes for depth intra blocks.	described in
1945.txt	As the second main module, the regular TQR coding is replaced by our COR coding method.	replaced by
1946.txt	The integration of these main modules includes several minor changes and optimizations for depth intra coding, such as signaling and binarization of related syntax elements or disabling reference sample smoothing .	such as
1947.txt	Furthermore, we use the fast search strategy for minimum distortion wedgelet derivation according to X which leads to a substantial complexity reduction, especially in combination with VSO.	according to
1948.txt	Regarding the encoder estimation of COR values, VSO has the effect that values derived according to (9) and (10) not necessarily result in the minimum distortion.	has the effect
1949.txt	Thus, with VSO the optimal COR values are derived by a minimum distortion search.	are derived by
1950.txt	Altogether, the resulting codec will be referred to as geometry-based depth intra extension.	be referred to
1951.txt	Interoperability between 3D video based on the MVD representation and applications in the 3D computer graphics domain can be achieved by converting the depth signal to a polygon mesh representation.	based on
1952.txt	Merkle,Farin, and Sarkis resented approaches for extracting the surface mesh from depth or disparity images for different applications.	null
1953.txt	Such surface meshes typically consist of triangular faces, described by the position of so-called vertices in 3D scene space and their connectivity.	consist of
1954.txt	Rendering such an extremely large number of triangles for every frame causes complexity problems in 3D computer graphics applications; however, by removing redundant information, the number of vertices can be reduced without introducing additional distortions.	null
1955.txt	In the case of depth maps, adjacent samples with an identical depth value lead to collinear and coplanar vertices, such that regions of constant depth require a smaller number of vertices.	lead to
1956.txt	In contrast to this general approach, GDI is explicitly designed for supporting mesh extraction with a very small number of triangles.	In contrast to
1957.txt	Due to the geometry-based models in combination with COR and disabling smoothing/deblocking filtering of reconstructed samples.	Due to
1958.txt	Contour blocks require more vertices depending on the shape of the segmentation, however, delimited by the characteristic that all vertices of each segment are coplanar.	null
1960.txt	8 shows mesh extraction for the different GDI types, with vertices as blue dots and connectivity as blue lines.	null
1961.txt	For evaluating the impact of our depth coding approach on mesh extraction, we apply the following method: in the case of GDI, the set of vertices is compiled from the geometry model parameters within the decoding process as described above.	null
1962.txt	For contour blocks as well as for all other blocks.	as well as
1963.txt	The initial set consists of the four corner vertices.	consists of
1965.txt	From the resulting set of vertices for all blocks of a picture, the number of triangles T can be calculated with (1).	null
1966.txt	Here, the convex hull is formed by the k vertices that correspond to samples on the picture border.	formed by
1967.txt	The described method is integrated in our 3D-HEVC framework as an alternative decoder output, with aligned new processes on all levels of the decoder from blocks to layers.	integrated in
1968.txt	In this section, the experimental results are reported and analyzed.	null
1969.txt	this includes eight test data sets, a camera setup with three original and six synthesized views, layer coding order and inter-layer dependencies according to Fig.	according to
1971.txt	As usually done for intracoding tools, we additionally test an all-intra coding structure, where neither temporal prediction nor inter-view prediction is enabled.	null
1972.txt	Regarding the test data sets, two groups of sequences must be distinguished for depth coding, namely, those with high quality depth maps and those with lower quality depth maps.	null
1973.txt	Due to the large impact on the encoder RDO decisions and thus on the depth coding performance, some additional experiments are conducted with VSO disabled.	Due to
1974.txt	Unless explicitly specified differently, all results in this section refer to the configuration with all-intra coding structure and VSO enabled.	refer to
1975.txt	For implementing the reference framework and our GDI extension according to Section IV-A, we use version 11 of the 3D-HEVC reference software.	according to
1976.txt	Moreover, the decoder of our coding framework is extended by the mesh extraction method introduced in Section IV-B.	introduced in
1977.txt	To identify and analyze all effects of GDI, two reference methods are selected: one is full 3D-HEVC with all tools and the other is the 3D-HEVC implementation reference, namely, 3D-HEVC without two overlapping depth coding tools.	null
1978.txt	This second configuration allows one to clearly evaluate and classify the impact of GDI on top of the reference.	the impact of
1981.txt	For assessing the magnitude of the gains, it has to be taken into account that only a very small portion of the total rate can be influenced by GDI , while the video coding parts of reference methods and GDI are identical.	taken into account
1982.txt	It is noted that enabling VSO leads to an average coding gain of about 19% compared with the VSO off case for all configurations, but also to a huge increase in the encoder complexity.	It is noted that
1983.txt	The results further indicate that the overall performance of GDI is slightly worse than that of 3DH.	slightly worse than
1984.txt	However, as highlighted by the sequence-specific results in Fig.	null
1985.txt	the coding efficiency differs for individual sequences, depending on factors like scene complexity and quality of depth signals.	depending on
1986.txt	For the group with high-quality depth, noticeable gains are achieved with VSO off and only marginal losses with VSO on.	null
1987.txt	For the other group, COR and intercomponent prediction suffer from the worse depth quality, resulting in some losses.	resulting in
1989.txt	10 shows the corresponding rate-distortion curves for one representative sequence of each group.	null
1991.txt	11 shows the distortion of synthesized and original views relative to the view position.	null
1992.txt	It is important to note that distortion values of synthesized and original views cannot be directly compared, because they are calculated against a different type of reference.	It is important to note that
1993.txt	These results highlight that both VSO and GDI lead to a significant improvement in the quality of synthesized views.	lead to a significant improvement in
1995.txt	With VSO, the characteristic of the curves changes, resulting in a rather constant synthesized view quality.	resulting in
1996.txt	For GDI, the diagrams confirm the great positive effect of our approach on the objective quality of synthesized views relative to 3DR.	confirm the great positive effect of
1998.txt	12 shows examples of the subjective quality, comparing the amount and type of artifacts of 3DR and GDI by highlighting large distortions.	null
1999.txt	These examples clearly illustrate that especially distortions around edges between foreground and background objects are significantly reduced by GDI.	between and
2000.txt	These types of depth distortions have the largest impact on the synthesized view quality.	have the largest impact on
2001.txt	corresponding to a reduction of about 88% and 84% relative to 3DR and 3DH, respectively.	corresponding to
2002.txt	Comparing 3DH and 3DR shows that the additional geometry-based depth coding tools in 3DH only lead to a relatively small reduction.	lead to
2003.txt	Regarding the random access configuration, the values are overall higher, as the reconstructed signal of inter-coded blocks and pictures has a somewhat different characteristic.	has a somewhat different
2004.txt	Here, motion and disparity-compensated prediction together with TQR results in rather smoothly changing signals and, consequently, a higher number of triangles for the surface mesh.	null
2005.txt	The sequence-specific results in Fig.	null
2006.txt	13 highlight that the number of triangles differs for individual sequences, depending on factors like scene complexity and quality of depth signals.	depending on
2008.txt	Another advantage of GDI is the considerably smaller relative deviation between individual sequences, with an average of 24% compared with 49% for 3DR.	compared with
2009.txt	For better understanding the impact of our depth intra-coding approach, this section presents additional statistical results.	null
2010.txt	First, the complexity in terms of encoder and decoder runtimes is analyzed.	in terms of
2011.txt	Table III shows the relative runtimes of our experiments.	null
2012.txt	Although these runtime values should be considered as rough estimates, GDI obviously leads to an increased computational complexity relative to 3DR.	leads to
2013.txt	The main reason for the increase in decoder complexity is the minimum distortion search of optimum wedgelet segmentations for inter-component prediction, even with the fast search strategy we apply.	null
2014.txt	Note that the level of optimization regarding implementation complexity is of course much higher for the 3D-HEVC reference codec than for our implementation.	null
2016.txt	14 shows the depth intra mode distribution: for 3DR about two-thirds of the samples are covered by angular mode blocks, followed by Planar and DC modes.	null
2017.txt	In contrast to that with GDI, about two-thirds of the samples are covered by Plane mode blocks.	In contrast to
2018.txt	The reason for the relatively small portion of BSM coded blocks is that this kind of bisegmentation primarily comes into consideration for certain areas of a depth picture, along the edges between objects, as highlighted by the example in Fig.	The reason for
2021.txt	Regarding the residual coding, Table IV shows the portion of samples covered by depth intra blocks with a non-zero residual signal, with TQR and COR values transmitted in the bitstream, respectively.	null
2022.txt	The amount of blocks with an additional residual neither increases nor decreases significantly for GDI.	neither nor
2023.txt	A detailed analysis including the additional results for GDI with TQR instead of COR in Table V shows that COR is very efficient for depth coding in terms of RDO, especially in combination with BSM and VSO.	instead of
2024.txt	We presented a depth intra-coding approach for 3D video based on geometric primitives.	based on
2025.txt	Our method is optimized for the specific characteristics of the depth signals in MVD data.	is optimized for
2026.txt	Based on the 3D-HEVC extension, our approach fully substitutes the intra-prediction modes as well as the residual coding method of HEVC for depth intra pictures and intra blocks.	Based on
2027.txt	The main objective for the design of these two functional units was increasing the depth coding efficiency and at the same time improving the mesh extraction capabilities for bridging the gap between 3D video and 3D computer graphics applications.	between and
2028.txt	We achieve this by combining prediction modes based on geometric primitives with COR residual coding, ensuring that all reconstructed sample values in a segment or block are either constant or coplanar.	based on
2029.txt	Regarding the coding efficiency, GDI has the advantage of being optimized for the specific depth signal characteristics of sharp object edges and larger areas of nearly constant or slowly varying sample values.	has the advantage of
2031.txt	Relative to 3D-HEVC without overlapping tools, GDI leads to significant coding gains in synthesized views.	leads to
2032.txt	Regarding the mesh extraction, GDI has the advantage of being optimized for representing the scene geometry of a block by a very limited number of vertices and triangles.	has the advantage of
2033.txt	This means that the vertices of the surface mesh can be directly derived within the decoding process from the geometry-based signal model parameters and constant offset residual values.	null
2034.txt	The results show that GDI leads to surface meshes with significantly less triangles than generated from an ordinary decoder output of the reference codecs.	leads to
2035.txt	we showed that GDI is superior to HEVC intra coding for depth.	is superior to
2036.txt	One of the remaining issues for further research on this topic is the extension of our approach to inter-picture coding.	the extension of
2037.txt	Here, additional challenges are foreseen with regard to motion and disparity-compensated prediction as well as the temporal and inter-view consistency of surface meshes.	as well as
2038.txt	Weight imprinting was recently introduced as a way to perform gradient descent-free few-shot learning.	null
2039.txt	WI was almost immediately adapted for performing few-shot learning on embedded neural network accelerators that do not support back propagation, edge tensor processing units.	adapted for
2040.txt	However, WI suffers from many limitations, e.g., it cannot handle novel categories with multimodal distributions and special care should be given to avoid overfitting the learned embeddings on the training classes since this can have a devastating effect on classification accuracy .	have a devastating effect on
2041.txt	In this article, we propose a novel hypersphere-based WI approach that is capable of training neural networks in a regularized, imprinting aware way effectively overcoming the aforementioned limitations.	is capable of
2042.txt	The effectiveness of the proposed method is demonstrated using extensive experiments on three image data sets.	The effectiveness of the proposed method is
2044.txt	Deep learning has achieved remarkable results on a wide range of difficult problems , from an image and video analysis to natural language processing and visual questioning answering.	null
2045.txt	This led to the development of embedded neural network accelerators, specifically designed to accelerate only the inference process, e.g., edge TPUs.	null
2046.txt	they cannot be used to further train the network using backpropagation.	used to
2047.txt	This limits their usefulness under open-world settings, where the models must be able to continuously adapt to emerging categories that were not seen during the training, which is especially challenging for several robotic perception scenarios and for a wide range of different multimedia applications.	is especially challenging for
2048.txt	Therefore, the models should be able to draw connections and generalize their knowledge to new novel classes using only a few labeled examples, usually acquired during their interaction with the world.	null
2049.txt	This problem is known as low-shot learning or few-shot learning.	is known as
2050.txt	Note that zero-shot learning is a related extreme case of the same problem,in which no labeled samples are available for each category.	are available for
2051.txt	It is worth noting that even though several methods have been recently proposed for few-shot learning, only a few of them are suitable for inference-only neural network accelerators.	It is worth noting that
2052.txt	Among them, weight imprinting was recently proposed as a way for performing gradient descent-free few-shot learning .	null
2053.txt	WI allows for directly expanding the set of categories which a neural network can recognize by directly imprinting a new weight vector in the last layer of the network, without requiring backpropagating through the network.	null
2056.txt	In addition, using the scaling factor c ensures that the cosine similarity will range between c and c, allowing for effectively training the network without imposing a strict lower-bound on the cross entropy loss .	In addition
2057.txt	This process found an immediate application on edge accelerators, edge TPUs, since it can be readily applied to any neural network simply by extending the last fully connected layer.	it can be readily applied to
2058.txt	WI, despite its immediate adoption, suffers from many limitations.	null
2059.txt	First, it assumes that the distribution of the new categories will be unimodal.	null
2060.txt	This assumption is mostly true for the distribution of classes presented to the network during the training process.	null
2061.txt	However, this is not always the case for novel categories for which the network has not been optimized .	null
2062.txt	Furthermore, the process of imprinting can negatively affect the accuracy of the network for the existing categories if there is a significant overlap between the class boundaries.	there is a significant overlap between
2063.txt	WI does not provide any efficient mechanism for detecting if adding a new category will negatively impact the existing ones.	null
2064.txt	Finally, the impact of the scaling factor c was not thoroughly discussed in X.	null
2065.txt	We experimentally found out that the initial value of c can significantly affect the behavior of the model in some cases.	null
2066.txt	For smaller initial values of c, the embeddings tend to gather closely around the class prototypes, while for larger initial values of c, the embedding vectors are spread around each class prototype wi .	null
2067.txt	This behavior is shown in Fig.	is shown in
2069.txt	This does not only affect how the embeddings are distributed through space but it also has a significant impact on the classification accuracy.	it also has a significant impact on
2070.txt	Using larger initial values of c leads to better classification performance.	leads to
2071.txt	Therefore, we observe that the embeddings that maintained a larger variance around the prototypes allowed for performing better WI later on.	null
2072.txt	These observations hint to a direct connection between maintaining the variance of the embeddings around the prototypes and the generalization abilities of a representation/model on unknown classes.	null
2073.txt	This is not a surprising result since it is well known that overfitted representations almost always lead to worse generalization.	it is well known that
2075.txt	In addition, note that maintaining the variance will allow more information about the in-class similarities/dissimilarities to be encoded in the resulting representation.	In addition
2076.txt	This allows for learning a more regularized feature space that leads to a better generalization of unknown classes by maintaining the variance around each class prototype and being able to handle multimodal classes by using multiple prototypes per class.	leads to
2077.txt	The rest of this article is structured as follows.	The rest of this article is structured as follows
2078.txt	First, the proposed method is derived and discussed in Section II.	discussed in
2079.txt	Then, the proposed method is evaluated and compared with regular WI under different scenarios in Section III.	compared with
2080.txt	Finally, conclusions are drawn in Section IV.	are drawn in
2081.txt	To this end, it employs a centroid-based loss, which uniformly distributes the embedding vectors within a radius r around each prototype .	To this end
2083.txt	This process is shown in Fig.	is shown in
2085.txt	After learning a representation that fulfills the aforementioned requirements, we can directly classify a new sample, perform gradient descent-free few-shot learning, detect and handle multimodal novel classes, and detect intrusion to the existing classes that can lower the performance of the model.	the performance of
2086.txt	There are several ways to detect if the distribution of a novel class is indeed multimodal, including, but not limited to, the bandwidth test and the runt test.	There are several ways to
2087.txt	Any of these approaches can be combined with the proposed method to allow for detecting whether the distribution of a class is multimodal.	combined with
2088.txt	Furthermore, the proposed hypersphere-based formulation also provides a straightforward way to discover multimodal classes: the embedding vectors extracted for a novel category are clustered, and the distance between the cluster centroids is measured.	null
2089.txt	If we detect centroids that are at a distance greater than r from each other, then a hypersphere with a radius of r cannot enclose the embeddings of the novel class.	null
2090.txt	To address this, we can simply add one or more prototypes to model the distribution of the novel class.	null
2091.txt	In this way, one class can be represented using more than one prototype.	null
2092.txt	On the other hand, if the centers of the clusters are within a radius of r , then we assume that the proposed classification scheme can directly handle the distribution of the novel class.	On the other hand
2093.txt	The proposed way of handling multimodal classes is straightforward to implement when the proposed hypersphere imprinting approach is used and allows for improving the accuracy of the proposed method.	improving the accuracy of the proposed method
2094.txt	For the MNIST data set, the first five classes were used to train the model.	used to
2095.txt	For the CUB-200-2011 data set, we followed the evaluation setup proposed in X.	proposed in
2096.txt	For the AwA2 data set, the first 40 classes were used for training the model, and the rest of the classes were employed for evaluating the performance of the proposed method.	used for
2097.txt	The proposed approach for handling multimodal novel classes, abbreviated as "HWI-M," was also evaluated using an additional multimodal split of the MNIST data set.	null
2098.txt	This split was compiled by merging two succeeding classes into one, e.g., "0" and "1" were merged into a new class, "2" and "3" into another, and so on.	were merged into
2099.txt	Then, the three first classes were used for training and the remaining two of them for evaluating the few-shot learning performance.	used for
2100.txt	The employed threshold was used to detect whether a class distribution is multimodal .	used to
2101.txt	If the distance of the resulting centers was greater than the specified threshold, then two prototypes were used per novel class.	greater than
2102.txt	Again, note that the proposed variance-preserving variant of HWI greatly outperforms the HWIvariant.	null
2103.txt	The proposed method was also evaluated using the CUB-200-2011 data set, which allows for a direct comparison with the original WI approach, as presented in X.	comparison with
2104.txt	The experimental results are reported in Table VI.	are reported in
2106.txt	Note that the proposed method outperforms the rest of the evaluated approaches.	the rest of
2107.txt	Note that despite using the same network architecture as the one proposed in X, an InceptionV1 model.	as proposed in
2108.txt	However, the proposed HWI still outperforms the plain WI, regardless of the used setup.	regardless of
2109.txt	Similar results are also obtained when the multimodal split of the CUB-200-2011 data set is used, as reported in Table VII.	as reported in
2110.txt	This split was compiled by merging each set of ten successive classes of the original data set, leading to ten classes that are used for training the models and ten classes for evaluating the imprinting performance.	leading to
2111.txt	The proposed multimodal-aware imprinting approach again leads to higher accuracy over all the evaluated methods, confirming its ability to handle multimodal novel classes.	leading to
2112.txt	Finally, we also evaluated the performance of the proposed method using the AwA2 data set.	the performance of
2113.txt	The results are reported in Table VIII.	reported in
2114.txt	As before, the proposed method leads to significant performance improvements over the plain WI method, while it still outperforms the HWI- methods.	leads to
2115.txt	The smaller differences between HWI- and HWI can be possibly attributed to the smaller learning capacity of the employed network .	attributed to
2116.txt	In this article, we proposed a novel HWI approach that maintains all the advantages of regular WI, it is able to readily extend a pretrained neural network to classify samples from novel categories simply by adding new weight vectors in the final classification layer without requiring to perform any form of backpropagation to this end.	it is able to
2117.txt	At the same time, the proposed method was capable of overcoming significant limitations of WI by being able to learn regularized representations that provide better generalization for classes that were not seen during the training and provides a straightforward way to directly handle novel categories with multimodal distributions.	null
2118.txt	The proposed method was extensively evaluated on three image data sets, outperforming the regular WI approach.	null
2119.txt	The estimation of multitype cardiac indices from cardiac magnetic resonance imaging and computed tomography images attracts great attention because of its clinical potential for comprehensive function assessment.	attracts great attention
2120.txt	However, the most exiting model can only work in one imaging modality without transferable capability.	null
2121.txt	In this article, we propose the multitask learning method with the reverse inferring for estimating multitype cardiac indices in MRI and CT.	null
2122.txt	Different from the existing forward inferring methods, our method builds a reverse mapping network that maps the multitype cardiac indices to cardiac images.	null
2123.txt	The task dependencies are then learned and shared to multitask learning networks using an adversarial training approach.	null
2124.txt	A series of experiments were conducted in which we first optimized the performance of our framework via ten-fold cross-validation of over 2900 cardiac MRI images.	A series of experiments were conducted in
2125.txt	Then, the fine-tuned network was run on an independent data set with 2360 cardiac CT images.	null
2126.txt	The results of all the experiments conducted on the proposed adversarial reverse mapping show excellent performance in estimating multitype cardiac indices.	null
2128.txt	Multittype cardiac indices estimation faces two challenges.	null
2129.txt	Primarily, the complicated relationships between multitype cardiac indices are the main difficult for learning proper task dependencies.	the main difficult for
2130.txt	These indices have considerably different dimensions.	null
2131.txt	Concerning specific indices, regional wall thicknesses also vary according to the orientation of the myocardium segments in different regions.	according to
2132.txt	Furthermore, most of existing multitask methods can only work on one image modality because of the significantly different in appearance between magnetic resonance imaging and computed tomography.	because of
2133.txt	MRI can accurately define cardiovascular structures and characterize tissue composition, while short- and long-axis CT can be used for cardiac function analysis.	used for
2134.txt	This diagnostic capability has attracted considerable attention because these MRI and CT techniques allow angiography to be performed noninvasively.	null
2135.txt	However, MRI may not be used for patients with cardiac rhythm management devices for safety reasons.	used for
2136.txt	In such circumstances, knowledge transfer from CT to MRI is necessary to obtain a better clinical evaluation.	null
2137.txt	Existing multitask learning methods may be unsuitable for estimating multitype cardiac indices in different modalities for two reasons.	be unsuitable for
2138.txt	For the assumption-based regularization methods, task dependencies are assumed to be known as the prior information, which includes a shared set of features , and shared cluster structures among tasks.	are assumed to be known as
2139.txt	However, these assumptions are not always accurate or suited to all tasks.	null
2140.txt	Second, existing multitask learning methods cannot efficiently transfer the task dependencies learned to other modalities.	null
2141.txt	This is because most existing multitask learning methods only mine the relationships among tasks but lack a mechanism for sharing the learned knowledge between different image modalities, especially for complex task dependencies.	null
2142.txt	To address the abovementioned challenges, a multitask learning method based on adversarial reverse mapping is proposed for estimating multitype cardiac indices in different imaging modalities .	based on
2143.txt	The proposed method investigates multitask learning and the knowledge transfer problem from the perspective of a reverse generation that further learns the mapping from multitype cardiac indices to cardiac images via an adversarial training approach.	null
2144.txt	This is loosely inspired by the recent progress of reverse mapping and adversarial training , which shows the promising ability for modeling the data distribution, especially for assessing joint distributions of complex semantic variables .	null
2145.txt	As shown in Fig.	As shown in
2146.txt	in addition to the multitask learning network that learns the mapping from cardiac image to multitype cardiac indices, we propose a reverse mapping network that further learns the reverse mapping to facilitate mining and the representation of task dependencies.	in addition to
2147.txt	Then, an adversarial training approach is applied to integrate the multitask learning network and the reverse mapping network.	applied to
2148.txt	Finally, the parameters from the two networks learned from the source modality are shared with the target modality .	null
2149.txt	We propose an efficient multitask learning framework based on adversarial reverse mapping that can obtain task dependencies .	based on
2150.txt	This network reveals the role of each cardiac index and the dependencies among different cardiac indices from a generational perspective.	null
2151.txt	Thus, the reverse mapping network can act as a regularization enabling the multitask network to learn task dependencies.	null
2152.txt	We propose a symmetric adversarial training for realizing the regularization of the reverse network to the multitask learning network.	null
2153.txt	Learning occurs in this adversarial training, and the joint distribution from the reverse mapping network and the multitask network are matched.	null
2154.txt	The convexity of the matching problem is then proven, which indicates that the reverse mapping network can effectively constrain the learning of the multitask network.	null
2155.txt	Furthermore, we propose a bidirectional parameter sharing scheme that shares the parameters learned from both the multitask learning network and the reverse mapping network to facilitate training on different modalities.	null
2156.txt	Compared with parameters from one-way deep neural networks, our strategy is more powerful for representing complex task dependencies and is, therefore, more effective at sharing them.	Compared with
2157.txt	Finally, our comprehensive experiments show promising results on estimating multitype cardiac indices from MRI and CT, which validates the feasibility of our adversarial reverse mapping-based multitask learning framework.	null
2158.txt	Existing segmentation-based method, Max Flow, initially performs cardiac segmentation and then computes other cardiac indices from the cardiac segmentation results.	null
2159.txt	However, cardiac segmentation is still a challenge.	null
2160.txt	Previously, cardiac segmentation methods were based on traditional techniques.	based on
2161.txt	Other model-based methods include the multivariate mixture model for cardiac segmentation from multisequence MRI and the statistical shape modelbased methods.	null
2162.txt	Recently, deep neural networks have demonstrated powerful capability for cardiac image segmentation.	null
2163.txt	FCN is a basic method for biomedical image segmentation.	is a basic method for
2164.txt	GAN improved the FCN based on adversarial training, and V-net improved the FCN based on 3-D convolutional neural network that is often used in 3-D image.	based on
2165.txt	Patravali used a 2-D CNN to implement slice-by-slice segmentation and a 3-D CNN for 2D T MRI.	null
2166.txt	In contrast to most existing 3-D methods, Qiao proposed a more advanced approach to obtaining 3-D context information using spatial propagation and have achieved promising results.	In contrast to
2167.txt	Poudel and Alayba combined a 2-D CNN and recurrent neural network to segment cardiac structures from 3-D MR images.	null
2170.txt	Ahmed also used a CNN to segment cardiac structures from CT images.	null
2171.txt	However, for segmentation methods, additional computational cost and intermediate operations are required to calculate 1-D cardiac indices from segmentation results.	required to
2172.txt	In contrast, our method estimates 1-D cardiac indices and 2-D segmentation jointly.	In contrast
2173.txt	This is because the joint estimation directly models the relationship between image appearance and the cardiac indices, which allows the model to take further advantage of the dependencies between 1-D cardiac indices and 2-D segmentation.	take advantage of
2174.txt	Therefore, our method provides more information more efficiently.	null
2175.txt	Regression methods that calculate the cardiac indices directly from cardiac images instead of using cardiac segmentation,have recently attracted a lot of attention.	instead of
2176.txt	The benefit of regression methods is that they can estimate these indices directly from cardiac images more conveniently, efficiently.	The benefit of
2177.txt	Therefore, regression methods reduce computational cost and avoid errors induced by intermediate operations that may be applicable in clinical applications.	be applicable in
2178.txt	Primarily, regression methods can be divided into two categories: two-phase methods and multitask learning methods.	divided into
2179.txt	Most two-phase methods usually extract a feature representation and then employ a regression model to achieve the final estimation.	null
2180.txt	The feature representation can include statistical features , meshfree representation , CNN-based feature representation, multifeatures composed of pyramidal Gabor features , steerable features and a histogram of oriented gradients.	composed of
2181.txt	Regression models include artificial neural networks , random forests ,K-cluster regression forests , and deep regression networks .	null
2182.txt	Regarding multitask learning methods, recent efforts are primarily based on deep multitask learning.	based on
2183.txt	Xue proposed a framework of joint representation and regression learning for extracting task-aware features.	null
2184.txt	Several other studies have also modeled the dependencies among different tasks and obtained promising results.	null
2185.txt	However, most existing methods focus only on MRI but pay no attention to CT.	pay no attention to
2186.txt	In contrast, the proposed method can estimate multitype cardiac indices from MRI and can also be transferred to CT.	In contrast
2187.txt	An important research area is dual learning used for translation tasks .	used for
2188.txt	It has two models: one model that translates English into French and a reverse model that translates French into English.	null
2189.txt	During the training process, the two models would be complementary via the performance of dual tasks.	the performance of
2190.txt	Recently, reverse mapping has also been employed for multitask learning.	employed for
2191.txt	A representative study is X, which first predicts segmentation and tags via a multitask network and then regenerates original images from the predicted results via a reverse mapping network.	null
2192.txt	Generative adversarial networks show impressive results for data synthesis.	show impressive results for
2193.txt	In a standard GAN, the generator would try to generate fake samples to fool the discriminator, and the discriminator would try to distinguish between fake and real samples.	between and
2194.txt	In this game, if the discriminator cannot distinguish between fake and real samples correctly, we suppose that the generator would model the data distribution accurately.	between and
2195.txt	Recently, some studies also take advantage of both GAN and reverse mapping .	take advantage of
2196.txt	Dual GAN employs two GANs to learn dual tasks.	employs to
2197.txt	Our proposed method uses a multitask learning framework with a reverse mapping network that reconstructs the image from learned features and multitype cardiac indices , an adversarial training approach to solve multitask learning , and a bidirectional parameter sharing mechanism.	null
2198.txt	Notably, we first inference a shared feature representation to predict multitype cardiac indices.	null
2199.txt	Then, we also reconstruct the original images from the learned feature representation and predicted multitype cardiac indices, as illustrated in Fig.	as illustrated in
2201.txt	Furthermore, we propose a discriminator network to distinguish between the two joint distributions from the multitask learning network and the reverse mapping network.	between and
2202.txt	In this case, we treat the discriminator network as a binary classification subtask in the multitask learning framework.	null
2203.txt	We then explicitly learn the multitask relation.	null
2204.txt	Finally, we transfer the learned parameters and multitask relation to different imaging modalities, as illustrated in Fig.	as illustrated in
2205.txt	In previous studies, f and g are solved using an L1-based reconstruction loss that focuses on image translation but pays no attention to multitask problems .	pays no attention to
2206.txt	The reverse mapping network reveals the role of each index and dependence among different indices from a generational perspective.	the role of
2207.txt	It can act as a regularization enabling the multitask network to learn task dependencies via checking the cardiac image reconstructed from predicted cardiac indices.	It can act as
2208.txt	Notably, the reverse mapping network is trained to generate corresponding cardiac images from given multitype cardiac indices.	is trained to
2209.txt	When inaccurate indices are predicted from a cardiac image, the reverse network would also generate an inaccurate cardiac image.	null
2210.txt	Therefore, the reverse mapping network enables the multitask network to learn the correct task dependence by comparing the regenerated image with the real image.	comparing with
2211.txt	Although the knowledge leveraged from MRI can reflect the common characteristics, such as cardiac structures and dependencies among multitype cardiac indices, shared in MRI and CT, additional effort is still required to represent and transfer such common characteristics.	such as
2212.txt	In this section, we propose a new transfer learning scheme, a bidirectional parameter sharing scheme that transfers the learned parameters from deep layers in both the multitask learning network and the reverse mapping network learned from MRI.	null
2213.txt	We improved a dense convolutional network to fit our multitask learning network, which has one convolution layer and three dense blocks with four,eight,and eight layers.	null
2214.txt	Our model takes 2-D cardiac image slices across one cardiac cycle as input.	null
2215.txt	Thus, a 3-D CNN is employed for all convolution layers because of its excellent capability in action modeling.	is employed for
2216.txt	For the first convolution layer, we use three different sizes with convolution kernel to generate hierarchical information for further learning.	null
2217.txt	For the rest of the 3-D convolution layers in dense blocks, we use a kernel.	null
2218.txt	Then, we can obtain a feature map (z) output using the third dense block.	null
2219.txt	Finally, one 3-D deconvolution-based pixel-level classifier is employed to generate 2-D segmentation results from z, and one fully connected network-based regression network Mfc is employed to estimate 1-D cardiac indices from z.	is employed to
2220.txt	Furthermore, the feature map z is also output by a branch fea.	null
2221.txt	Notably, the outputs of Mdcnn and Mfc correspond to the 2-D segmentation and 1-D cardiac indices, respectively, in 2-D slices across one cardiac cycle.	null
2222.txt	Structure of the Reverse Mapping Network: Our reverse mapping network has a similar but reverse structure of the multitask learning network.	null
2223.txt	It regenerates corresponding cardiac images from the given multitype cardiac indices.	null
2224.txt	In particular, for f , we first employ both convolution layers and fully connected layers as a joint learning network to learn a joint representation from z and the real I .	In particular
[truncated: 9,289 more rows]
